# Supplementary material for: Oncogene inference optimization using constraint-based modelling incorporated with protein expression in normal and tumour tissues
Source: R Soc Open Sci. 2020 Mar 18;7(3):191241. doi: 10.1098/rsos.191241 (PMC7137941; doi:10.1098/rsos.191241)
Supplement: Survival analysis [file rsos191241supp3.xlsx]

## Sheet: Survival analysis
Gene	Retrieved website
TPK1	https://www.proteinatlas.org/ENSG00000196511-TPK1/pathology/head+and+neck+cancer
G6PC	Not available
GNPDA1	https://www.proteinatlas.org/ENSG00000113552-GNPDA1/pathology/head+and+neck+cancer
PGAM1	https://www.proteinatlas.org/ENSG00000171314-PGAM1/pathology/head+and+neck+cancer
GFPT1	https://www.proteinatlas.org/ENSG00000198380-GFPT1/pathology/head+and+neck+cancer
RFK	https://www.proteinatlas.org/ENSG00000135002-RFK/pathology/head+and+neck+cancer
THTPA	https://www.proteinatlas.org/ENSG00000259431-THTPA/pathology/head+and+neck+cancer
OPLAH	https://www.proteinatlas.org/ENSG00000178814-OPLAH/pathology/head+and+neck+cancer
PTEN	https://www.proteinatlas.org/ENSG00000171862-PTEN/pathology/head+and+neck+cancer
PI4KA	https://www.proteinatlas.org/ENSG00000241973-PI4KA/pathology/head+and+neck+cancer
PIKFYVE	https://www.proteinatlas.org/ENSG00000115020-PIKFYVE/pathology/head+and+neck+cancer
PIP5K1	https://www.proteinatlas.org/ENSG00000143398-PIP5K1A/pathology/head+and+neck+cancer	https://www.proteinatlas.org/ENSG00000107242-PIP5K1B/pathology/head+and+neck+cancer	https://www.proteinatlas.org/ENSG00000186111-PIP5K1C/pathology/head+and+neck+cancer
PIK3CA	https://www.proteinatlas.org/ENSG00000121879-PIK3CA/pathology/head+and+neck+cancer
(IREB2, AOX1)	https://www.proteinatlas.org/ENSG00000136381-IREB2/pathology/head+and+neck+cancer	https://www.proteinatlas.org/ENSG00000138356-AOX1/pathology/head+and+neck+cancer
(RFK, IREB2)	https://www.proteinatlas.org/ENSG00000135002-RFK/pathology/head+and+neck+cancer	https://www.proteinatlas.org/ENSG00000136381-IREB2/pathology/head+and+neck+cancer
(PTEN, IREB2)	https://www.proteinatlas.org/ENSG00000171862-PTEN/pathology/head+and+neck+cancer	https://www.proteinatlas.org/ENSG00000136381-IREB2/pathology/head+and+neck+cancer
(G6PC, TPK1)	Not available	https://www.proteinatlas.org/ENSG00000196511-TPK1/pathology/head+and+neck+cancer
(G6PC, PGAM1)	Not available	https://www.proteinatlas.org/ENSG00000171314-PGAM1/pathology/head+and+neck+cancer

## Sheet: TPK1
TPK1	https://www.proteinatlas.org/ENSG00000196511-TPK1/pathology/head+and+neck+cancer

## Sheet: G6PC
G6PC
Not available

## Sheet: GNPDA1
GNPDA1	https://www.proteinatlas.org/ENSG00000113552-GNPDA1/pathology/head+and+neck+cancer

## Sheet: PGAM1
PGAM1	https://www.proteinatlas.org/ENSG00000171314-PGAM1/pathology/head+and+neck+cancer

## Sheet: GFPT1
GFPT1	https://www.proteinatlas.org/ENSG00000198380-GFPT1/pathology/head+and+neck+cancer

## Sheet: RFK
RFK	https://www.proteinatlas.org/ENSG00000135002-RFK/pathology/head+and+neck+cancer

## Sheet: THTPA
THTPA	https://www.proteinatlas.org/ENSG00000259431-THTPA/pathology/head+and+neck+cancer

## Sheet: OPLAH
OPLAH	https://www.proteinatlas.org/ENSG00000178814-OPLAH/pathology/head+and+neck+cancer

## Sheet: PTEN
PTEN	https://www.proteinatlas.org/ENSG00000171862-PTEN/pathology/head+and+neck+cancer

[truncated: 9 more sheets: PI4KA, PIKFYVE, PIP5K1, PIK3CA, IREB2,AOX1, RFK,IREB2, PTEN,IREB2, G6PC,TPK1, G6PC,PGAM1]
