# Supplementary material for: Oncogene inference optimization using constraint-based modelling incorporated with protein expression in normal and tumour tissues
Source: R Soc Open Sci. 2020 Mar 18;7(3):191241. doi: 10.1098/rsos.191241 (PMC7137941; doi:10.1098/rsos.191241)
Supplement: Choke point index [file rsos191241supp4.xlsx]

## Sheet: Logarithmic fold changes
Choke_Pt_index=1: Single input and Multi-output at the metabolite; 2: Multi-input and Single output; 3: Single input and Single output
===== log2(CA/BL) and MUBL_Biocomp_LFC (log2(MU/BL)) for print_BioComp
Comp_CABL	choke_pt_index	Template	PTEN	PIKFYVE	PIK3CA	PI4KA	TPK1	THTPA	G6PC	GNPDA1	GFPT1	RFK	OPLAH	PGAM1	PIP5K1	(G6PC, TPK1)	(G6PC, PGAM1)	(PTEN, IREB2)	(RFK, IREB2)	(GFPT1, BCAT2)	(G6PC, ATP2B1)	(G6PC, LIPF))	(G6PC, GSS)	(G6PC, DGAT1)	(G6PC, FLAD1)	(G6PC, PPAT)	(G6PC, PFAS)	( G6PC, NMRK1)	(G6PC, ENTPD1)	(G6PC, PAFAH2)	(ATP2B1, NNT)	(IREB2, AOX1)		mean	SDev
S_10fthf_c_l_m	0	2.6288	6.6615	9.1173	6.6302	6.6629	7.3817	6.6615	10.4024	6.629	6.6296	6.6298	6.6621	6.6301	5.2488	8.4313	9.7427	-0.0539	-0.1196	9.2838	9.5514	7.0476	12.55	8.8491	9.4038	13.3065	13.3065	9.3585	9.8737	6.4944	-0.1279	8.7692		7.4272	5.7105
S_10fthf5glu_c_l_m	0	0	0	0	0	0	0	0	0	0	0	0	0	0	0	0	0	0	0	0	0	0	0	0	0	0	0	0	0	0	0	0		0	0
S_10fthf6glu_c_l_m	0	0	0	0	0	0	0	0	0	0	0	0	0	0	0	0	0	0	0	0	0	0	0	0	0	0	0	0	0	0	0	0		0	0
S_13_cis_retn_c_n	0	-0.7956	-0.4886	-0.3235	-0.0391	-0.1178	-0.105	-0.4662	-0.261	-0.3166	-0.1659	-0.128	-0.3211	-0.062	-0.8656	-0.367	-0.0847	-0.0434	-0.1084	-0.119	-0.486	-0.1211	-0.2961	-0.3203	-0.4491	-0.3992	-0.3992	-0.2488	-0.5767	-0.375	-0.1185	-0.2586		-0.2976	0.5231
S_13dampp_c	3	0	0	0	0	0	0	0	0	0	0	0	0	0	0	0	0	0	0	0	0	0	0	0	0	0	0	0	0	0	0	0		0	0
S_13dpg_c	0	0.9356	1.9158	1.4507	1.8782	1.9158	1.8099	1.9158	2.1411	1.8782	1.8782	1.8782	1.9158	2.7672	0.9493	1.9228	2.0205	1.9236	1.9236	1.7453	2.018	1.8537	1.918	1.8692	1.996	1.7294	1.7294	1.986	1.8078	1.8085	1.9553	1.7675		1.8453	0.9321
S_1mncam_c	3	0	0	0	0	0	0	0	0	0	0	0	0	0	0	0	0	0	0	0	0	0	0	0	0	0	0	0	0	0	0	0		0	0
S_1p3h5c_m	1	0	0	0	0	0	0	0	0	0	0	0	0	0	0	0	0	0	0	0	0	0	0	0	0	0	0	0	0	0	0	0		0	0
S_1pipdn2c_x	3	0	0	0	0	0	0	0	0	0	0	0	0	0	0	0	0	0	0	0	0	0	0	0	0	0	0	0	0	0	0	0		0	0
S_1pyr5c_m	0	-1.6898	-0.5348	-0.9797	-0.5725	-0.5348	-0.5744	-0.5348	-0.5047	-0.5725	-0.5725	-0.5725	-0.5348	-0.5725	-1.5038	-0.6441	-0.6127	-0.7446	-0.7446	-1.1082	-0.6787	-0.5533	-0.3858	-0.5515	-0.425	-0.7033	-0.7033	-0.4586	-0.536	-0.8463	0.025	-0.7647		-0.6674	1.0359
S_23dpg_c	3	0	0	0	0	0	0	0	0	0	0	0	0	45.2555	0	0	43.6705	0	0	0	0	0	0	0	0	0	0	0	0	0	0	0		2.8686	11.2719
S_25aics_c	1	4.5447	-0.496	-0.329	-0.0447	-0.1251	-0.111	-0.4731	-0.2669	-0.3286	-0.1799	-0.133	-0.3304	-0.0686	-0.8691	-0.3721	-0.09	-0.0512	-0.1169	-0.1264	-0.4925	-0.1245	-0.304	-0.3257	-0.4523	15.3083	15.3083	-0.2546	-0.5812	-0.3846	-0.1258	-0.2632		0.882	5.2593
S_2amac_c	2	-0.0125	1.1067	0.8388	1.0684	1.1067	-37.079	1.1067	1.1689	1.0684	1.0684	1.0684	1.1067	1.0684	0.0865	-0.2582	1.2633	1.0671	1.0671	0.9269	1.2087	-0.8722	-0.3326	0.8866	1.2726	-37.079	-37.079	1.3754	-37.079	1.4951	0.1016	3.7792		-3.9834	13.3265
S_2ddecdicoa_m_x	0	0	0	0	0	0	0	0	0	0	0	0	0	0	0	0	0	0	0	0	0	0	0	0	0	0	0	0	0	0	0	0		0	0
S_2decdicoa_m_x	0	-38.0613	-38.0613	-38.0613	-38.0613	-38.0613	-38.0613	-38.0613	-38.0613	-38.0613	-38.0613	-38.0613	-38.0613	-38.0613	-38.0613	-38.0613	-38.0613	-5.2759	-5.2759	-38.0613	-38.0613	-38.0613	-38.0613	-38.0613	-38.0613	-38.0613	-38.0613	-38.0613	-38.0613	-3.185	-0.9778	-38.0613		-33.6248	12.3157
S_2docohexecoa_m	3	-37.2075	-37.2075	-37.2075	-37.2075	-37.2075	-37.2075	-37.2075	-37.2075	-37.2075	-37.2075	-37.2075	-37.2075	-37.2075	-37.2075	-37.2075	-37.2075	-5.0694	-5.0694	-37.2075	-37.2075	-37.2075	-37.2075	-37.2075	-37.2075	-37.2075	-37.2075	-37.2075	-37.2075	-2.9785	-1.3055	-37.2075		-32.8718	12.0332
S_2docopencoa_m_x	0	0	0	0	0	0	0	0	0	0	0	0	0	0	0	0	0	0	0	0	0	0	0	0	0	0	0	0	0	0	0	0		0	0
S_2dodtricoa_m_x	0	-38.0613	-38.0613	-38.0613	-38.0613	-38.0613	-38.0613	-38.0613	-38.0613	-38.0613	-38.0613	-38.0613	-38.0613	-38.0613	-38.0613	-38.0613	-38.0613	-5.2759	-5.2759	-38.0613	-38.0613	-38.0613	-38.0613	-38.0613	-38.0613	-38.0613	-38.0613	-38.0613	-38.0613	-3.185	-0.9778	-38.0613		-33.6248	12.3157
S_2dp6mep_m	3	0	0	0	0	0	0	0	0	0	0	0	0	0	0	0	0	0	0	0	0	0	0	0	0	0	0	0	0	0	0	0		0	0
S_2dp6mobq_m	3	0	0	0	0	0	0	0	0	0	0	0	0	0	0	0	0	0	0	0	0	0	0	0	0	0	0	0	0	0	0	0		0	0
S_2dp6mobq_me_m	3	0	0	0	0	0	0	0	0	0	0	0	0	0	0	0	0	0	0	0	0	0	0	0	0	0	0	0	0	0	0	0		0	0
S_2dpmhobq_m	3	0	0	0	0	0	0	0	0	0	0	0	0	0	0	0	0	0	0	0	0	0	0	0	0	0	0	0	0	0	0	0		0	0
S_2dr1p_c	0	-10.8653	-4.3538	-4.3522	-4.349	-4.3499	-4.3499	-4.3536	1.1296	-4.3522	-4.3505	-4.3501	-4.3522	-4.3493	-4.3568	-0.8694	0.0082	-4.3491	-4.3499	-4.35	0.0141	-4.35	-0.7819	-4.3522	-4.3534	-0.2485	-0.2485	-4.3515	2.1659	-0.809	-4.35	-4.3515		-3.2865	7.7348
S_2dr5p_c	0	-13.495	-4.3664	-4.3664	-4.3664	-4.3664	-4.3664	-4.3664	1.1301	-4.3664	-4.3664	-4.3664	-4.3664	-4.3664	-4.3664	-0.87	0.008	-4.3664	-4.3664	-4.3664	0.0141	-4.3664	-0.7825	-4.3664	-4.3664	-0.2484	-0.2484	-4.3664	2.1664	-0.8096	-4.3664	-4.3664		-3.3816	10.1636
S_2hb_c	0	0.6946	1.4814	0.933	1.443	1.4814	1.4464	1.4814	1.7102	1.443	1.443	1.443	1.4814	1.443	0.4798	1.5297	1.6029	1.5695	1.5695	1.242	1.5699	1.406	1.5589	1.3897	1.5077	1.5382	1.5382	1.6192	1.4326	1.4814	1.4462	1.3574		1.4117	0.7385
S_2hexdtetcoa_m_x	0	-38.0613	-38.0613	-38.0613	-38.0613	-38.0613	-38.0613	-38.0613	-38.0613	-38.0613	-38.0613	-38.0613	-38.0613	-38.0613	-38.0613	-38.0613	-38.0613	-5.2759	-5.2759	-38.0613	-38.0613	-38.0613	-38.0613	-38.0613	-38.0613	-38.0613	-38.0613	-38.0613	-38.0613	-3.185	-0.9778	-38.0613		-33.6248	12.3157
S_2hexdtricoa_m_x	0	0	0	0	0	0	0	0	0	0	0	0	0	0	0	0	0	0	0	0	0	0	0	0	0	0	0	0	0	0	0	0		0	0
S_2maacoa_m	0	-0.8008	-0.4944	-0.3275	-0.0431	-0.1236	-0.1092	-0.4715	-0.2656	-0.3233	-0.1716	-0.1314	-0.3286	-0.0671	-0.8676	-0.3696	-0.0883	-0.0498	-0.1153	-0.1429	-0.4907	-0.1228	-0.3027	-0.3238	-0.4512	-0.4043	-0.4043	-0.253	-0.5796	-0.3824	-0.1242	-0.262		-0.303	0.5226
S_2mb2coa_c_m	0	-0.8015	-0.496	-0.329	-0.0445	-0.1248	-0.1108	-0.4726	-0.2671	-0.3245	-0.173	-0.1328	-0.3301	-0.0682	-0.8688	-0.3714	-0.09	-0.051	-0.1167	-0.1312	-0.4921	-0.1241	-0.304	-0.325	-0.4524	-0.4058	-0.4058	-0.2546	-0.5812	-0.384	-0.1257	-0.263		-0.3039	0.5225
S_2mbcoa_m	2	0	0	0	0	0	0	0	0	0	0	0	0	0	0	0	0	0	0	0	0	0	0	0	0	0	0	0	0	0	0	0		0	0
S_2mop_m	0	-1.0485	0.1769	-0.3997	0.1389	0.1769	0.0847	0.1769	0.6054	0.1388	0.1389	0.1389	0.1769	0.1389	-0.8105	0.3927	0.4968	-0.2227	-0.2228	0.7344	0.4654	0.096	0.4135	0.1163	0.1829	-0.2047	-0.2047	0.1804	0.2384	0.1648	0.5511	-1.108		0.0614	1.1547
S_2mp2coa_m	0	-0.6394	0.5861	0.0094	0.548	0.5861	0.4939	0.5861	1.0146	0.548	0.548	0.548	0.5861	0.548	-0.4014	0.8019	0.906	0.1863	0.1863	1.1435	0.8746	0.5052	0.8226	0.5255	0.5921	0.2045	0.2045	0.5895	0.6476	0.574	0.9602	-0.699		0.4705	1.1548
S_2obut_c_m	0	1.2553	2.3311	1.8482	2.2927	2.3311	2.2928	2.3311	2.595	2.2927	2.2927	2.2927	2.3311	2.2927	1.3274	2.3861	2.4465	2.3316	2.3316	2.2328	2.4413	2.3302	2.4288	2.3048	2.4069	2.2006	2.2006	2.5094	2.3086	2.1816	2.374	2.121		2.2466	0.999
S_2octdectecoa_m_x	0	0	0	0	0	0	0	0	0	0	0	0	0	0	0	0	0	0	0	0	0	0	0	0	0	0	0	0	0	0	0	0		0	0
S_2octpencoa_m	3	-37.3224	-37.3224	-37.3224	-37.3224	-37.3224	-37.3224	-37.3224	-37.3224	-37.3224	-37.3224	-37.3224	-37.3224	-37.3224	-37.3224	-37.3224	-37.3224	-5.2759	-5.2759	-37.3224	-37.3224	-37.3224	-37.3224	-37.3224	-37.3224	-37.3224	-37.3224	-37.3224	-37.3224	-3.185	-1.2528	-37.3224		-32.9902	12.0253
S_2oxoadp_c_m	0	-12.384	-12.08	-11.9112	-11.6284	-11.7091	-11.6942	-12.0564	-11.8508	-11.9072	-11.756	-11.7167	-11.9138	-11.6513	-12.45	-11.9527	-11.6722	-11.6337	-11.6998	-11.7086	-12.075	-11.7073	-11.8876	-11.9084	-12.0346	-11.9894	-11.9894	-11.8375	-12.1641	-11.9678	-11.7099	-11.8462		-11.8869	0.522
S_2pg_c	0	0.9356	1.9158	1.4507	1.8782	1.9158	1.8099	1.9158	2.1411	1.8782	1.8782	1.8782	1.9158	3.3901	0.9493	1.9228	2.6614	1.9236	1.9236	1.7453	2.018	1.8537	1.918	1.8692	1.996	1.7294	1.7294	1.986	1.8078	1.8085	1.9553	1.7675		1.8861	1.0041
S_34dhmald_c_m	0	-13.1153	0.3686	0.0003	0.331	0.3686	0.2704	0.3686	0.3422	0.3309	0.3309	0.331	0.3686	0.331	-0.6023	0.24	0.2899	0.5226	0.5226	0.0979	0.2794	0.294	0.1837	0.3282	0.5376	0.1306	0.1306	0.5003	0.3064	0.2951	-11.4396	0.0913		-0.5376	12.5532
S_34dhoxpeg_c	0	-0.8018	-0.4963	-0.3293	-0.0449	-0.1251	-0.1111	-0.473	-0.2674	-0.3249	-0.1735	-0.1331	-0.3304	-0.0685	-0.8689	-0.3716	-0.0903	-0.0514	-0.1168	-0.1249	-0.4924	-0.1245	-0.3043	-0.3252	-0.4526	-0.4061	-0.4061	-0.2547	-0.5815	-0.3842	-0.1261	-0.2621		-0.304	0.5228
S_34hpl_m	3	0	0	0	0	0	0	0	0	0	0	0	0	0	0	0	0	0	0	0	0	0	0	0	0	0	0	0	0	0	0	0		0	0
S_34hpp_m	1	-0.802	-0.4964	-0.3296	-0.0452	-0.1254	-0.1114	-0.4733	-0.2677	-0.325	-0.1734	-0.1333	-0.3305	-0.0686	-0.869	-0.3719	-0.0906	-0.0515	-0.1171	-0.1251	-0.4925	-0.1246	-0.3044	-0.3256	-0.4529	-0.4062	-0.4064	-0.2551	-0.5817	-0.3845	-0.1262	-0.2635		-0.3042	0.5227
S_35cgmp_c	1	0	0	0	0	0	0	0	0	0	0	0	0	0	0	0	0	0	0	0	0	0	0	0	0	0	0	0	0	0	0	0		0	0
S_35diotyr_c	3	-0.0125	1.1067	0.8388	1.0684	1.1067	-24.7911	1.1067	1.1689	1.0684	1.0684	1.0684	1.1067	1.0684	0.0865	-0.2582	1.2633	1.0671	1.0671	0.9269	1.2087	-0.8722	-0.3326	0.8866	1.2726	-38.079	-38.079	1.3754	-38.079	1.4951	0.1016	3.7792		-3.6838	12.6688
S_3aib_c_m	0	-15.0394	-14.7333	-14.5657	-14.2819	-14.3624	-14.3468	-14.71	-14.5039	-14.5624	-14.4107	-14.3704	-14.5679	-14.3062	-15.1059	-14.6068	-14.3263	-14.2887	-14.3545	-14.3653	-14.7292	-14.3613	-14.5408	-14.5626	-14.6887	-14.6429	-14.6429	-14.4915	-14.8179	-14.6214	-14.3624	-14.5006		-14.541	0.5233
S_3aib_D_c_m	0	-13.4567	-13.151	-12.9838	-12.6995	-12.7802	-12.765	-13.1273	-12.9221	-12.9798	-12.8281	-12.7877	-12.9853	-12.7237	-13.5238	-13.0269	-12.7455	-12.706	-12.7722	-12.7839	-13.1473	-12.7797	-12.9594	-12.9809	-13.1073	-13.0618	-13.0618	-12.91	-13.2371	-13.0397	-12.7804	-12.9181		-12.9591	0.5226
S_3bcrn_c	1	-0.8015	-0.4962	-0.3293	-0.045	-0.1253	-0.1112	-0.4731	-0.2674	-0.3247	-0.1733	-0.1331	-0.3303	-0.0685	-0.8689	-0.3717	-0.0904	-0.0512	-0.1169	-0.1248	-0.4923	-0.1243	-0.3044	-0.3251	-0.4527	-0.406	-0.4062	-0.2548	-0.5815	-0.3842	-0.1261	-0.2632		-0.304	0.5225
S_3ddcrn_c	1	-0.8023	-0.496	-0.3285	-0.0448	-0.1253	-0.1132	-0.4728	-0.268	-0.3241	-0.1744	-0.1314	-0.3296	-0.0677	-0.8695	-0.3754	-0.0888	-0.0505	-0.1177	-0.1245	-0.491	-0.1228	-0.3025	-0.3241	-0.4519	-0.4044	-0.4044	-0.2544	-0.5872	-0.3894	-0.1279	-0.2621		-0.3041	0.5233
S_3deccrn_c	1	-0.7993	-0.494	-0.3268	-0.0425	-0.1229	-0.1091	-0.4707	-0.2651	-0.3224	-0.1708	-0.1306	-0.3279	-0.066	-0.8664	-0.3693	-0.0876	-0.0489	-0.1145	-0.1225	-0.4899	-0.122	-0.302	-0.3229	-0.4503	-0.4036	-0.4036	-0.2524	-0.5795	-0.3822	-0.1237	-0.2608		-0.3016	0.5227
S_3decdicoa_m_x	0	-38.0613	-38.0613	-38.0613	-38.0613	-38.0613	-38.0613	-38.0613	-38.0613	-38.0613	-38.0613	-38.0613	-38.0613	-38.0613	-38.0613	-38.0613	-38.0613	-5.2759	-5.2759	-38.0613	-38.0613	-38.0613	-38.0613	-38.0613	-38.0613	-38.0613	-38.0613	-38.0613	-38.0613	-3.185	-0.9778	-38.0613		-33.6248	12.3157
S_3dhguln_c	0	-0.8004	-0.4949	-0.3279	-0.0436	-0.1236	-0.1098	-0.4716	-0.2662	-0.3235	-0.1721	-0.1318	-0.329	-0.0673	-0.8677	-0.3708	-0.0896	-0.0501	-0.1158	-0.1233	-0.491	-0.1231	-0.3029	-0.3242	-0.4516	-0.4049	-0.4051	-0.2539	-0.5804	-0.383	-0.1244	-0.262		-0.3028	0.5226
S_3docopencoa_m_x	0	0	0	0	0	0	0	0	0	0	0	0	0	0	0	0	0	0	0	0	0	0	0	0	0	0	0	0	0	0	0	0		0	0
S_3dodtricoa_m_x	0	-38.0613	-38.0613	-38.0613	-38.0613	-38.0613	-38.0613	-38.0613	-38.0613	-38.0613	-38.0613	-38.0613	-38.0613	-38.0613	-38.0613	-38.0613	-38.0613	-5.2759	-5.2759	-38.0613	-38.0613	-38.0613	-38.0613	-38.0613	-38.0613	-38.0613	-38.0613	-38.0613	-38.0613	-3.185	-0.9778	-38.0613		-33.6248	12.3157
S_3dpdhb_m	2	0	0	0	0	0	0	0	0	0	0	0	0	0	0	0	0	0	0	0	0	0	0	0	0	0	0	0	0	0	0	0		0	0
S_3dpdhb_me_m	3	0	0	0	0	0	0	0	0	0	0	0	0	0	0	0	0	0	0	0	0	0	0	0	0	0	0	0	0	0	0	0		0	0
S_3dphb_m	1	0	0	0	0	0	0	0	0	0	0	0	0	0	0	0	0	0	0	0	0	0	0	0	0	0	0	0	0	0	0	0		0	0
S_3dsphgn_c	3	8.9646	8.9646	8.9646	8.9646	8.9646	8.9646	8.9646	8.9646	8.9646	8.9646	8.9646	8.9646	8.9646	8.9646	8.9646	8.9646	8.9646	8.9646	8.9646	8.9646	8.9646	8.9646	8.9646	8.9646	8.9646	8.9646	8.9646	8.9646	8.9646	8.9646	8.9646		8.9646	0
S_3hanthrn_c	3	0	0	0	0	0	0	0	0	0	0	0	0	0	0	0	0	0	0	0	0	0	0	0	0	0	0	0	0	0	0	0		0	0
S_3hbcoa_m	0	-3.5705	-13.5197	-13.3533	-13.0674	-13.1472	-13.1303	-13.4942	-13.2902	-13.3525	-13.1996	-13.156	-13.3547	-13.0988	-13.8939	-13.3945	-13.1113	-6.124	-6.124	-13.1533	-13.5156	-13.1509	-13.3268	-13.3522	-13.4764	-13.4318	-13.4318	-13.2785	-13.6112	-4.0331	-2.3601	-13.2895		-11.8966	8.7131
S_3hbcoa_R_c_m	0	-0.8015	-0.4962	-0.3293	-0.045	-0.1253	-0.1112	-0.4731	-0.2674	-0.3247	-0.1733	-0.1331	-0.3303	-0.0685	-0.8689	-0.3717	-0.0904	-0.0512	-0.1169	-0.1248	-0.4923	-0.1243	-0.3044	-0.3251	-0.4527	-0.406	-0.4062	-0.2548	-0.5815	-0.3842	-0.1261	-0.2632		-0.304	0.5225
S_3hdcoa_c_m	0	8.1232	-0.4942	-0.3271	-0.0428	-0.1233	-0.1095	-0.4709	-0.2656	-0.3228	-0.1711	-0.1308	-0.3282	-0.0662	-0.8669	-0.3702	-0.0877	-0.0489	-0.1148	-0.1225	-0.4903	-0.1223	-0.3022	-0.3235	-0.4507	-0.4036	-0.4036	-0.2529	-0.58	-0.3828	9.8905	-0.2614		0.3089	7.9008
S_3hddcoa_c_m_x	0	8.1388	-0.4957	-0.3287	-0.0446	-0.125	-0.1126	-0.4726	-0.2679	-0.3242	-0.1741	-0.1316	-0.3295	-0.068	-0.8699	-0.3742	-0.0896	-0.0506	-0.1175	-0.1247	-0.4916	-0.1231	-0.3026	-0.3244	-0.452	-0.4048	-0.4048	-0.2544	-0.5857	-0.3881	9.9062	-0.2622		0.3081	7.9173
S_3hdeccoa_c_m	0	-0.8018	-0.4965	-0.3294	-0.0452	-0.1254	-0.1114	-0.4732	-0.2675	-0.3249	-0.1735	-0.1333	-0.3305	-0.0686	-0.8689	-0.3718	-0.0904	-0.0514	-0.117	-0.1249	-0.4926	-0.1245	-0.3045	-0.3254	-0.4528	-0.4063	-0.4063	-0.2549	-0.5815	-0.3843	-0.1262	-0.2635		-0.3041	0.5226
S_3hdececrn_c	1	-0.8018	-0.4965	-0.3294	-0.0452	-0.1254	-0.1114	-0.4732	-0.2675	-0.3249	-0.1735	-0.1333	-0.3305	-0.0686	-0.8689	-0.3718	-0.0904	-0.0514	-0.117	-0.1249	-0.4926	-0.1245	-0.3045	-0.3254	-0.4528	-0.4063	-0.4063	-0.2549	-0.5815	-0.3843	-0.1262	-0.2635		-0.3041	0.5226
S_3hexdcoa_c_m_x	0	-0.8017	-0.4966	-0.3293	-0.0452	-0.1254	-0.1121	-0.473	-0.2676	-0.3247	-0.1735	-0.133	-0.3302	-0.0685	-0.869	-0.372	-0.0904	-0.0514	-0.117	-0.1251	-0.4922	-0.1243	-0.3049	-0.3251	-0.4526	-0.4059	-0.4059	-0.255	-0.5823	-0.3855	-0.1259	-0.2634		-0.3042	0.5225
S_3hexdcrn_c	1	-0.8017	-0.4966	-0.3293	-0.0452	-0.1254	-0.1121	-0.473	-0.2676	-0.3247	-0.1735	-0.133	-0.3302	-0.0685	-0.869	-0.372	-0.0904	-0.0514	-0.117	-0.1251	-0.4922	-0.1243	-0.3049	-0.3251	-0.4526	-0.4059	-0.4059	-0.255	-0.5823	-0.3855	-0.1259	-0.2634		-0.3042	0.5225
S_3hexdtetcoa_m_x	0	-38.0613	-38.0613	-38.0613	-38.0613	-38.0613	-38.0613	-38.0613	-38.0613	-38.0613	-38.0613	-38.0613	-38.0613	-38.0613	-38.0613	-38.0613	-38.0613	-5.2759	-5.2759	-38.0613	-38.0613	-38.0613	-38.0613	-38.0613	-38.0613	-38.0613	-38.0613	-38.0613	-38.0613	-3.185	-0.9778	-38.0613		-33.6248	12.3157
S_3hexdtricoa_m_x	0	0	0	0	0	0	0	0	0	0	0	0	0	0	0	0	0	0	0	0	0	0	0	0	0	0	0	0	0	0	0	0		0	0
S_3hibutcoa_m	1	-0.6394	0.5861	0.0094	0.548	0.5861	0.4939	0.5861	1.0146	0.548	0.548	0.548	0.5861	0.548	-0.4014	0.8019	0.906	0.1863	0.1863	1.1435	0.8746	0.5052	0.8226	0.5255	0.5921	0.2045	0.2045	0.5895	0.6476	0.574	0.9602	-0.699		0.4705	1.1548
S_3hmbcoa_m	0	-0.8008	-0.4944	-0.3275	-0.0431	-0.1236	-0.1092	-0.4715	-0.2656	-0.3233	-0.1716	-0.1314	-0.3286	-0.0671	-0.8676	-0.3696	-0.0883	-0.0498	-0.1153	-0.1429	-0.4907	-0.1228	-0.3027	-0.3238	-0.4512	-0.4043	-0.4043	-0.253	-0.5796	-0.3824	-0.1242	-0.262		-0.303	0.5226
S_3hmp_m	2	-0.6394	0.5861	0.0094	0.548	0.5861	0.4939	0.5861	1.0146	0.548	0.548	0.548	0.5861	0.548	-0.4014	0.8019	0.906	0.1863	0.1863	1.1435	0.8746	0.5052	0.8226	0.5255	0.5921	0.2045	0.2045	0.5895	0.6476	0.574	0.9602	-0.699		0.4705	1.1548
S_3hodcoa_c_m	0	-0.802	-0.4962	-0.3292	-0.0447	-0.1251	-0.1111	-0.4729	-0.2672	-0.3248	-0.1733	-0.1329	-0.3303	-0.0686	-0.869	-0.3716	-0.0898	-0.0514	-0.117	-0.1249	-0.4921	-0.1243	-0.3044	-0.3252	-0.4525	-0.4058	-0.4058	-0.2547	-0.5815	-0.3843	-0.1259	-0.2633		-0.3039	0.523
S_3hpcoa_m	3	-3.1163	-0.316	-0.8552	-0.3543	-0.316	-0.4992	-0.316	-0.3874	-0.3543	-0.3543	-0.3543	-0.316	-0.3543	-1.3179	-0.4712	-0.3809	-0.5378	-0.5378	-0.3763	-0.2953	-0.4548	-0.7301	-0.415	-0.3038	-0.6317	-0.6317	-0.2332	-0.5464	-0.4367	-0.0232	-1.2347		-0.563	2.5266
S_3hpp_m	3	-3.1163	-0.316	-0.8552	-0.3543	-0.316	-0.4992	-0.316	-0.3874	-0.3543	-0.3543	-0.3543	-0.316	-0.3543	-1.3179	-0.4712	-0.3809	-0.5378	-0.5378	-0.3763	-0.2953	-0.4548	-0.7301	-0.415	-0.3038	-0.6317	-0.6317	-0.2332	-0.5464	-0.4367	-0.0232	-1.2347		-0.563	2.5266
S_3hpvs_c	0	-10.2567	-2.4882	-2.1504	-2.5385	-2.4882	-2.9028	-2.4882	-1.3652	-2.5385	-2.5385	-2.5385	-2.4882	-2.5385	-3.6727	-1.4579	-1.9168	0.185	0.185	-0.706	1.4092	0.0571	1.4995	-1.3291	-4.9295	-1.553	-1.553	-4.8112	0.8976	-1.2668	2.4893	-0.6034		-1.8193	8.4741
S_3hpvscoa_c_m	0	-0.8021	-0.4966	-0.3297	-0.0453	-0.1256	-0.1116	-0.4735	-0.2677	-0.3252	-0.1738	-0.1334	-0.3307	-0.0688	-0.8692	-0.3719	-0.0906	-0.0517	-0.1173	-0.1252	-0.4927	-0.1248	-0.3046	-0.3255	-0.4531	-0.4064	-0.4064	-0.2552	-0.5818	-0.3846	-0.1265	-0.2636		-0.3043	0.5227
S_3hpvstet_c	0	-0.8028	-0.4973	-0.3303	-0.0462	-0.1261	-0.1122	-0.4748	-0.268	-0.3262	-0.1748	-0.1341	-0.3316	-0.0707	-0.8705	-0.3728	-0.0914	-0.0529	-0.1182	-0.1261	-0.4932	-0.1253	-0.3051	-0.3264	-0.4536	-0.4071	-0.4071	-0.2556	-0.5826	-0.3852	-0.1272	-0.2647		-0.3052	0.5226
S_3hpvstetcoa_c_m	0	-0.8021	-0.4966	-0.3297	-0.0453	-0.1256	-0.1116	-0.4735	-0.2677	-0.3252	-0.1738	-0.1334	-0.3307	-0.0688	-0.8692	-0.3719	-0.0906	-0.0517	-0.1173	-0.1252	-0.4927	-0.1248	-0.3046	-0.3255	-0.4531	-0.4064	-0.4064	-0.2552	-0.5818	-0.3846	-0.1265	-0.2636		-0.3043	0.5227
S_3htdcoa_c_m_x	0	6.8804	-0.4964	-0.3294	-0.0452	-0.1254	-0.1116	-0.4733	-0.2675	-0.325	-0.1734	-0.1333	-0.3305	-0.0686	-0.869	-0.3718	-0.0903	-0.0515	-0.1171	-0.1251	-0.4925	-0.1246	-0.3046	-0.3254	-0.4529	-0.4062	-0.4062	-0.2551	-0.5817	-0.3845	-0.1264	-0.2635		-0.0564	6.8302
S_3ityr_L_c	3	-0.0125	1.1067	0.8388	1.0684	1.1067	-24.7911	1.1067	1.1689	1.0684	1.0684	1.0684	1.1067	1.0684	0.0865	-0.2582	1.2633	1.0671	1.0671	0.9269	1.2087	-0.8722	-0.3326	0.8866	1.2726	-38.079	-38.079	1.3754	-38.079	1.4951	0.1016	3.7792		-3.6838	12.6688
S_3ivcoa_c_m	0	-0.8013	-0.5395	-0.3551	-0.0747	-0.1917	-0.1142	-0.5044	-0.3268	-0.3866	-0.2291	-0.1581	-0.4006	-0.0925	-0.8596	-0.4734	-0.0875	-0.0827	-0.1629	-0.1611	-0.5299	-0.1626	-0.4082	-0.3689	-0.474	-0.4166	-0.4166	-0.3083	-0.6667	-0.5234	-0.1546	-0.2766		-0.3454	0.4861
S_3ivcrn_c	1	-0.8013	-0.5395	-0.3551	-0.0747	-0.1917	-0.1142	-0.5044	-0.3268	-0.3866	-0.2291	-0.1581	-0.4006	-0.0925	-0.8596	-0.4734	-0.0875	-0.0827	-0.1629	-0.1611	-0.5299	-0.1626	-0.4082	-0.3689	-0.474	-0.4166	-0.4166	-0.3083	-0.6667	-0.5234	-0.1546	-0.2766		-0.3454	0.4861
S_3mb2coa_m	0	-0.8058	-0.5509	-0.361	-0.0808	-0.2018	-0.1224	-0.511	-0.3353	-0.3968	-0.2363	-0.1693	-0.4113	-0.0982	-0.861	-0.4825	-0.0987	-0.0889	-0.1698	-0.1651	-0.5396	-0.1664	-0.4142	-0.3759	-0.48	-0.4254	-0.4254	-0.3166	-0.6779	-0.5345	-0.1624	-0.2806		-0.3531	0.4833
S_3mgcoa_m	0	-0.8058	-0.5509	-0.361	-0.0808	-0.2018	-0.1224	-0.511	-0.3353	-0.3968	-0.2363	-0.1693	-0.4113	-0.0982	-0.861	-0.4825	-0.0987	-0.0889	-0.1698	-0.1651	-0.5396	-0.1664	-0.4142	-0.3759	-0.48	-0.4254	-0.4254	-0.3166	-0.6779	-0.5345	-0.1624	-0.2806		-0.3531	0.4833
S_3mlda_c	2	-0.802	-0.4963	-0.3293	-0.0449	-0.1252	-0.1111	-0.4728	-0.2673	-0.3251	-0.1736	-0.1331	-0.3304	-0.0688	-0.8691	-0.3713	-0.0902	-0.0515	-0.1171	-0.1251	-0.4924	-0.1244	-0.3044	-0.3255	-0.4526	-0.4061	-0.4063	-0.2548	-0.5813	-0.3842	-0.1259	-0.2638		-0.3041	0.5229
S_3mldz_c	3	0	0	0	0	0	0	0	0	0	0	0	0	0	0	0	0	0	0	0	0	0	0	0	0	0	0	0	0	0	0	0		0	0
S_3mob_c_m	0	-0.2717	1.4338	0.8948	1.396	1.4338	1.3403	1.4338	1.8548	1.396	1.396	1.396	1.4338	1.396	0.4594	1.6267	1.7305	1.3678	1.3678	3.718	1.701	1.3984	1.6255	1.4053	1.4699	1.2313	1.2313	1.4632	1.4487	1.4469	1.3135	0.6942		1.3946	1.7126
S_3mop_c_m	0	2.6742	4.3069	3.7946	4.2693	4.3069	4.2126	4.3069	4.7226	4.2693	4.2693	4.2693	4.3069	4.2693	3.3415	4.4829	4.5865	4.4437	4.4437	7.2487	4.5585	4.304	4.4651	4.3015	4.3647	4.2226	4.2226	4.3551	4.2869	4.3383	3.6744	3.8659		4.306	1.7112
S_3ocddcoa_c_m	0	-0.8025	-0.4966	-0.3304	-0.0452	-0.1252	-0.1111	-0.4733	-0.2693	-0.3254	-0.1737	-0.1327	-0.3307	-0.0695	-0.8702	-0.3744	-0.0922	-0.0521	-0.1179	-0.126	-0.4935	-0.1262	-0.3072	-0.3267	-0.4531	-0.4059	-0.4059	-0.2558	-0.5829	-0.3864	-0.126	-0.2641		-0.3049	0.5226
S_3octdec2crn_c	1	-0.8025	-0.4966	-0.3304	-0.0452	-0.1252	-0.1111	-0.4733	-0.2693	-0.3254	-0.1737	-0.1327	-0.3307	-0.0695	-0.8702	-0.3744	-0.0922	-0.0521	-0.1179	-0.126	-0.4935	-0.1262	-0.3072	-0.3267	-0.4531	-0.4059	-0.4059	-0.2558	-0.5829	-0.3864	-0.126	-0.2641		-0.3049	0.5226
S_3octdeccrn_c	1	-0.802	-0.4962	-0.3292	-0.0447	-0.1251	-0.1111	-0.4729	-0.2672	-0.3248	-0.1733	-0.1329	-0.3303	-0.0686	-0.869	-0.3716	-0.0898	-0.0514	-0.117	-0.1249	-0.4921	-0.1243	-0.3044	-0.3252	-0.4525	-0.4058	-0.4058	-0.2547	-0.5815	-0.3843	-0.1259	-0.2633		-0.3039	0.523
S_3octdece1coa_c_m	0	-0.802	-0.4966	-0.3296	-0.0453	-0.1256	-0.1116	-0.4733	-0.2679	-0.325	-0.1736	-0.1334	-0.3307	-0.0688	-0.8693	-0.3721	-0.0906	-0.0515	-0.1171	-0.1251	-0.4927	-0.1248	-0.3046	-0.3256	-0.4529	-0.4064	-0.4064	-0.2551	-0.5819	-0.3847	-0.1264	-0.2636		-0.3043	0.5226
S_3octdece1crn_c	1	-0.802	-0.4966	-0.3296	-0.0453	-0.1256	-0.1116	-0.4733	-0.2679	-0.325	-0.1736	-0.1334	-0.3307	-0.0688	-0.8693	-0.3721	-0.0906	-0.0515	-0.1171	-0.1251	-0.4927	-0.1248	-0.3046	-0.3256	-0.4529	-0.4064	-0.4064	-0.2551	-0.5819	-0.3847	-0.1264	-0.2636		-0.3043	0.5226
S_3octdectecoa_m_x	0	0	0	0	0	0	0	0	0	0	0	0	0	0	0	0	0	0	0	0	0	0	0	0	0	0	0	0	0	0	0	0		0	0
S_3octpencoa_m	3	-37.3224	-37.3224	-37.3224	-37.3224	-37.3224	-37.3224	-37.3224	-37.3224	-37.3224	-37.3224	-37.3224	-37.3224	-37.3224	-37.3224	-37.3224	-37.3224	-5.2759	-5.2759	-37.3224	-37.3224	-37.3224	-37.3224	-37.3224	-37.3224	-37.3224	-37.3224	-37.3224	-37.3224	-3.185	-1.2528	-37.3224		-32.9902	12.0253
S_3odcoa_m	0	9.4158	-0.4961	-0.329	-0.0444	-0.1255	-0.1115	-0.4727	-0.2683	-0.3253	-0.173	-0.1325	-0.3303	-0.0681	-0.8688	-0.3735	-0.0891	-0.0499	-0.1168	-0.1241	-0.4924	-0.1242	-0.3042	-0.3261	-0.4529	-0.4048	-0.4048	-0.2554	-0.583	-0.3857	9.1841	-0.2634		0.3259	9.1039
S_3oddcoa_m_x	0	9.4595	-0.4947	-0.3286	-0.0439	-0.1241	-0.1122	-0.4717	-0.2679	-0.3235	-0.1739	-0.1305	-0.3286	-0.0676	-0.8705	-0.3727	-0.0897	-0.0498	-0.1172	-0.1244	-0.4922	-0.1225	-0.3009	-0.3238	-0.4518	-0.4043	-0.4043	-0.2537	-0.5853	-0.3887	9.2278	-0.2616		0.3292	9.1444
S_3otdcoa_m_x	0	35.0135	0	0	0	0	0	0	0	0	0	0	0	0	0	0	0	0	0	0	0	0	0	0	0	0	0	0	0	0	0	0		1.1295	33.3516
S_3pg_c_m	0	0.9356	1.9158	1.4507	1.8782	1.9158	1.8099	1.9158	2.1411	1.8782	1.8782	1.8782	1.9158	3.7672	0.9493	1.9228	2.6614	1.9236	1.9236	1.7453	2.018	1.8537	1.918	1.8692	1.996	1.7294	1.7294	1.986	1.8078	1.8085	1.9553	1.7675		1.8982	1.0348
S_3sala_c_m	0	-11.6344	-11.3282	-11.1615	-10.8767	-10.9567	-0.6149	-11.3045	-11.0991	-11.1571	-11.0054	-10.9649	-11.162	-10.9006	-11.7004	-2.077	-10.9224	-10.8855	-10.9507	0.8164	-11.3245	-10.9558	-4.376	-11.1574	-11.2848	2.2328	2.2328	-11.087	0.8417	-11.2163	-10.9581	-11.0959		-8.6462	5.5361
S_3snpyr_m	3	-37.3876	-37.3876	-37.3876	-37.3876	-37.3876	-0.6149	-37.3876	-37.3876	-37.3876	-37.3876	-37.3876	-37.3876	-37.3876	-37.3876	-2.077	-37.3876	-37.3876	-37.3876	0.8164	-37.3876	-37.3876	-4.376	-37.3876	-37.3876	2.2328	2.2328	-37.3876	0.8417	-37.3876	-37.3876	-37.3876		-28.9757	17.6049
S_3tdcrn_c	1	-0.802	-0.4964	-0.3294	-0.0452	-0.1254	-0.1116	-0.4733	-0.2675	-0.325	-0.1734	-0.1333	-0.3305	-0.0686	-0.869	-0.3718	-0.0903	-0.0515	-0.1171	-0.1251	-0.4925	-0.1246	-0.3046	-0.3254	-0.4529	-0.4062	-0.4062	-0.2551	-0.5817	-0.3845	-0.1264	-0.2635		-0.3042	0.5227
S_3tetd7ecoa_c_m	0	-0.802	-0.4964	-0.3296	-0.0452	-0.1256	-0.1116	-0.4733	-0.2677	-0.325	-0.1736	-0.1333	-0.3305	-0.0688	-0.869	-0.3718	-0.0904	-0.0515	-0.1171	-0.1251	-0.4925	-0.1246	-0.3044	-0.3256	-0.4529	-0.4062	-0.4062	-0.2551	-0.5817	-0.3845	-0.1264	-0.2635		-0.3042	0.5227
S_3tetd7ecoacrn_c	1	-0.802	-0.4964	-0.3296	-0.0452	-0.1256	-0.1116	-0.4733	-0.2677	-0.325	-0.1736	-0.1333	-0.3305	-0.0688	-0.869	-0.3718	-0.0904	-0.0515	-0.1171	-0.1251	-0.4925	-0.1246	-0.3044	-0.3256	-0.4529	-0.4062	-0.4062	-0.2551	-0.5817	-0.3845	-0.1264	-0.2635		-0.3042	0.5227
S_3thexddcoa_c_m	0	-0.8021	-0.4964	-0.3296	-0.0452	-0.1254	-0.1114	-0.4732	-0.2677	-0.3252	-0.1736	-0.1332	-0.3307	-0.0688	-0.8692	-0.3721	-0.0904	-0.0517	-0.1173	-0.1251	-0.4927	-0.1248	-0.3048	-0.3257	-0.4529	-0.4064	-0.4064	-0.2552	-0.5818	-0.3846	-0.1264	-0.2636		-0.3043	0.5228
S_3thexddcoacrn_c	1	-0.8021	-0.4964	-0.3296	-0.0452	-0.1254	-0.1114	-0.4732	-0.2677	-0.3252	-0.1736	-0.1332	-0.3307	-0.0688	-0.8692	-0.3721	-0.0904	-0.0517	-0.1173	-0.1251	-0.4927	-0.1248	-0.3048	-0.3257	-0.4529	-0.4064	-0.4064	-0.2552	-0.5818	-0.3846	-0.1264	-0.2636		-0.3043	0.5228
S_3ttetddcoa_c_m	0	-0.802	-0.4964	-0.3296	-0.0452	-0.1254	-0.1114	-0.4731	-0.2677	-0.325	-0.1736	-0.1333	-0.3305	-0.0688	-0.869	-0.3719	-0.0904	-0.0515	-0.1171	-0.1251	-0.4925	-0.1246	-0.3044	-0.3256	-0.4529	-0.4062	-0.4064	-0.2551	-0.5817	-0.3845	-0.1264	-0.2635		-0.3042	0.5227
S_3ttetddcoacrn_c	1	-0.802	-0.4964	-0.3296	-0.0452	-0.1254	-0.1114	-0.4731	-0.2677	-0.325	-0.1736	-0.1333	-0.3305	-0.0688	-0.869	-0.3719	-0.0904	-0.0515	-0.1171	-0.1251	-0.4925	-0.1246	-0.3044	-0.3256	-0.4529	-0.4062	-0.4064	-0.2551	-0.5817	-0.3845	-0.1264	-0.2635		-0.3042	0.5227
S_3uib_c	3	0	0	0	0	0	0	0	0	0	0	0	0	0	0	0	0	0	0	0	0	0	0	0	0	0	0	0	0	0	0	0		0	0
S_42A3HP24DB_c	2	-0.803	-0.4957	-0.3289	-0.0449	-0.1248	-0.1104	-0.4724	-0.267	-0.3249	-0.1734	-0.1325	-0.3298	-0.0684	-0.8705	-0.3719	-0.0904	-0.0517	-0.1172	-0.125	-0.4929	-0.1244	-0.3037	-0.3265	-0.4525	-0.406	-0.4061	-0.2549	-0.5808	-0.3839	-0.1257	-0.2636		-0.304	0.5239
S_44mctr_r	1	3.3558	3.3558	3.3559	3.3562	3.356	3.356	3.3558	3.3559	3.3559	3.3559	3.356	3.3559	3.356	3.3558	3.3559	3.356	3.356	3.356	3.356	3.3558	3.3561	3.3559	3.3559	3.3559	3.3559	3.3559	3.3559	3.3558	3.3559	3.3561	3.356		3.3559	0.0001
S_44mzym_r	3	8.9659	8.9659	8.9659	8.9659	8.9659	8.9659	8.9659	8.9659	8.9659	8.9659	8.9659	8.9659	8.9659	8.9659	8.9659	8.9659	8.9659	8.9659	8.9659	8.9659	8.9659	8.9659	8.9659	8.9659	8.9659	8.9659	8.9659	8.9659	8.9659	8.9659	8.9659		8.9659	4.94e-15
S_4abut_c_m_n	0	3.3723	3.9766	3.4773	3.9386	3.9766	3.9462	3.9766	4.1856	3.9386	3.9386	3.9386	3.9766	3.9386	2.9933	4.0158	4.0696	3.8821	3.8821	3.907	4.1281	3.9579	3.8743	3.9376	4.0471	3.9351	3.9351	4.0166	3.9527	3.9461	4.5457	3.7998		3.9164	0.5831
S_4abutn_c_m	0	1.1512	0.3687	0.0004	0.331	0.3687	0.2705	0.3687	0.3423	0.331	0.331	0.331	0.3687	0.331	-0.6022	0.2401	0.2899	0.5227	0.5227	0.0979	0.2795	0.2941	0.1838	0.3283	0.5378	0.1307	0.1307	0.5005	0.3066	0.2952	3.5632	0.0914		0.4067	0.9569
S_4aphdob_c	3	-0.8023	-0.4962	-0.3292	-0.045	-0.125	-0.111	-0.4728	-0.2673	-0.3249	-0.1733	-0.1329	-0.3301	-0.0685	-0.8695	-0.3717	-0.0902	-0.0516	-0.117	-0.125	-0.4926	-0.1244	-0.304	-0.3258	-0.4528	-0.4062	-0.4062	-0.2548	-0.5813	-0.3841	-0.126	-0.2636		-0.304	0.5232
S_4h2oglt_m	2	-0.8018	-0.4961	-0.3293	-0.0449	-0.1251	-0.1111	-0.4728	-0.2672	-0.3247	-0.1733	-0.1329	-0.3302	-0.0685	-0.8689	-0.3714	-0.09	-0.0514	-0.1168	-0.1246	-0.4922	-0.1243	-0.3041	-0.3252	-0.4526	-0.4059	-0.4059	-0.2547	-0.5813	-0.3842	-0.1259	-0.2633		-0.3039	0.5229
S_4hbz_m	3	0	0	0	0	0	0	0	0	0	0	0	0	0	0	0	0	0	0	0	0	0	0	0	0	0	0	0	0	0	0	0		0	0
S_4hbzcoa_m	3	0	0	0	0	0	0	0	0	0	0	0	0	0	0	0	0	0	0	0	0	0	0	0	0	0	0	0	0	0	0	0		0	0
S_4hexdtetcoa_m_x	0	-38.0613	-38.0613	-38.0613	-38.0613	-38.0613	-38.0613	-38.0613	-38.0613	-38.0613	-38.0613	-38.0613	-38.0613	-38.0613	-38.0613	-38.0613	-38.0613	-5.2759	-5.2759	-38.0613	-38.0613	-38.0613	-38.0613	-38.0613	-38.0613	-38.0613	-38.0613	-38.0613	-38.0613	-3.185	-0.9778	-38.0613		-33.6248	12.3157
S_4hexdtricoa_m_x	0	0	0	0	0	0	0	0	0	0	0	0	0	0	0	0	0	0	0	0	0	0	0	0	0	0	0	0	0	0	0	0		0	0
S_4hoxpacd_c	3	0	0	0	0	0	0	0	0	0	0	0	0	0	0	0	0	0	0	0	0	0	0	0	0	0	0	0	0	0	0	0		0	0
S_4hphac_c	2	-0.8018	-0.4962	-0.3291	-0.0447	-0.125	-0.1103	-0.4729	-0.2669	-0.3249	-0.1734	-0.133	-0.3302	-0.0686	-0.8688	-0.371	-0.0896	-0.0514	-0.1169	-0.1247	-0.4919	-0.1241	-0.3038	-0.325	-0.4523	-0.4057	-0.4057	-0.2544	-0.5809	-0.3841	-0.1258	-0.2639		-0.3038	0.5229
S_4hpro_LT_c_m	0	-0.8018	-0.4961	-0.3293	-0.0449	-0.1251	-0.1111	-0.4728	-0.2672	-0.3247	-0.1733	-0.1329	-0.3302	-0.0685	-0.8689	-0.3714	-0.09	-0.0514	-0.1168	-0.1246	10.8616	-0.1243	-0.3041	-0.3252	-0.4526	-0.4059	-0.4059	-0.2547	-0.5813	-0.3842	13.4263	-0.2633		0.4995	3.3288
S_4mop_c_m	0	2.6743	4.3046	3.7913	4.267	4.3046	4.2101	4.3046	4.7209	4.267	4.267	4.267	4.3046	4.267	3.337	4.4808	4.5847	4.4416	4.4416	7.2487	4.5565	4.3017	4.463	4.2992	4.3625	4.2202	4.2202	4.3529	4.2846	4.336	3.6708	3.8628		4.3037	1.7092
S_4mzym_int1_r	1	8.9659	8.9659	8.9659	8.9659	8.9659	8.9659	8.9659	8.9659	8.9659	8.9659	8.9659	8.9659	8.9659	8.9659	8.9659	8.9659	8.9659	8.9659	8.9659	8.9659	8.9659	8.9659	8.9659	8.9659	8.9659	8.9659	8.9659	8.9659	8.9659	8.9659	8.9659		8.9659	4.94e-15
S_4mzym_int2_r	0	3.3562	3.3562	3.3562	3.3565	3.3563	3.3564	3.3562	3.3562	3.3562	3.3562	3.3563	3.3561	3.3563	3.3561	3.3561	3.3563	3.3563	3.3563	3.3563	3.3561	3.3564	3.3562	3.3561	3.3561	3.3562	3.3562	3.3562	3.3561	3.3562	3.3564	3.3563		3.3562	0.0001
S_4ppan_c	1	0	0	0	0	0	0	0	0	0	0	0	0	0	0	0	0	0	0	0	0	0	0	0	0	0	0	0	0	0	0	0		0	0
S_4ppcys_c_m	0	-0.799	-0.4938	-0.3273	-0.0431	-0.1226	-0.1099	-0.4708	-0.2657	-0.3228	-0.1715	-0.1309	-0.3275	-0.0665	-0.8686	-0.3706	-0.0894	-0.0488	-0.1141	-0.1237	-0.4907	-0.1234	-0.302	-0.3242	-0.4513	-0.4055	-0.4055	-0.2536	-0.5799	-0.3815	-0.1227	-0.2605		-0.3022	0.522
S_56dthm_c	0	-10.9086	0.1735	-0.3286	0.1326	0.1735	-2.2168	0.1735	-0.3551	0.1326	0.1326	0.1326	0.1735	0.1326	-0.8891	-10.4796	-1.2042	-10.158	-10.2239	1.0754	-0.6236	-10.2435	-2.0865	-0.6992	0.2886	0.475	0.475	0.1596	-10.7018	-10.4866	-10.2297	-10.366		-3.1732	8.8276
S_56dura_c	1	1.397	-0.4921	-0.3252	-0.0406	-0.1206	-0.1095	-0.4684	-0.2641	-0.3214	-0.1695	-0.1287	-0.3256	-0.0652	-0.8649	8.3754	-0.0887	9.3246	9.3246	-0.1212	-0.4905	2.954	-0.3052	-0.3241	-0.4485	-0.4024	-0.4024	-0.2502	4.7067	11.2235	10.5212	9.7071		1.9679	4.0156
S_5aop_c_m	0	-0.8094	-0.5004	-0.3369	-0.0478	-0.1278	-0.1167	-0.4743	-0.27	-0.3298	-0.1824	-0.1383	-0.3344	-0.0741	-0.8713	-0.3766	-0.0954	-0.057	-0.123	-0.129	-0.4953	-0.1282	-0.3108	-0.3307	-0.4551	-0.4119	-0.412	-0.2608	-0.5862	-0.389	-0.1301	-0.2682		-0.3088	0.5252
S_5dhf_c_l_m	0	0	0	0	0	0	0	0	0	0	0	0	0	0	0	0	0	0	0	0	0	0	0	0	0	0	0	0	0	0	0	0		0	0
S_5dpmev_c_x	0	8.9659	8.9659	8.9659	8.9659	8.9659	8.9659	8.9659	8.9659	8.9659	8.9659	8.9659	8.9659	8.9659	8.9659	8.9659	8.9659	8.9659	8.9659	8.9659	8.9659	8.9659	8.9659	8.9659	8.9659	8.9659	8.9659	8.9659	8.9659	8.9659	8.9659	8.9659		8.9659	8.46e-07
S_5htrp_c	0	-0.8053	-0.4958	-0.3293	-0.0447	-0.1243	-0.1101	-0.4722	-0.2667	-0.326	-0.1745	-0.1329	-0.3305	-0.0705	-0.8717	-0.3726	-0.0909	-0.0526	-0.1183	-0.1271	-0.4929	-0.1246	-0.3048	-0.3268	-0.4523	-0.4096	-0.4096	-0.2551	-0.582	-0.3846	-0.1259	-0.2638		-0.3048	0.5254
S_5mta_c	0	-0.8018	-0.4958	-0.3303	-0.0444	-0.1252	-0.1102	-0.4724	-0.2677	-0.325	-0.1741	-0.1328	-0.3303	-0.0694	-0.8705	-0.3696	-0.0895	-0.0503	-0.1165	-0.1251	-0.4939	-0.1241	-0.3066	-0.3261	-0.4517	-0.4074	-0.4074	-0.2549	-0.5803	-0.3839	-0.1254	-0.2624		-0.304	0.5229
S_5mthf_c	0	-0.4753	0.3699	0.9486	0.3323	0.3699	0.1387	0.3699	2.2225	0.3323	0.3323	0.3323	0.3699	0.3323	-0.6511	0.5285	1.5672	0.6385	0.6385	1.1129	1.6034	0.6085	-0.5932	0.873	1.2317	1.7468	1.7468	1.1869	-0.7977	1.2991	1.9532	0.9439		0.6972	1.3596
S_5oxpro_c	0	-0.7838	-0.4773	-0.3112	-0.0271	-0.1059	-0.092	-0.4536	-0.2473	-0.3057	-0.1533	-0.1136	17.7865	-0.051	-0.8486	-0.3541	-0.0711	-0.0324	-0.0983	-0.1056	-0.4715	-0.1039	-0.2864	-0.3066	-0.4328	-0.3877	-0.3877	-0.2335	-0.5623	-0.3648	-0.1063	-0.2434		0.299	3.3663
S_5pmev_c_x	0	8.9659	8.9659	8.9659	8.9659	8.9659	8.9659	8.9659	8.9659	8.9659	8.9659	8.9659	8.9659	8.9659	8.9659	8.9659	8.9659	8.9659	8.9659	8.9659	8.9659	8.9659	8.9659	8.9659	8.9659	8.9659	8.9659	8.9659	8.9659	8.9659	8.9659	8.9659		8.9659	8.46e-07
S_5tedtricoa_m_x	0	-38.0613	-38.0613	-38.0613	-38.0613	-38.0613	-38.0613	-38.0613	-38.0613	-38.0613	-38.0613	-38.0613	-38.0613	-38.0613	-38.0613	-38.0613	-38.0613	-5.2759	-5.2759	-38.0613	-38.0613	-38.0613	-38.0613	-38.0613	-38.0613	-38.0613	-38.0613	-38.0613	-38.0613	-3.185	-0.9778	-38.0613		-33.6248	12.3157
S_5thf_c_l_m	0	0	0	0	0	0	0	0	0	0	0	0	0	0	0	0	0	0	0	0	0	0	0	0	0	0	0	0	0	0	0	0		0	0
S_6a2ohxnt_x	3	0	0	0	0	0	0	0	0	0	0	0	0	0	0	0	0	0	0	0	0	0	0	0	0	0	0	0	0	0	0	0		0	0
S_6dhf_c_l_m	0	0	0	0	0	0	0	0	0	0	0	0	0	0	0	0	0	0	0	0	0	0	0	0	0	0	0	0	0	0	0	0		0	0
S_6pgc_c_r	0	-33.9337	-33.9337	-33.9337	-33.9337	-33.9337	-33.9337	-33.9337	-33.9337	-33.9337	-33.9337	-33.9337	-33.9337	-33.9337	-33.9337	-33.9337	-33.9337	-33.9337	-33.9337	-33.9337	-33.9337	-33.9337	-33.9337	-33.9337	-33.9337	-33.9337	-33.9337	-33.9337	-33.9337	-33.9337	-33.9337	-33.9337		-33.9337	0
S_6pgl_c_r	0	-2.8725	-1.0177	3.5743	-1.0492	-1.0154	-2.6634	-1.0176	4.1449	-1.0511	-1.0501	-1.0498	-1.0167	-1.0494	-1.8557	3.0921	3.5236	-6.4043	-6.458	-0.2239	3.5075	3.5254	2.9534	3.4691	3.638	0.9419	0.9419	3.1703	2.6499	3.8188	-6.464	-6.5737		0.0038	4.3263
S_6thf_c_l_m	0	0	0	0	0	0	0	0	0	0	0	0	0	0	0	0	0	0	0	0	0	0	0	0	0	0	0	0	0	0	0	0		0	0
S_7dhchsterol_c_r	0	1.1952	1.2778	1.3285	1.4244	1.3961	1.4009	1.2846	1.3483	1.3299	1.3796	1.3933	1.3281	1.416	1.1788	1.3152	1.4083	1.4221	1.3989	1.3962	1.2789	1.3963	1.3364	1.3297	1.2906	1.3046	1.3046	1.3524	1.2535	1.3114	-0.1311	1.3496		1.2903	0.2821
S_aacoa_c_m_x	0	-2.6233	-1.833	-2.1147	-1.8707	-1.833	-1.8515	-1.833	-1.1455	-1.8707	-1.8707	-1.8707	-1.833	-1.8707	-2.8078	-1.4793	-1.3715	-2.2236	-2.2236	-1.8555	-1.3735	-1.5434	-1.4773	-1.618	-1.6126	-2.0691	-2.0691	-1.6909	-1.662	-0.2643	-1.4759	-2.2709		-1.7906	0.9208
S_ac_c_m	0	-4.1973	-1.6182	-1.9477	-1.656	-1.6182	-1.6279	-1.6182	-0.9527	-1.656	-1.656	-1.656	-1.6182	-1.656	-2.5956	-1.3044	-1.1815	-2.6184	-2.6184	-1.6353	-1.1081	-1.499	-1.4103	-1.5634	-1.4325	-1.5297	-1.5297	-1.4929	-1.563	0.2359	-0.8969	-2.1902		-1.6585	2.5527
S_acac_c_m_x	0	-1.0462	-0.1728	-0.607	-0.2106	-0.1728	-0.2127	-0.1728	0.0517	-0.2106	-0.2106	-0.2106	-0.1728	-0.2106	-1.1477	-0.1439	-0.0881	-0.2227	-0.2227	-0.3222	-0.1368	-0.1486	-0.1205	-0.1641	-0.058	-0.3339	-0.3339	-0.083	-0.148	-0.0097	-0.4463	-0.3959		-0.2608	0.8007
S_acACP_c	0	-1.2649	2.331	1.6162	2.2932	2.331	2.1759	2.331	1.5134	2.2932	2.2932	2.2932	2.331	2.2932	1.3561	1.2878	1.3217	2.3979	2.3979	2.1444	1.2171	1.6899	1.5385	1.8859	2.2948	1.7859	1.7859	2.3183	1.7726	2.9772	0.8001	1.7767		1.8574	3.108
S_acald_c_m_r	0	-12.7237	-5.9611	-3.7866	-5.9562	-5.9572	-5.957	-5.9608	-0.4774	-5.9594	-5.9577	-5.9573	-5.9594	-5.9565	-5.964	-2.4766	-1.599	-5.9563	-5.9571	-5.9572	-1.5931	-5.9572	-2.3891	-5.9594	-4.3124	-1.8555	-1.8555	-3.9618	0.5587	-2.4162	-5.9572	-2.744		-4.6104	8.234
S_accoa_c_m_r_x	0	-3.313	-1.8324	-2.0505	-1.87	-1.8323	-1.8404	-1.8324	-0.9272	-1.8701	-1.8701	-1.8701	-1.8324	-1.87	-2.8076	-1.3461	-1.2127	-1.7161	-1.7161	-1.9696	-1.2389	-1.4423	-1.2638	-1.5148	-1.5587	-2.0896	-2.0896	-1.6705	-1.5962	0.0708	-1.6821	-1.8271		-1.7252	1.6293
S_acetone_c_m	0	-0.8021	-0.4965	-0.3295	-0.0458	-0.1254	-0.1122	-0.4735	-0.2667	-0.3251	-0.1739	-0.1335	-0.3302	-0.0687	-0.87	-0.372	-0.0912	-0.0515	-0.1171	-0.1251	-0.4934	-0.1247	-0.3036	-0.3258	-0.4534	-0.4075	-0.4075	-0.2553	-0.5815	-0.384	-0.1255	-0.263		-0.3044	0.5228
S_acgagbside_hs_c_g_l	0	-0.802	-0.4969	-0.3298	-0.0455	-0.126	-0.1119	-0.4735	-0.2675	-0.3252	-0.1736	-0.1334	-0.3309	-0.0688	-0.869	-0.3718	-0.0904	-0.0517	-0.1173	-0.1251	-0.4925	-0.1248	-0.3044	-0.3256	-0.4531	-0.4062	-0.4062	-0.2554	-0.5823	-0.3845	-0.1264	-0.2635		-0.3044	0.5226
S_acgam_c_l	0	-26.553	-0.4928	-0.3272	-0.0418	-0.1218	-0.108	-0.4699	-0.2699	-0.323	-0.1694	-0.1295	-0.3276	-0.0664	-0.8671	-0.3722	-0.0934	-0.0492	-0.1151	-0.1211	-0.4934	-0.124	-0.3046	-0.325	-0.4511	-0.4021	-0.4023	-0.253	-0.5832	-0.3838	-0.1232	-0.2625		-1.1331	25.0211
S_acgam1p_c	1	-0.8047	-0.4966	-0.3319	-0.047	-0.1274	-0.1065	-0.4754	-0.277	-0.3273	-0.1862	-0.1335	-0.3327	-0.0699	-0.8696	-0.3765	-0.0909	-0.0532	-0.119	-0.1709	-0.4964	-0.1268	-0.3064	-0.3275	-0.4549	-0.4061	-0.4061	-0.2587	-0.5794	-0.3862	-0.1263	-0.2636		-0.3076	0.5217
S_acgam6p_c	2	-0.8047	-0.4966	-0.3319	-0.047	-0.1274	-0.1065	-0.4754	-0.277	-0.3273	-0.1862	-0.1335	-0.3327	-0.0699	-0.8696	-0.3765	-0.0909	-0.0532	-0.119	-0.1709	-0.4964	-0.1268	-0.3064	-0.3275	-0.4549	-0.4061	-0.4061	-0.2587	-0.5794	-0.3862	-0.1263	-0.2636		-0.3076	0.5217
S_acglcgal14acglcgalgluside_hs_g	3	0	0	0	0	0	0	0	0	0	0	0	0	0	0	0	0	0	0	0	0	0	0	0	0	0	0	0	0	0	0	0		0	0
S_acglcgalgluside_hs_g	1	0	0	0	0	0	0	0	0	0	0	0	0	0	0	0	0	0	0	0	0	0	0	0	0	0	0	0	0	0	0	0		0	0
S_acgpail_hs_c	3	0	0	0	0	0	0	0	0	0	0	0	0	0	0	0	0	0	0	0	0	0	0	0	0	0	0	0	0	0	0	0		0	0
S_acmana_c_r	0	-1.7999	-0.4933	-0.3275	-0.0422	-0.1223	-0.1078	-0.4705	-0.269	-0.3234	-0.1708	-0.1301	-0.3281	-0.0669	-0.8677	-0.3732	-0.0942	-0.0496	-0.1156	-0.1229	-0.4935	-0.1245	-0.3052	-0.3255	-0.4514	-0.4025	-0.4026	-0.2534	-0.5834	-0.3842	-0.1237	-0.2631		-0.3351	1.4532
S_acnam_c_l_n	0	-1.7989	-0.495	-0.3285	-0.0447	-0.1243	-0.1095	-0.4721	-0.2666	-0.325	-0.1735	-0.1316	-0.3294	-0.068	-0.8713	-0.3725	-0.0911	-0.0523	-0.1171	-0.125	-0.4934	-0.1247	-0.3033	-0.3274	-0.4528	-0.4055	-0.4056	-0.2544	-0.5805	-0.3835	-0.1254	-0.264		-0.336	1.4514
S_ACP_c	0	-1.2649	2.331	1.6162	2.2932	2.331	2.1759	2.331	1.5134	2.2932	2.2932	2.2932	2.331	2.2932	1.3561	1.2878	1.3217	2.3979	2.3979	2.1444	1.2171	1.6899	1.5385	1.8859	2.2948	1.7859	1.7859	2.3183	1.7726	2.9772	0.8001	1.7767		1.8574	3.108
S_acrn_c_m_r_x	0	-13.4917	1.4487	1.1239	1.4113	1.4487	1.5095	1.4487	1.3153	1.4113	1.4113	1.4113	1.4487	1.4113	0.4851	1.0967	0.9893	1.7261	1.7261	1.0496	0.8976	2.0863	1.2924	1.9988	1.6676	1.2949	1.2949	1.5551	1.6511	1.532	0.2689	1.4788		0.8838	14.1543
S_ade_c	0	1.2604	2.3353	1.8524	2.2969	2.3353	2.297	2.3353	2.6141	2.2969	2.2969	2.2969	2.3353	2.2969	1.3318	2.3941	2.4544	2.3358	2.3358	2.1458	2.4492	2.3344	2.4367	2.309	2.411	2.2051	2.2051	2.5135	2.8907	2.1903	2.3781	2.1252		2.2676	1.0205
S_adn_c_m	0	-1.0223	0.0919	-0.3846	0.0537	0.0919	0.0536	0.0919	0.3667	0.0537	0.0537	0.0537	0.0919	0.0537	-0.9016	0.1508	0.2131	0.0812	0.0812	-0.0966	0.1621	0.0573	0.2351	0.0569	0.1746	0.016	0.016	0.2686	1.0252	-0.0578	0.2158	-0.167		0.0381	1.0801
S_adp_c_m_n_r_x	0	-1.3902	-0.1414	-0.3012	-0.1795	-0.1414	-0.3878	-0.1414	-0.1995	-0.1795	-0.1795	-0.1795	-0.1414	-0.4838	-1.1244	-0.3849	-0.4516	-0.1431	-0.1431	-0.3494	-0.2603	-0.3685	-0.3058	-0.366	-0.2568	-0.4028	-0.4028	-0.2482	-0.4337	-0.5306	-0.0938	-0.3813		-0.3449	1.0464
S_adpac_c_x	0	-0.802	-0.4964	-0.3296	-0.0452	-0.1254	-0.1114	-0.4731	-0.2675	-0.325	-0.1736	-0.1333	-0.3305	-0.0688	-0.869	-0.3719	-0.0904	-0.0515	-0.1171	-0.1251	-0.4925	-0.1245	-0.3046	-0.3256	-0.4529	-0.4062	-0.4062	-0.2551	-0.5817	-0.3843	-0.1262	-0.2635		-0.3042	0.5227
S_adpcoa_c_x	0	-0.802	-0.4964	-0.3296	-0.0452	-0.1254	-0.1114	-0.4731	-0.2675	-0.325	-0.1736	-0.1333	-0.3305	-0.0688	-0.869	-0.3719	-0.0904	-0.0515	-0.1171	-0.1251	-0.4925	-0.1245	-0.3046	-0.3256	-0.4529	-0.4062	-0.4062	-0.2551	-0.5817	-0.3843	-0.1262	-0.2635		-0.3042	0.5227
S_adprib_c	3	0	0	0	0	0	0	0	0	0	0	0	0	0	0	0	0	0	0	0	0	0	0	0	0	0	0	43.4481	0	0	0	0		1.4016	7.7954
S_adrn_c	0	-0.2166	0.7623	0.2862	0.7254	0.7623	1.0393	0.7623	1.2817	0.7254	0.7254	0.7254	0.7623	0.7254	-0.1889	1.1459	1.052	0.5808	0.5808	0.7429	-2.249	0.6389	1.4462	0.8054	0.9755	0.7328	0.7328	0.9473	1.8965	0.853	1.1012	0.5508		0.6907	1.1005
S_adrncoa_c_m_x	0	-0.8012	12.7794	9.816	12.7412	12.7795	12.4301	12.7794	-0.2646	12.7412	12.7412	12.7412	12.7794	12.7412	11.7938	-0.3694	-0.088	12.7335	12.7335	12.5652	-0.4899	9.5333	-0.3015	11.0108	11.7895	11.9594	11.9594	12.2267	-0.5794	-0.3821	11.3391	-0.2612		8.4896	10.6605
S_adrncrn_c_m	0	0	0	0	0	0	0	0	0	0	0	0	0	0	0	0	0	0	0	0	0	0	0	0	0	0	0	0	0	0	0	0		0	0
S_ahcys_c_m_r	0	1.2755	2.3424	1.8627	2.3042	2.3424	2.3043	2.3424	2.6049	2.3042	2.3042	2.3042	2.3424	2.3042	1.3467	2.397	2.4572	2.3429	2.3429	2.154	2.4519	2.3415	2.4395	2.3163	2.4177	2.2127	2.2127	2.5197	2.32	2.1937	2.385	2.1335		2.2556	0.9882
S_ahdt_c_n	0	-0.8032	-0.4955	-0.3288	-0.0447	-0.1244	-0.1102	-0.472	-0.2668	-0.3249	-0.1733	-0.1321	-0.3297	-0.0682	-0.8703	-0.3721	-0.0903	-0.0516	-0.1172	-0.1249	-0.4929	-0.1243	-0.3034	-0.3266	-0.4525	-0.4059	-0.4059	-0.2544	-0.5805	-0.3838	-0.1255	-0.2634		-0.3039	0.5242
S_aicar_c	0	3.5794	-0.4964	-0.3294	-0.0453	-0.1254	-0.111	-0.4733	-0.2674	-0.3259	-0.175	-0.1334	-0.3307	-0.0689	-0.8694	-0.3718	-0.091	-0.0516	-0.117	-0.1257	-0.4925	-0.125	-0.3045	-0.3256	-0.4526	14.3081	14.3081	-0.2552	-0.5817	-0.3843	-0.1264	-0.2637		0.7863	4.517
S_air_c	0	3.5447	-0.496	-0.329	-0.0447	-0.1251	-0.111	-0.4731	-0.2669	-0.3286	-0.1799	-0.133	-0.3304	-0.0686	-0.8691	-0.3721	-0.09	-0.0512	-0.1169	-0.1264	-0.4925	-0.1245	-0.304	-0.3257	-0.4523	14.3083	14.3083	-0.2546	-0.5812	-0.3846	-0.1258	-0.2632		0.7852	4.497
S_ak2lgchol_hs_c	3	0	0	0	0	0	0	0	0	0	0	0	0	0	0	0	0	0	0	0	0	0	0	0	0	0	0	0	0	43.6705	0	0		1.4087	7.8353
S_akg_c_m_x	0	-0.608	0.5713	0.084	0.5334	0.5713	0.5003	0.5713	0.8457	0.5334	0.5334	0.5334	0.5713	0.5334	-0.4084	0.6427	0.7254	0.8406	0.8406	2.5926	0.7495	0.5521	0.6166	0.543	0.6426	0.5995	0.5995	0.6198	0.5455	0.5616	0.755	0.5264		0.5909	1.2532
S_ala_B_c_m	0	-1.6601	1.1402	0.601	1.1019	1.1402	0.957	1.1402	1.0688	1.1019	1.1019	1.1019	1.1402	1.1019	0.1383	0.985	1.0753	0.9184	0.9184	1.0799	1.1609	1.0014	0.7261	1.0412	1.1524	0.8245	0.8245	1.2231	0.9098	1.0195	1.433	0.2215		0.8932	2.5266
S_ala_D_c	0	5.9571	5.893	5.2187	5.8545	5.893	6.4742	5.893	5.7416	5.8545	5.8545	5.8545	5.893	5.8545	4.9175	6.233	5.7939	6.1018	6.1018	6.1192	6.7325	7.0296	5.2808	6.4522	5.8579	4.8892	4.8892	6.0525	6.9063	6.1608	8.0571	7.4053		6.0392	0.6808
S_ala_L_c_m	0	-1.3536	0.1293	-0.4885	0.0911	0.1293	0.1308	0.1293	0.0419	0.0911	0.0911	0.0911	0.1293	0.0911	-0.8778	0.1145	0.0804	0.3327	0.3327	0.409	0.1121	0.1306	0.286	0.0531	0.1124	0.2648	0.2648	0.1104	0.4317	0.0567	1.6664	0.3738		0.1148	1.4906
S_alaala_c	2	-0.802	-0.4964	-0.3294	-0.0452	-0.1254	-0.1114	-0.4731	-0.2675	-0.325	-0.1734	-0.1333	-0.3305	-0.0686	-0.869	-0.3718	-0.0904	-0.0515	-0.1171	-0.1249	-0.4925	-0.1246	-0.3044	-0.3254	-0.4527	-0.4062	-0.4062	-0.2549	-0.5817	-0.3843	-0.1262	-0.2635		-0.3042	0.5227
S_alpa_hs_c	3	8.9653	11.5632	8.9653	11.523	11.5632	8.9653	11.5632	16.7215	11.523	11.523	11.523	11.5632	11.523	10.2642	8.9653	8.9653	12.5048	12.5048	8.9821	8.9653	8.9653	8.9653	8.9653	8.9653	8.9653	8.9653	8.9653	8.9653	13.5021	8.9653	8.9653		10.3804	2.2943
S_amet_c_m_r	0	5.6729	5.674	5.6747	5.6761	5.6757	5.6758	5.6741	5.675	5.6747	5.6755	5.6757	5.6747	5.676	5.6727	5.6745	5.6759	5.6761	5.6758	5.6757	5.674	5.6757	5.6748	5.6747	5.6742	5.6744	5.6744	5.6751	5.6737	5.6745	5.6757	5.675		5.6749	0.0021
S_ametam_c	1	0	0	0	0	0	0	0	0	0	0	0	0	0	0	0	0	0	0	0	0	0	0	0	0	0	0	0	0	0	0	0		0	0
S_amp_c_m_r_x	0	-3.8058	-2.0127	-1.9585	-2.0505	-2.0125	0.2688	-2.0127	-0.4407	-2.0506	-2.0505	-2.0505	-2.0126	-2.0505	-2.989	-0.0949	-0.8362	-2.0076	-2.0076	-2.2448	-0.8261	-0.1788	-1.1098	-0.1847	0.0504	-1.5476	-1.5476	-0.3159	-0.3361	-0.6071	-2.0321	-2.4882		-1.4691	2.4604
S_aps_c	2	0	0	0	0	0	0	0	0	0	0	0	0	0	0	0	0	0	0	0	0	0	0	0	0	0	0	0	0	0	0	0		0	0
S_arachcoa_c_m_x	0	4.2705	6.3955	4.287	6.3631	6.3991	4.2965	6.3957	-0.2704	6.3601	6.3617	6.3621	6.397	6.3628	5.2473	4.2852	-0.0915	7.284	7.2836	4.3069	-0.4932	9.9582	-0.3066	9.8308	4.2821	4.2839	4.2839	4.2901	4.2774	8.2483	4.2958	-0.2636		4.8704	2.7899
S_arachcrn_c_m	0	0	0	0	0	0	0	0	0	0	0	0	0	0	0	0	0	0	0	0	0	0	0	0	0	0	0	0	0	0	0	0		0	0
S_arachd_c_r	0	-10.9212	0.8076	0.3397	0.7708	0.8077	1.0614	0.8076	1.3212	0.7707	0.7707	0.7708	0.8076	0.7708	-0.1439	1.1723	1.0907	0.6485	0.6485	0.7574	-1.0104	0.6648	1.8945	0.8407	1.0195	0.7856	0.7856	0.9857	1.89	0.875	1.401	0.5951		0.4447	11.1987
S_arachdcoa_c_m_r_x	0	-0.8021	11.7773	8.8157	11.7392	11.7774	11.4281	11.7773	-0.2677	11.7391	11.7391	11.7391	11.7773	11.7392	10.7918	-0.372	-0.0908	11.7314	11.7314	11.5632	-0.4927	8.5339	-0.3046	10.0094	10.7876	10.9575	10.9575	11.2247	-0.5818	-0.3846	10.3376	-0.2636		7.7779	9.8394
S_arachdcrn_c_m_r	0	-0.8024	-0.4963	-0.3298	-0.045	-0.1252	-0.1114	-0.4731	-0.2678	-0.3251	-0.1735	-0.1332	-0.3306	-0.0689	-0.8692	-0.372	-0.0907	-0.0517	-0.1174	-0.1251	-0.4928	-0.1249	-0.3045	-0.3258	-0.4534	-0.4063	-0.4063	-0.2552	-0.5817	-0.3846	-0.1262	-0.2636		-0.3043	0.523
S_arg_L_c_m	0	0.0814	0.6851	0.1866	0.6479	0.6853	0.6649	0.6851	0.8438	0.6478	0.6478	0.6478	0.6852	0.6479	-0.2797	0.6973	0.7433	0.6599	0.6598	0.5607	2.0696	1.0143	1.0912	0.6664	0.7315	1.3978	1.3978	0.7743	1.2777	0.577	3.6804	1.2848		0.8632	1.004
S_ascb_L_c	0	1.7453	0.5324	-0.2226	0.4954	0.5324	1.1915	0.5324	0.7731	0.4954	0.4954	0.4954	0.5324	0.4954	-0.3962	1.0739	0.6555	0.5269	0.5269	0.3366	-2.7592	0.7094	1.2658	0.5464	0.4854	1.3592	1.3592	0.4387	1.9078	0.6885	1.5926	0.042		0.5953	1.3683
S_asn_L_c	0	0.16	1.0075	0.4974	0.9701	1.0075	1.1838	1.0075	1.2835	0.9701	0.9701	0.9701	1.0075	0.9701	0.0456	1.2225	1.1365	0.9544	0.9544	0.977	1.0757	1.1953	1.4194	1.0887	1.1033	1.1089	1.1089	1.1472	1.8599	1.0276	3.5259	1.3432		1.1064	1.0657
S_Asn_X_Ser_Thr_l_r	0	-0.8018	-0.4964	-0.3296	-0.0452	-0.1254	-0.1113	-0.4732	-0.2677	-0.325	-0.1734	-0.1332	-0.3305	-0.0688	-0.8692	-0.3719	-0.0904	-0.0515	-0.1171	-0.1251	-0.4925	-0.1246	-0.3044	-0.3255	-0.4529	-0.4062	-0.4062	-0.255	-0.5816	-0.3844	-0.1262	-0.2634		-0.3042	0.5226
S_asp_D_c_x	0	-0.8017	-0.4963	-0.3292	-0.0451	-0.1252	-0.1114	-0.4729	-0.2675	-0.3247	-0.1733	-0.1332	-0.3303	-0.0686	-0.869	-0.3718	-0.0904	-0.0513	-0.1169	-0.1248	9.2285	-0.1245	-0.3042	-0.3253	-0.4528	-0.4061	-0.4061	-0.2549	-0.5815	-0.3843	13.2863	-0.2634		0.4422	3.1336
S_asp_L_c_m	0	-3.1755	-3.2572	-3.2559	-3.2532	-3.254	-0.6151	-3.257	-3.2553	-3.2558	-3.2545	-3.2541	-3.2559	-3.2535	-3.2596	-2.0765	-3.2537	-3.2533	-3.254	0.8159	-0.7435	-3.254	-2.9646	-3.2558	-3.2568	3.7623	3.7623	-3.2552	0.8411	-3.2563	3.056	-3.2553		-2.1193	2.4015
S_atp_c_m_n_r_x	0	-1.4221	-0.1652	-0.3014	-0.2033	-0.1652	-0.3876	-0.1652	-0.1826	-0.2033	-0.2033	-0.2033	-0.1652	-0.5141	-1.1405	-0.3701	-0.4507	-0.1661	-0.1661	-0.3718	-0.2586	-0.374	-0.3074	-0.3695	-0.2533	-0.3976	-0.3976	-0.2439	-0.3778	-0.5058	-0.1278	-0.4151		-0.354	1.0676
S_atvacid_c	0	-2.8683	0.5222	0.1434	0.4855	0.5222	0.435	0.5222	1.0974	0.4855	0.4855	0.4855	0.5222	0.4855	-0.4264	0.7123	0.8336	0.3531	0.3531	0.1994	-0.6566	-0.5684	1.347	0.2776	0.7648	0.7898	0.7898	0.6537	0.9357	0.3714	1.56	-2.1111		0.3065	3.1917
S_avite1_c	1	-1.0962	-0.4974	-0.3304	-0.045	-0.1256	-0.1121	-0.4743	-0.2684	-0.3256	-0.1737	-0.1343	-0.3313	-0.0699	-0.8668	-0.3721	-0.0909	-0.0505	-0.1173	-0.1254	-0.4915	-0.1248	-0.3056	-0.3246	-0.4524	-0.4055	-0.4055	-0.2558	-0.5829	-0.3856	-0.1251	-0.263		-0.3138	0.7913
S_b2coa_m	0	-3.57	-13.5227	-13.356	-13.0709	-13.151	-13.1355	-13.4984	-13.2935	-13.3534	-13.2012	-13.1593	-13.3572	-13.0984	-13.8961	-13.3978	-13.1156	-6.1183	-6.1185	-13.1538	-13.5187	-13.1523	-13.3303	-13.3534	-13.4792	-13.4335	-13.4336	-13.2814	-13.611	-4.0321	-2.3598	-13.2911		-11.8982	8.7156
S_bamppald_c	3	0	0	0	0	0	0	0	0	0	0	0	0	0	0	0	0	0	0	0	0	0	0	0	0	0	0	0	0	0	0	0		0	0
S_betald_c_m	0	-8.7059	0.1735	-0.3286	0.1326	0.1735	-2.2168	0.1735	-0.3551	0.1326	0.1326	0.1326	0.1735	0.1326	-0.8891	-1.7331	-1.2042	-0.7839	-0.7839	1.0754	-0.6236	-7.1543	-2.0865	-0.6992	0.2886	0.475	0.475	0.1596	-5.4017	1.1151	0.4127	-0.4014		-0.9035	7.863
S_bhb_c_m	0	-1.5681	-0.7397	-1.0688	-0.7776	-0.7397	-0.7847	-0.7397	-0.1437	-0.7776	-0.7776	-0.7776	-0.7397	-0.7776	-1.7199	-0.4978	-0.3705	-0.9896	-0.9896	-0.8034	-0.3576	-0.539	-0.5008	-0.5973	-0.5597	-0.8712	-0.8712	-0.6002	-0.658	-1.9393	-0.36	-1.0245		-0.7955	0.8362
S_bilglcur_c_r	0	-0.802	-0.4964	-0.3298	-0.0452	-0.1254	-0.1114	-0.4731	-0.2679	-0.325	-0.1734	-0.1333	-0.3305	-0.0686	-0.8693	-0.3723	-0.0917	-0.0515	-0.1171	-0.1253	-0.494	-0.1256	-0.3046	-0.327	-0.4539	-0.4064	-0.4064	-0.2552	-0.5817	-0.3849	-0.1262	-0.2636		-0.3045	0.5225
S_bilirub_c_r	0	-1.9916	0.7586	5.6315	0.722	0.7588	0.9951	0.7586	6.6525	0.7218	0.7219	0.722	0.7587	0.722	-0.1907	5.5482	6.0121	0.5847	0.5847	0.7023	5.9738	5.9984	5.5881	6.004	6.1969	4.289	4.289	5.7934	5.2936	6.0053	-0.5385	0.502		2.7925	5.353
S_biliverd_c	3	0	0	0	0	0	0	0	0	0	0	0	0	0	0	0	0	0	0	0	0	0	0	0	0	0	0	0	0	0	0	0		0	0
S_biomass_carbohydrate_c	3	8.9658	8.9658	8.9658	8.9658	8.9658	8.9658	8.9658	8.9658	8.9658	8.9658	8.9658	8.9658	8.9658	8.9658	8.9658	8.9658	8.9658	8.9658	8.9658	8.9658	8.9658	8.9658	8.9658	8.9658	8.9658	8.9658	8.9658	8.9658	8.9658	8.9658	8.9658		8.9658	4.94e-15
S_biomass_DNA_c	3	8.9658	8.9658	8.9658	8.9658	8.9658	8.9658	8.9658	8.9658	8.9658	8.9658	8.9658	8.9658	8.9658	8.9658	8.9658	8.9658	8.9658	8.9658	8.9658	8.9658	8.9658	8.9658	8.9658	8.9658	8.9658	8.9658	8.9658	8.9658	8.9658	8.9658	8.9658		8.9658	2.47e-15
S_biomass_lipid_c	3	8.9658	8.9658	8.9658	8.9658	8.9658	8.9658	8.9658	8.9658	8.9658	8.9658	8.9658	8.9658	8.9658	8.9658	8.9658	8.9658	8.9658	8.9658	8.9658	8.9658	8.9658	8.9658	8.9658	8.9658	8.9658	8.9658	8.9658	8.9658	8.9658	8.9658	8.9658		8.9658	2.47e-15
S_biomass_other_c	3	8.9658	8.9658	8.9658	8.9658	8.9658	8.9658	8.9658	8.9658	8.9658	8.9658	8.9658	8.9658	8.9658	8.9658	8.9658	8.9658	8.9658	8.9658	8.9658	8.9658	8.9658	8.9658	8.9658	8.9658	8.9658	8.9658	8.9658	8.9658	8.9658	8.9658	8.9658		8.9658	0
S_biomass_protein_c	3	8.9658	8.9658	8.9658	8.9658	8.9658	8.9658	8.9658	8.9658	8.9658	8.9658	8.9658	8.9658	8.9658	8.9658	8.9658	8.9658	8.9658	8.9658	8.9658	8.9658	8.9658	8.9658	8.9658	8.9658	8.9658	8.9658	8.9658	8.9658	8.9658	8.9658	8.9658		8.9658	9.89e-15
S_biomass_RNA_c	3	8.9658	8.9658	8.9658	8.9658	8.9658	8.9658	8.9658	8.9658	8.9658	8.9658	8.9658	8.9658	8.9658	8.9658	8.9658	8.9658	8.9658	8.9658	8.9658	8.9658	8.9658	8.9658	8.9658	8.9658	8.9658	8.9658	8.9658	8.9658	8.9658	8.9658	8.9658		8.9658	4.94e-15
S_btcoa_c_m_x	0	-2.9954	-1.9158	-2.6181	-1.9545	-1.9157	-2.1951	-1.9158	-2.0446	-1.9546	-1.9545	-1.9545	-1.9158	-1.9545	-2.9379	-2.0691	-1.9341	-2.2195	-2.2196	-1.8865	-1.8007	-2.5244	-2.5146	-2.3106	-2.0332	-2.2954	-2.2954	-1.8762	-2.4032	-1.7708	-0.643	-3.5713		-2.1482	0.95
S_btn_c_m	0	-15.3088	-1.6295	-2.1199	-1.6664	-1.6294	-1.7174	-1.6294	0.1803	-1.6664	-1.6664	-1.6664	-1.6294	-1.6664	-2.5921	-0.3938	-0.1547	-1.9056	-1.9056	-1.9161	-0.785	-3.1457	0.0589	-2.0121	-1.4601	-1.3913	-1.3913	-1.5525	-0.963	-0.6637	-0.9008	-5.7068		-2.0192	13.1213
S_but_c_m	0	-0.5464	0.5572	0.1379	0.5194	0.5572	0.4831	0.5572	0.8126	0.5194	0.5194	0.5194	0.5572	0.5194	-0.4181	0.5732	0.6606	0.4823	0.4823	0.4228	0.5483	0.515	0.6376	0.5497	0.6841	0.482	0.482	0.6862	0.5804	0.786	0.4756	0.4092		0.4759	1.027
S_C02470_c	0	-0.8023	-0.496	-0.3291	-0.045	-0.1251	-0.1109	-0.4728	-0.2672	-0.3248	-0.1733	-0.1328	-0.3301	-0.0683	-0.8695	-0.3718	-0.0903	-0.0515	-0.117	-0.1249	-0.4926	-0.1244	-0.3039	-0.3258	-0.4526	-0.406	-0.406	-0.2553	-0.5811	-0.3841	-0.1258	-0.2636		-0.304	0.5232
S_C02528_c	0	-0.802	-0.4964	-0.3296	-0.0452	-0.1254	-0.1114	-0.4733	-0.2675	-0.325	-0.1736	-0.1333	-0.3305	-0.0689	-0.8693	-0.3718	-0.0906	-0.0517	-0.1171	-0.1251	-0.4925	-0.1246	-0.3044	-0.3256	-0.4529	-0.4062	-0.4062	-0.2549	-0.5817	-0.3843	-0.1264	-0.2636		-0.3042	0.5227
S_C05280_m_x	0	-0.8017	-0.4963	-0.3293	-0.045	-0.1252	-0.1112	-0.473	-0.2675	-0.3249	-0.1733	-0.1331	-0.3304	-0.0685	-0.869	-0.3716	-0.0903	-0.0514	-0.1169	-0.1249	-0.4924	-0.1245	-0.3044	-0.3252	-0.4526	-0.4062	-0.4062	-0.2548	-0.5815	-0.3842	-0.126	-0.2636		-0.304	0.5226
S_c101_4Ecoa_m	3	0	0	0	0	0	0	0	0	0	0	0	0	0	0	0	0	0	0	0	0	0	0	0	0	0	0	0	0	0	0	0		0	0
S_c101_4Zcoa_m_x	0	0	0	0	0	0	0	0	0	0	0	0	0	0	0	0	0	0	0	0	0	0	0	0	0	0	0	0	0	0	0	0		0	0
S_c102_4Z_7Zcoa_m	3	-39.1939	-39.1939	-39.1939	-39.1939	-39.1939	-39.1939	-39.1939	-39.1939	-39.1939	-39.1939	-39.1939	-39.1939	-39.1939	-39.1939	-39.1939	-39.1939	-5.2759	-5.2759	-39.1939	-39.1939	-39.1939	-39.1939	-39.1939	-39.1939	-39.1939	-39.1939	-39.1939	-39.1939	-3.185	-1.8419	-39.1939		-34.6391	12.6379
S_c10crn_c_m	0	-0.8021	-0.4966	-0.3297	-0.0453	-0.1256	-0.1114	-0.4732	-0.2677	-0.3252	-0.1736	-0.1334	-0.3307	-0.0689	-0.8692	-0.3721	-0.0906	-0.0517	-0.1173	-0.1251	-0.4927	-0.1248	-0.3048	-0.3257	-0.4531	-0.4064	-0.4064	-0.2552	-0.5818	-0.3846	-0.1264	-0.2636		-0.3043	0.5227
S_c10dc_c_x	0	-0.802	-0.4964	-0.3296	-0.0452	-0.1254	-0.1114	-0.4731	-0.2675	-0.325	-0.1736	-0.1333	-0.3305	-0.0688	-0.869	-0.3719	-0.0904	-0.0515	-0.1171	-0.1251	-0.4925	-0.1245	-0.3046	-0.3256	-0.4529	-0.4062	-0.4062	-0.2551	-0.5817	-0.3843	-0.1262	-0.2635		-0.3042	0.5227
S_c11_trimethylcoa_x	3	0	0	0	0	0	0	0	0	0	0	0	0	0	0	0	0	0	0	0	0	0	0	0	0	0	0	0	0	0	0	0		0	0
S_c110coa_m	3	0	0	0	0	0	0	0	0	0	0	0	0	0	0	0	0	0	0	0	0	0	0	0	0	0	0	0	0	0	0	0		0	0
S_c121_3Ecoa_m	3	14.8727	0	0	0	0	0	0	0	0	0	0	0	0	0	0	0	0	0	0	0	0	0	0	0	0	0	0	0	0	0	0		0.4798	14.1668
S_c121_3Zcoa_m	3	13.2879	0	0	0	0	0	0	0	0	0	0	0	0	0	0	0	0	0	0	0	0	0	0	0	0	0	0	0	0	0	0		0.4286	12.6571
S_c121_5Ecoa_m	3	0	0	0	0	0	0	0	0	0	0	0	0	0	0	0	0	0	0	0	0	0	0	0	0	0	0	0	0	0	0	0		0	0
S_c122_3E_6Ecoa_m	3	0	0	0	0	0	0	0	0	0	0	0	0	0	0	0	0	0	0	0	0	0	0	0	0	0	0	0	0	0	0	0		0	0
S_c122_3Z_6Zcoa_m_x	0	0	0	0	0	0	0	0	0	0	0	0	0	0	0	0	0	0	0	0	0	0	0	0	0	0	0	0	0	0	0	0		0	0
S_c123_3Z_6Z_9Zcoa_m	3	-39.1939	-39.1939	-39.1939	-39.1939	-39.1939	-39.1939	-39.1939	-39.1939	-39.1939	-39.1939	-39.1939	-39.1939	-39.1939	-39.1939	-39.1939	-39.1939	-5.2759	-5.2759	-39.1939	-39.1939	-39.1939	-39.1939	-39.1939	-39.1939	-39.1939	-39.1939	-39.1939	-39.1939	-3.185	-1.8419	-39.1939		-34.6391	12.6379
S_c12dc_c_x	0	-0.802	-0.4966	-0.3296	-0.0452	-0.1256	-0.1116	-0.4733	-0.2675	-0.325	-0.1736	-0.1334	-0.3307	-0.0688	-0.869	-0.3719	-0.0904	-0.0515	-0.1171	-0.1251	-0.4925	-0.1246	-0.3046	-0.3256	-0.4529	-0.4064	-0.4064	-0.2551	-0.5817	-0.3845	-0.1264	-0.2635		-0.3043	0.5226
S_c12dccoa_c_x	0	-0.802	-0.4966	-0.3296	-0.0452	-0.1256	-0.1116	-0.4733	-0.2675	-0.325	-0.1736	-0.1334	-0.3307	-0.0688	-0.869	-0.3719	-0.0904	-0.0515	-0.1171	-0.1251	-0.4925	-0.1246	-0.3046	-0.3256	-0.4529	-0.4064	-0.4064	-0.2551	-0.5817	-0.3845	-0.1264	-0.2635		-0.3043	0.5226
S_c13_trimethylcoa_x	3	0	0	0	0	0	0	0	0	0	0	0	0	0	0	0	0	0	0	0	0	0	0	0	0	0	0	0	0	0	0	0		0	0
S_c130coa_m	3	0	0	0	0	0	0	0	0	0	0	0	0	0	0	0	0	0	0	0	0	0	0	0	0	0	0	0	0	0	0	0		0	0
S_c141_5Ecoa_m	3	14.8727	0	0	0	0	0	0	0	0	0	0	0	0	0	0	0	0	0	0	0	0	0	0	0	0	0	0	0	0	0	0		0.4798	14.1668
S_c141_5Zcoa_m	3	13.2879	0	0	0	0	0	0	0	0	0	0	0	0	0	0	0	0	0	0	0	0	0	0	0	0	0	0	0	0	0	0		0.4286	12.6571
S_c141_7Ecoa_m	3	0	0	0	0	0	0	0	0	0	0	0	0	0	0	0	0	0	0	0	0	0	0	0	0	0	0	0	0	0	0	0		0	0
S_c142_5E_8Ecoa_m	3	0	0	0	0	0	0	0	0	0	0	0	0	0	0	0	0	0	0	0	0	0	0	0	0	0	0	0	0	0	0	0		0	0
S_c142_5Z_8Zcoa_m_x	0	0	0	0	0	0	0	0	0	0	0	0	0	0	0	0	0	0	0	0	0	0	0	0	0	0	0	0	0	0	0	0		0	0
S_c143_5Z_8Z_11Zcoa_m	2	-39.1939	-39.1939	-39.1939	-39.1939	-39.1939	-39.1939	-39.1939	-39.1939	-39.1939	-39.1939	-39.1939	-39.1939	-39.1939	-39.1939	-39.1939	-39.1939	-5.2759	-5.2759	-39.1939	-39.1939	-39.1939	-39.1939	-39.1939	-39.1939	-39.1939	-39.1939	-39.1939	-39.1939	-3.185	-1.8419	-39.1939		-34.6391	12.6379
S_c161_7Ecoa_m	3	14.8727	0	0	0	0	0	0	0	0	0	0	0	0	0	0	0	0	0	0	0	0	0	0	0	0	0	0	0	0	0	0		0.4798	14.1668
S_c161_7Zcoa_m	3	13.2879	0	0	0	0	0	0	0	0	0	0	0	0	0	0	0	0	0	0	0	0	0	0	0	0	0	0	0	0	0	0		0.4286	12.6571
S_c161_9Ecoa_m	3	0	0	0	0	0	0	0	0	0	0	0	0	0	0	0	0	0	0	0	0	0	0	0	0	0	0	0	0	0	0	0		0	0
S_c162_7E_10Ecoa_m	3	0	0	0	0	0	0	0	0	0	0	0	0	0	0	0	0	0	0	0	0	0	0	0	0	0	0	0	0	0	0	0		0	0
S_c162_7Z_10Zcoa_m	3	0	0	0	0	0	0	0	0	0	0	0	0	0	0	0	0	0	0	0	0	0	0	0	0	0	0	0	0	0	0	0		0	0
S_c163_4Z_7Z_10Zcoa_m_x	0	0	0	0	0	0	0	0	0	0	0	0	0	0	0	0	0	0	0	0	0	0	0	0	0	0	0	0	0	0	0	0		0	0
S_c163_7Z_10Z_13Zcoa_m	3	0	0	0	0	0	0	0	0	0	0	0	0	0	0	0	0	0	0	0	0	0	0	0	0	0	0	0	0	0	0	0		0	0
S_c164_4Z_7Z_10Z_13Zcoa_m	2	-39.1939	-39.1939	-39.1939	-39.1939	-39.1939	-39.1939	-39.1939	-39.1939	-39.1939	-39.1939	-39.1939	-39.1939	-39.1939	-39.1939	-39.1939	-39.1939	-5.2759	-5.2759	-39.1939	-39.1939	-39.1939	-39.1939	-39.1939	-39.1939	-39.1939	-39.1939	-39.1939	-39.1939	-3.185	-1.8419	-39.1939		-34.6391	12.6379
S_c184_3Z_6Z_9Z_12Zcoa_m_x	0	0	0	0	0	0	0	0	0	0	0	0	0	0	0	0	0	0	0	0	0	0	0	0	0	0	0	0	0	0	0	0		0	0
S_c185_3Z_6Z_9Z_12Z_15Zcoa_m	3	-38.32	-38.32	-38.32	-38.32	-38.32	-38.32	-38.32	-38.32	-38.32	-38.32	-38.32	-38.32	-38.32	-38.32	-38.32	-38.32	-5.2759	-5.2759	-38.32	-38.32	-38.32	-38.32	-38.32	-38.32	-38.32	-38.32	-38.32	-38.32	-3.185	-1.6936	-38.32		-33.8733	12.3396
S_c226coa_c_m_x	0	-12.9835	-1.1054	-2.5587	-1.143	-1.1054	-0.7364	-1.1054	-3.805	-1.143	-1.143	-1.143	-1.1054	-1.143	-2.035	-2.1857	-3.6588	-0.7972	-0.7972	-1.514	-3.1072	-4.1568	-2.0112	-12.5119	-1.4339	-0.8635	-0.8635	-1.3845	-1.2388	-0.5158	-0.7038	-2.5617		-2.3407	10.6926
S_c226crn_c_m	0	-40.5295	-40.5295	-40.5295	-40.5295	-40.5295	-40.5295	-40.5295	-40.5295	-40.5295	-40.5295	-40.5295	-40.5295	-40.5295	-40.5295	-40.5295	-40.5295	-5.0694	-5.0694	-40.5295	-40.5295	-40.5295	-40.5295	-40.5295	-40.5295	-40.5295	-40.5295	-40.5295	-40.5295	-2.9785	-1.3055	-40.5295		-35.7651	13.2203
S_c4crn_c_m_x	0	-12.9148	-0.219	-0.6113	-0.2568	-0.2187	-0.3104	-0.2189	-0.2354	-0.257	-0.2569	-0.2568	-0.2189	-0.2568	-1.2126	-0.3789	-0.3377	-0.2356	-0.2356	-0.3799	-0.3072	0.0031	-0.4665	-0.0683	-0.0828	-0.4746	-0.4746	-0.0918	-0.2238	-0.9648	-0.0501	-0.6409		-0.7372	11.9888
S_c4dc_c_x	0	-0.8021	-0.4966	-0.3297	-0.0453	-0.1256	-0.1116	-0.4732	-0.2677	-0.3252	-0.1738	-0.1334	-0.3307	-0.0689	-0.8692	-0.3721	-0.0906	-0.0517	-0.1173	-0.1252	-0.4927	-0.1246	-0.3049	-0.3257	-0.4531	-0.4064	-0.4064	-0.2552	-0.5816	-0.3844	-0.1264	-0.2636		-0.3043	0.5227
S_c50coa_m	3	0	0	0	0	0	0	0	0	0	0	0	0	0	0	0	0	0	0	0	0	0	0	0	0	0	0	0	0	0	0	0		0	0
S_c51crn_c	1	-0.8018	-0.4965	-0.3294	-0.045	-0.1253	-0.1113	-0.473	-0.2675	-0.3249	-0.1735	-0.1333	-0.3305	-0.0686	-0.8692	-0.372	-0.0906	-0.0514	-0.1171	-0.1273	-0.4926	-0.1245	-0.3045	-0.3254	-0.4528	-0.4063	-0.4063	-0.2551	-0.5817	-0.3845	-0.1262	-0.2633		-0.3042	0.5225
S_c5dc_c	1	-0.8022	-0.496	-0.329	-0.0444	-0.1248	-0.1103	-0.4723	-0.267	-0.3248	-0.1731	-0.1328	-0.3301	-0.0686	-0.8688	-0.3714	-0.0899	-0.0511	-0.1168	-0.1246	-0.4921	-0.124	-0.3039	-0.325	-0.4521	-0.4058	-0.4058	-0.2545	-0.5812	-0.3841	-0.126	-0.2631		-0.3037	0.5234
S_c61_3Zcoa_m	3	-39.1939	-39.1939	-39.1939	-39.1939	-39.1939	-39.1939	-39.1939	-39.1939	-39.1939	-39.1939	-39.1939	-39.1939	-39.1939	-39.1939	-39.1939	-39.1939	-5.2759	-5.2759	-39.1939	-39.1939	-39.1939	-39.1939	-39.1939	-39.1939	-39.1939	-39.1939	-39.1939	-39.1939	-3.185	-1.8419	-39.1939		-34.6391	12.6379
S_c6crn_c_x_m	0	-12.1252	0.3129	-0.2892	0.2747	0.3132	0.0926	0.3129	0.2187	0.2744	0.2746	0.2746	0.313	0.2746	-0.7004	0.1577	0.2655	0.0039	0.0038	0.288	0.3701	0.0065	-0.1713	0.1039	0.2761	-0.0284	-0.0284	0.3793	-0.0125	-0.3915	0.6494	-0.8522		-0.2954	11.648
S_c6dc_c_x	0	-0.802	-0.4964	-0.3296	-0.0452	-0.1254	-0.1114	-0.4731	-0.2675	-0.325	-0.1736	-0.1333	-0.3305	-0.0688	-0.869	-0.3719	-0.0904	-0.0515	-0.1171	-0.1251	-0.4925	-0.1245	-0.3046	-0.3256	-0.4529	-0.4062	-0.4062	-0.2551	-0.5817	-0.3843	-0.1262	-0.2635		-0.3042	0.5227
S_c70coa_m	3	0	0	0	0	0	0	0	0	0	0	0	0	0	0	0	0	0	0	0	0	0	0	0	0	0	0	0	0	0	0	0		0	0
S_c81_5Zcoa_m	3	-39.1939	-39.1939	-39.1939	-39.1939	-39.1939	-39.1939	-39.1939	-39.1939	-39.1939	-39.1939	-39.1939	-39.1939	-39.1939	-39.1939	-39.1939	-39.1939	-5.2759	-5.2759	-39.1939	-39.1939	-39.1939	-39.1939	-39.1939	-39.1939	-39.1939	-39.1939	-39.1939	-39.1939	-3.185	-1.8419	-39.1939		-34.6391	12.6379
S_c81coa_m_c	0	12.2614	-0.4965	-0.3294	-0.0452	-0.1256	-0.1114	-0.4734	-0.2677	-0.325	-0.1736	-0.1333	-0.3305	-0.0686	-0.8692	-0.372	-0.0906	-0.0514	-0.1171	-0.1251	-0.4928	-0.1246	-0.3045	-0.3254	-0.4528	-0.4063	-0.4063	-0.2551	-0.5817	-0.3845	12.1802	-0.2635		0.5141	11.772
S_c81crn_c	1	-0.8018	-0.4965	-0.3294	-0.0452	-0.1256	-0.1114	-0.4734	-0.2677	-0.325	-0.1736	-0.1333	-0.3305	-0.0686	-0.8692	-0.372	-0.0906	-0.0515	-0.1171	-0.1251	-0.4928	-0.1246	-0.3045	-0.3254	-0.4528	-0.4063	-0.4063	-0.2551	-0.5817	-0.3845	-0.127	-0.2635		-0.3043	0.5225
S_c8crn_m_x_c	0	-0.7999	-0.5004	-0.3316	-0.0472	-0.1258	-0.1122	-0.4757	-0.2708	-0.3303	-0.1775	-0.1322	-0.3349	-0.0724	-0.8745	-0.3754	-0.0919	-0.0557	-0.1214	-0.1301	-0.4954	-0.1293	-0.3062	-0.3299	-0.4553	-0.409	-0.4092	-0.2555	-0.5853	-0.3821	-0.1267	-0.2669		-0.3068	0.5186
S_c8dc_c_x	0	-0.802	-0.4964	-0.3296	-0.0452	-0.1254	-0.1114	-0.4731	-0.2675	-0.325	-0.1736	-0.1333	-0.3305	-0.0688	-0.869	-0.3719	-0.0904	-0.0515	-0.1171	-0.1251	-0.4925	-0.1245	-0.3046	-0.3256	-0.4529	-0.4062	-0.4062	-0.2551	-0.5817	-0.3843	-0.1262	-0.2635		-0.3042	0.5227
S_c90coa_m	3	0	0	0	0	0	0	0	0	0	0	0	0	0	0	0	0	0	0	0	0	0	0	0	0	0	0	0	0	0	0	0		0	0
S_ca2_c	0	0.4209	0.6729	0.1829	0.6345	0.6729	0.6002	0.6729	0.98	0.6345	0.6345	0.6345	0.6729	0.6345	-0.3255	0.7369	0.8361	0.5876	0.5876	0.6098	3.0557	0.6066	0.7059	0.6061	0.7368	0.2066	0.2066	0.7751	0.5848	0.5849	4.7719	0.5292		0.7887	0.9494
S_camp_c	1	0	0	0	0	0	0	0	0	0	0	0	0	0	0	0	0	0	0	0	0	0	0	0	0	0	0	0	0	0	0	0		0	0
S_carn_c	3	0	0	0	0	0	0	0	0	0	0	0	0	0	0	0	0	0	0	0	0	0	0	0	0	0	0	0	0	0	0	0		0	0
S_caro_c	1	-0.8023	-0.4968	-0.3296	-0.0452	-0.1252	-0.1108	-0.4733	-0.2674	-0.3252	-0.1735	-0.1334	-0.3307	-0.069	-0.8694	-0.3714	-0.0904	-0.0518	-0.1172	-0.1252	-0.4925	-0.1246	-0.3041	-0.3256	-0.4529	-0.4062	-0.4062	-0.2551	-0.5814	-0.3845	-0.1265	-0.2641		-0.3042	0.523
S_cbasp_c	0	4.294	4.2973	4.2994	4.3036	4.3024	4.3026	4.2976	4.3003	4.2995	4.3016	4.3022	4.2994	4.3033	4.2933	4.2989	4.3029	4.3035	4.3025	4.3024	4.2973	4.3024	4.2998	4.2995	4.2978	4.2984	4.2984	4.3004	4.2963	4.2987	4.3023	4.3003		4.2999	0.0063
S_cbp_c	2	5.7823	5.7823	5.7823	5.7823	5.7823	5.7823	5.7823	5.7823	5.7823	5.7823	5.7823	5.7823	5.7823	5.7823	5.7823	5.7823	5.7823	5.7823	5.7823	5.7823	5.7823	5.7823	5.7823	5.7823	5.7823	5.7823	5.7823	5.7823	5.7823	5.7823	5.7823		5.7823	9.2e-06
S_cdp_c_m_n	0	0.0871	1.3235	0.8422	1.2847	1.3235	0.1878	1.3235	0.9681	1.2847	1.2847	1.2847	1.3235	1.2847	0.3218	-0.0791	0.6627	1.3259	1.3259	1.0971	0.664	0.3385	0.7112	0.3344	0.3783	0.8589	0.8589	0.6383	0.5218	0.1161	1.4523	1.1051		0.8527	0.8705
S_cdpchol_c	3	0	0	0	0	0	0	0	0	0	0	0	0	0	0	0	0	0	0	0	0	0	0	0	0	0	0	0	0	0	0	0		0	0
S_cdpdag_hs_c_m	0	3.1036	5.8163	5.8163	5.8163	5.8163	5.8163	5.8163	5.8163	5.8163	5.8163	5.8163	5.8163	5.8163	5.8163	5.8163	5.8163	5.8163	5.8163	5.8163	5.8163	5.8163	5.8163	5.8163	5.8163	5.8163	5.8163	5.8163	5.8163	5.8163	5.8163	5.8163		5.7288	2.5839
S_cdpea_c	3	0	0	0	0	0	0	0	0	0	0	0	0	0	0	0	0	0	0	0	0	0	0	0	0	0	0	0	0	0	0	0		0	0
S_CE0693_m_x	0	-0.8016	-0.4963	-0.3293	-0.045	-0.1252	-0.1113	-0.473	-0.2676	-0.3249	-0.1734	-0.1331	-0.3304	-0.0685	-0.8691	-0.3717	-0.0903	-0.0514	-0.117	-0.125	-0.4924	-0.1245	-0.3044	-0.3253	-0.4526	-0.4062	-0.4062	-0.2549	-0.5816	-0.3844	-0.1261	-0.2635		-0.3041	0.5225
S_CE0713_m_x	0	-0.8016	-0.4961	-0.3293	-0.0449	-0.125	-0.1111	-0.4729	-0.2674	-0.3247	-0.1731	-0.1331	-0.3302	-0.0684	-0.8691	-0.3716	-0.0902	-0.0512	-0.1168	-0.1248	-0.4923	-0.1244	-0.3042	-0.3252	-0.4526	-0.406	-0.4062	-0.2548	-0.5815	-0.3842	-0.1261	-0.2635		-0.304	0.5226
S_CE0785_m_x	0	-0.8017	-0.4963	-0.3294	-0.0451	-0.1252	-0.1113	-0.473	-0.2675	-0.3249	-0.1733	-0.1332	-0.3304	-0.0686	-0.8692	-0.3717	-0.0903	-0.0514	-0.1169	-0.125	-0.4924	-0.1245	-0.3043	-0.3253	-0.4527	-0.4063	-0.4063	-0.255	-0.5816	-0.3843	-0.1262	-0.2637		-0.3041	0.5226
S_CE0849_m_x	0	-0.8017	-0.4962	-0.3294	-0.045	-0.1251	-0.1112	-0.473	-0.2675	-0.3248	-0.1732	-0.1331	-0.3303	-0.0685	-0.8692	-0.3716	-0.0903	-0.0513	-0.1169	-0.1249	-0.4924	-0.1245	-0.3043	-0.3253	-0.4527	-0.4061	-0.4062	-0.2548	-0.5815	-0.3843	-0.1261	-0.2635		-0.304	0.5226
S_CE0852_c_m_r	0	4.5363	-3.3289	8.3638	-3.0124	-3.0745	-3.064	-3.3146	7.7791	-3.2172	-3.1101	-3.08	-3.2211	-3.0312	-3.5336	6.6423	7.1274	-3.0177	-3.0674	-3.0738	7.1273	7.3078	6.6423	7.1274	7.3199	5.3224	5.3224	6.9052	6.3206	7.1273	-3.073	2.3494		1.8097	5.5715
S_CE2053_r	0	0.8603	-0.4968	13.5314	-0.0459	-0.1264	-0.1116	-0.4738	14.0741	-0.3256	-0.1742	-0.1337	-0.3312	-0.0691	-0.8696	12.9407	13.4496	-0.052	-0.1176	-0.1255	13.4547	13.4091	12.8769	13.415	13.6276	11.5061	11.5061	13.1904	12.5398	13.5177	-0.1266	-0.2639		5.8083	8.1659
S_CE2056_r	0	-0.8014	-0.4964	14.1996	-0.0452	-0.1254	-0.1114	-0.4731	14.7438	-0.325	-0.1734	-0.1333	-0.3305	-0.0686	-0.869	13.6151	14.1196	-0.0515	-0.1171	-0.1249	14.1234	14.0815	13.547	14.0838	14.294	12.1463	12.1463	13.8551	13.2118	14.2015	-0.1262	-0.2635		6.0559	9.6387
S_CE2243_c	0	-0.8009	-0.4954	-0.3289	-0.0438	-0.1241	-0.1114	-0.4721	-0.2704	-0.3242	-0.1726	-0.1322	-0.3295	-0.0677	-0.8686	-0.3732	-0.0913	-0.0507	-0.1164	-0.1244	-0.4931	-0.123	-0.3069	-0.3243	-0.4525	-0.4064	-0.4064	-0.2546	-0.5833	-0.3835	-0.1261	-0.2633		-0.3039	0.5221
S_CE2247_c	0	-0.8009	-0.4954	-0.3289	-0.0438	-0.1241	-0.1114	-0.4721	-0.2704	-0.3242	-0.1726	-0.1322	-0.3295	-0.0677	-0.8686	-0.3732	-0.0913	-0.0507	-0.1164	-0.1244	-0.4931	-0.123	-0.3069	-0.3243	-0.4525	-0.4064	-0.4064	-0.2546	-0.5833	-0.3835	-0.1261	-0.2633		-0.3039	0.5221
S_CE2251_c	2	-0.8009	-0.4954	-0.3289	-0.0438	-0.1241	-0.1114	-0.4721	-0.2704	-0.3242	-0.1726	-0.1322	-0.3295	-0.0677	-0.8686	-0.3732	-0.0913	-0.0507	-0.1164	-0.1244	-0.4931	-0.123	-0.3069	-0.3243	-0.4525	-0.4064	-0.4064	-0.2546	-0.5833	-0.3835	-0.1261	-0.2633		-0.3039	0.5221
S_CE2417_m_x	0	-0.8017	-0.4963	-0.3293	-0.045	-0.1252	-0.1112	-0.473	-0.2675	-0.3249	-0.1733	-0.1331	-0.3304	-0.0685	-0.869	-0.3716	-0.0903	-0.0514	-0.1169	-0.1249	-0.4924	-0.1245	-0.3044	-0.3252	-0.4526	-0.4062	-0.4062	-0.2548	-0.5815	-0.3842	-0.126	-0.2636		-0.304	0.5226
S_CE2418_m_x	0	-0.8018	-0.4964	-0.3294	-0.0451	-0.1253	-0.1114	-0.473	-0.2675	-0.3249	-0.1734	-0.1332	-0.3304	-0.0686	-0.8692	-0.3717	-0.0903	-0.0515	-0.117	-0.125	-0.4925	-0.1245	-0.3044	-0.3254	-0.4528	-0.4063	-0.4063	-0.255	-0.5816	-0.3843	-0.1262	-0.2637		-0.3041	0.5226
S_CE2420_m_x	0	-0.8016	-0.4963	-0.3293	-0.045	-0.1252	-0.1113	-0.473	-0.2676	-0.3249	-0.1734	-0.1331	-0.3304	-0.0685	-0.8691	-0.3717	-0.0903	-0.0514	-0.117	-0.125	-0.4924	-0.1245	-0.3044	-0.3253	-0.4526	-0.4062	-0.4062	-0.2549	-0.5816	-0.3844	-0.1261	-0.2635		-0.3041	0.5225
S_CE2421_m_x	0	-0.8016	-0.4961	-0.3293	-0.0449	-0.125	-0.1111	-0.4729	-0.2674	-0.3247	-0.1731	-0.1331	-0.3302	-0.0684	-0.8691	-0.3716	-0.0902	-0.0512	-0.1168	-0.1248	-0.4923	-0.1244	-0.3042	-0.3252	-0.4526	-0.406	-0.4062	-0.2548	-0.5815	-0.3842	-0.1261	-0.2635		-0.304	0.5226
S_CE2422_m_x	0	-0.8018	-0.4964	-0.3294	-0.0451	-0.1253	-0.1114	-0.473	-0.2675	-0.3249	-0.1734	-0.1332	-0.3304	-0.0686	-0.8692	-0.3717	-0.0903	-0.0515	-0.117	-0.125	-0.4925	-0.1245	-0.3044	-0.3254	-0.4528	-0.4063	-0.4063	-0.255	-0.5816	-0.3843	-0.1262	-0.2637		-0.3041	0.5226
S_CE2424_m_x	0	-0.8017	-0.4963	-0.3293	-0.045	-0.1252	-0.1112	-0.473	-0.2675	-0.3249	-0.1733	-0.1331	-0.3304	-0.0685	-0.869	-0.3716	-0.0903	-0.0514	-0.1169	-0.1249	-0.4924	-0.1245	-0.3044	-0.3252	-0.4526	-0.4062	-0.4062	-0.2548	-0.5815	-0.3842	-0.126	-0.2636		-0.304	0.5226
S_CE2432_m_x	0	-0.8017	-0.4963	-0.3293	-0.0451	-0.1253	-0.1113	-0.473	-0.2675	-0.3249	-0.1734	-0.1331	-0.3304	-0.0686	-0.8691	-0.3717	-0.0903	-0.0514	-0.1169	-0.125	-0.4925	-0.1245	-0.3045	-0.3253	-0.4527	-0.4063	-0.4063	-0.2549	-0.5816	-0.3842	-0.1261	-0.2637		-0.3041	0.5226
S_CE2433_m_x	0	-0.8018	-0.4963	-0.3294	-0.0451	-0.1252	-0.1113	-0.473	-0.2675	-0.3249	-0.1733	-0.1332	-0.3304	-0.0686	-0.8692	-0.3717	-0.0903	-0.0514	-0.117	-0.125	-0.4924	-0.1245	-0.3044	-0.3254	-0.4528	-0.4062	-0.4062	-0.2549	-0.5816	-0.3843	-0.1262	-0.2636		-0.3041	0.5226
S_CE2434_m_x	0	-0.8017	-0.4962	-0.3294	-0.045	-0.1251	-0.1112	-0.473	-0.2675	-0.3248	-0.1732	-0.1331	-0.3303	-0.0685	-0.8692	-0.3716	-0.0903	-0.0513	-0.1169	-0.1249	-0.4924	-0.1245	-0.3043	-0.3253	-0.4527	-0.4061	-0.4062	-0.2548	-0.5815	-0.3843	-0.1261	-0.2635		-0.304	0.5226
S_CE2437_x	2	-0.802	-0.4964	-0.3294	-0.0452	-0.1254	-0.1114	-0.4731	-0.2675	-0.325	-0.1734	-0.1333	-0.3305	-0.0686	-0.869	-0.3718	-0.0904	-0.0515	-0.1171	-0.1251	-0.4925	-0.1246	-0.3044	-0.3254	-0.4529	-0.4062	-0.4062	-0.2551	-0.5817	-0.3843	-0.1262	-0.2636		-0.3042	0.5227
S_CE2438_x	0	-0.802	-0.4964	-0.3294	-0.0452	-0.1254	-0.1114	-0.4731	-0.2675	-0.325	-0.1734	-0.1333	-0.3305	-0.0686	-0.869	-0.3718	-0.0904	-0.0515	-0.1171	-0.1251	-0.4925	-0.1246	-0.3044	-0.3254	-0.4529	-0.4062	-0.4062	-0.2551	-0.5817	-0.3843	-0.1262	-0.2636		-0.3042	0.5227
S_CE2439_x	0	-0.802	-0.4964	-0.3294	-0.0452	-0.1254	-0.1114	-0.4731	-0.2675	-0.325	-0.1734	-0.1333	-0.3305	-0.0686	-0.869	-0.3718	-0.0904	-0.0515	-0.1171	-0.1251	-0.4925	-0.1246	-0.3044	-0.3254	-0.4529	-0.4062	-0.4062	-0.2551	-0.5817	-0.3843	-0.1262	-0.2636		-0.3042	0.5227
S_CE2440_x	1	-0.802	-0.4964	-0.3294	-0.0452	-0.1254	-0.1114	-0.4731	-0.2675	-0.325	-0.1734	-0.1333	-0.3305	-0.0686	-0.869	-0.3718	-0.0904	-0.0515	-0.1171	-0.1251	-0.4925	-0.1246	-0.3044	-0.3254	-0.4529	-0.4062	-0.4062	-0.2551	-0.5817	-0.3843	-0.1262	-0.2636		-0.3042	0.5227
S_CE2441_x	2	-0.802	-0.4964	-0.3294	-0.0452	-0.1254	-0.1114	-0.4731	-0.2675	-0.325	-0.1734	-0.1333	-0.3305	-0.0686	-0.869	-0.3718	-0.0904	-0.0515	-0.1171	-0.1251	-0.4925	-0.1246	-0.3044	-0.3254	-0.4529	-0.4062	-0.4062	-0.2551	-0.5817	-0.3843	-0.1262	-0.2636		-0.3042	0.5227
S_CE2442_x	0	-0.802	-0.4964	-0.3294	-0.0452	-0.1254	-0.1114	-0.4731	-0.2675	-0.325	-0.1734	-0.1333	-0.3305	-0.0686	-0.869	-0.3718	-0.0904	-0.0515	-0.1171	-0.1251	-0.4925	-0.1246	-0.3044	-0.3254	-0.4529	-0.4062	-0.4062	-0.2551	-0.5817	-0.3843	-0.1262	-0.2636		-0.3042	0.5227
S_CE2705_c_n	0	-1.802	-0.4964	-0.3294	-0.0452	-0.1254	-0.1114	-0.4731	-0.2675	-0.325	-0.1734	-0.1333	-0.3305	-0.0686	-0.869	-0.3718	-0.0904	-0.0515	-0.1171	-0.1249	-0.4925	-0.1246	-0.3044	-0.3254	-0.4527	-0.4062	-0.4062	-0.2549	-0.5817	-0.3843	-0.1262	-0.2635		-0.3364	1.454
S_CE3554_r	2	-0.8049	-0.4967	13.8772	-0.0456	-0.1259	-0.1116	-0.4735	14.4215	-0.3253	-0.1739	-0.1335	-0.331	-0.0691	-0.8695	13.2927	13.7972	-0.0518	-0.1174	-0.1254	13.801	13.7591	13.2246	13.7614	13.9716	11.824	11.824	13.5327	12.8894	13.8792	-0.1265	-0.2637		5.91	9.428
S_CE4790_m	0	-0.802	-0.4964	-0.3296	-0.0452	-0.1256	-0.1114	-0.4733	-0.2677	-0.325	-0.1736	-0.1333	-0.3307	-0.0686	-0.869	-0.3719	-0.0906	-0.0515	-0.1171	-0.1251	-0.4927	-0.1248	-0.305	-0.3256	-0.4529	-0.4064	-0.4064	-0.2551	-0.5819	-0.3845	-0.1262	-0.2638		-0.3043	0.5226
S_CE4791_x	0	-0.8018	-0.4963	-0.3294	-0.045	-0.1253	-0.1113	-0.4732	-0.2675	-0.3249	-0.1733	-0.1331	-0.3304	-0.0686	-0.8689	-0.3716	-0.0903	-0.0514	-0.117	-0.1249	-0.4924	-0.1245	-0.3043	-0.3254	-0.4528	-0.4061	-0.4061	-0.2549	-0.5815	-0.3843	-0.1262	-0.2635		-0.3041	0.5227
S_CE4792_m	0	-0.802	-0.4964	-0.3296	-0.0452	-0.1256	-0.1114	-0.4733	-0.2677	-0.325	-0.1736	-0.1333	-0.3307	-0.0686	-0.869	-0.3719	-0.0906	-0.0515	-0.1171	-0.1251	-0.4927	-0.1248	-0.305	-0.3256	-0.4529	-0.4064	-0.4064	-0.2551	-0.5819	-0.3845	-0.1262	-0.2638		-0.3043	0.5226
S_CE4793_x	0	-0.8018	-0.4963	-0.3294	-0.045	-0.1253	-0.1113	-0.4732	-0.2675	-0.3249	-0.1733	-0.1331	-0.3304	-0.0686	-0.8689	-0.3716	-0.0903	-0.0514	-0.117	-0.1249	-0.4924	-0.1245	-0.3043	-0.3254	-0.4528	-0.4061	-0.4061	-0.2549	-0.5815	-0.3843	-0.1262	-0.2635		-0.3041	0.5227
S_CE4794_m	1	-0.802	-0.4964	-0.3296	-0.0452	-0.1256	-0.1114	-0.4733	-0.2677	-0.325	-0.1736	-0.1333	-0.3307	-0.0686	-0.869	-0.3719	-0.0906	-0.0515	-0.1171	-0.1251	-0.4927	-0.1248	-0.305	-0.3256	-0.4529	-0.4064	-0.4064	-0.2551	-0.5819	-0.3845	-0.1262	-0.2638		-0.3043	0.5226
S_CE4795_x	2	-0.8018	-0.4963	-0.3294	-0.045	-0.1253	-0.1113	-0.4732	-0.2675	-0.3249	-0.1733	-0.1331	-0.3304	-0.0686	-0.8689	-0.3716	-0.0903	-0.0514	-0.117	-0.1249	-0.4924	-0.1245	-0.3043	-0.3254	-0.4528	-0.4061	-0.4061	-0.2549	-0.5815	-0.3843	-0.1262	-0.2635		-0.3041	0.5227
S_CE4810_c	0	-0.8036	-0.4955	-0.3279	-0.0452	-0.1246	-0.1122	-0.4727	-0.2649	-0.3242	-0.1734	-0.1326	-0.3288	-0.0676	-0.8687	-0.3693	-0.0881	-0.0502	-0.1155	-0.1252	-0.4909	-0.1242	-0.3016	-0.3244	-0.4532	-0.4055	-0.4055	-0.2546	-0.5798	-0.3826	-0.1255	-0.2616		-0.3032	0.5251
S_CE4811_c	2	-0.8036	-0.4955	-0.3279	-0.0452	-0.1246	-0.1122	-0.4727	-0.2649	-0.3242	-0.1734	-0.1326	-0.3288	-0.0676	-0.8687	-0.3693	-0.0881	-0.0502	-0.1155	-0.1252	-0.4909	-0.1242	-0.3016	-0.3244	-0.4532	-0.4055	-0.4055	-0.2546	-0.5798	-0.3826	-0.1255	-0.2616		-0.3032	0.5251
S_CE4812_c	0	-0.8036	-0.4955	-0.3279	-0.0452	-0.1246	-0.1122	-0.4727	-0.2649	-0.3242	-0.1734	-0.1326	-0.3288	-0.0676	-0.8687	-0.3693	-0.0881	-0.0502	-0.1155	-0.1252	-0.4909	-0.1242	-0.3016	-0.3244	-0.4532	-0.4055	-0.4055	-0.2546	-0.5798	-0.3826	-0.1255	-0.2616		-0.3032	0.5251
S_CE4817_c	0	-0.8006	-0.4949	-0.3279	-0.0439	-0.1239	-0.1104	-0.4718	-0.2658	-0.3235	-0.1723	-0.1319	-0.3288	-0.0673	-0.8677	-0.3706	-0.0891	-0.0501	-0.1155	-0.1238	-0.4916	-0.1233	-0.3026	-0.3241	-0.4518	-0.4043	-0.4043	-0.2536	-0.5799	-0.3828	5.6481	-0.2616		-0.1165	1.2593
S_CE4819_c	2	-0.8006	-0.4949	-0.3279	-0.0439	-0.1239	-0.1104	-0.4718	-0.2658	-0.3235	-0.1723	-0.1319	-0.3288	-0.0673	-0.8677	-0.3706	-0.0891	-0.0501	-0.1155	-0.1238	-0.4916	-0.1233	-0.3026	-0.3241	-0.4518	-0.4043	-0.4043	-0.2536	-0.5799	-0.3828	6.6481	-0.2616		-0.0843	1.4252
S_CE4821_c	0	-0.8006	-0.4949	-0.3279	-0.0439	-0.1239	-0.1104	-0.4718	-0.2658	-0.3235	-0.1723	-0.1319	-0.3288	-0.0673	-0.8677	-0.3706	-0.0891	-0.0501	-0.1155	-0.1238	-0.4916	-0.1233	-0.3026	-0.3241	-0.4518	-0.4043	-0.4043	-0.2536	-0.5799	-0.3828	5.6481	-0.2616		-0.1165	1.2593
S_CE4825_x	0	-0.8018	-0.4963	-0.3293	-0.045	-0.1253	-0.1113	-0.473	-0.2675	-0.3249	-0.1733	-0.1331	-0.3304	-0.0685	-0.8689	-0.3716	-0.0903	-0.0514	-0.117	-0.1249	-0.4924	-0.1245	-0.3043	-0.3254	-0.4526	-0.4061	-0.4061	-0.2549	-0.5815	-0.3842	-0.1262	-0.2635		-0.304	0.5227
S_CE4826_x	0	-0.8018	-0.4963	-0.3293	-0.045	-0.1253	-0.1113	-0.473	-0.2675	-0.3249	-0.1733	-0.1331	-0.3304	-0.0685	-0.8689	-0.3716	-0.0903	-0.0514	-0.117	-0.1249	-0.4924	-0.1245	-0.3043	-0.3254	-0.4526	-0.4061	-0.4061	-0.2549	-0.5815	-0.3842	-0.1262	-0.2635		-0.304	0.5227
S_CE4828_x	2	-0.8018	-0.4963	-0.3293	-0.045	-0.1253	-0.1113	-0.473	-0.2675	-0.3249	-0.1733	-0.1331	-0.3304	-0.0685	-0.8689	-0.3716	-0.0903	-0.0514	-0.117	-0.1249	-0.4924	-0.1245	-0.3043	-0.3254	-0.4526	-0.4061	-0.4061	-0.2549	-0.5815	-0.3842	-0.1262	-0.2635		-0.304	0.5227
S_CE5114_x	0	-0.8018	-0.4963	-0.3294	-0.045	-0.1253	-0.1113	-0.4732	-0.2675	-0.3249	-0.1733	-0.1331	-0.3304	-0.0686	-0.8689	-0.3716	-0.0903	-0.0514	-0.117	-0.1249	-0.4924	-0.1245	-0.3043	-0.3254	-0.4528	-0.4061	-0.4061	-0.2549	-0.5815	-0.3843	-0.1262	-0.2635		-0.3041	0.5227
S_CE5116_x	0	-0.8018	-0.4963	-0.3294	-0.045	-0.1253	-0.1113	-0.4732	-0.2675	-0.3249	-0.1733	-0.1331	-0.3304	-0.0686	-0.8689	-0.3716	-0.0903	-0.0514	-0.117	-0.1249	-0.4924	-0.1245	-0.3043	-0.3254	-0.4528	-0.4061	-0.4061	-0.2549	-0.5815	-0.3843	-0.1262	-0.2635		-0.3041	0.5227
S_CE5117_m	0	-0.802	-0.4964	-0.3296	-0.0452	-0.1256	-0.1114	-0.4733	-0.2677	-0.325	-0.1736	-0.1333	-0.3307	-0.0686	-0.869	-0.3719	-0.0906	-0.0515	-0.1171	-0.1251	-0.4927	-0.1248	-0.305	-0.3256	-0.4529	-0.4064	-0.4064	-0.2551	-0.5819	-0.3845	-0.1262	-0.2638		-0.3043	0.5226
S_CE5118_m	0	-0.802	-0.4964	-0.3296	-0.0452	-0.1256	-0.1114	-0.4733	-0.2677	-0.325	-0.1736	-0.1333	-0.3307	-0.0686	-0.869	-0.3719	-0.0906	-0.0515	-0.1171	-0.1251	-0.4927	-0.1248	-0.305	-0.3256	-0.4529	-0.4064	-0.4064	-0.2551	-0.5819	-0.3845	-0.1262	-0.2638		-0.3043	0.5226
S_CE5119_m	0	-0.802	-0.4964	-0.3296	-0.0452	-0.1256	-0.1114	-0.4733	-0.2677	-0.325	-0.1736	-0.1333	-0.3307	-0.0686	-0.869	-0.3719	-0.0906	-0.0515	-0.1171	-0.1251	-0.4927	-0.1248	-0.305	-0.3256	-0.4529	-0.4064	-0.4064	-0.2551	-0.5819	-0.3845	-0.1262	-0.2638		-0.3043	0.5226
S_CE5120_m	0	-0.802	-0.4964	-0.3296	-0.0452	-0.1256	-0.1114	-0.4733	-0.2677	-0.325	-0.1736	-0.1333	-0.3307	-0.0686	-0.869	-0.3719	-0.0906	-0.0515	-0.1171	-0.1251	-0.4927	-0.1248	-0.305	-0.3256	-0.4529	-0.4064	-0.4064	-0.2551	-0.5819	-0.3845	-0.1262	-0.2638		-0.3043	0.5226
S_CE5144_c	2	-0.8023	-0.4959	-0.3293	-0.0449	-0.1248	-0.1113	-0.4728	-0.267	-0.3245	-0.1731	-0.1331	-0.3298	-0.0686	-0.8694	-0.371	-0.0892	-0.0512	-0.1167	-0.1248	-0.4916	-0.1246	-0.3039	-0.3254	-0.4528	-0.4069	-0.4069	-0.2547	-0.5822	-0.3838	-0.1257	-0.2633		-0.3039	0.5233
S_CE5148_c	0	-0.8023	-0.4959	-0.3293	-0.0449	-0.1248	-0.1113	-0.4728	-0.267	-0.3245	-0.1731	-0.1331	-0.3298	-0.0686	-0.8694	-0.371	-0.0892	-0.0512	-0.1167	-0.1248	-0.4916	-0.1246	-0.3039	-0.3254	-0.4528	-0.4069	-0.4069	-0.2547	-0.5822	-0.3838	-0.1257	-0.2633		-0.3039	0.5233
S_CE5150_c	0	-0.8023	-0.4959	-0.3293	-0.0449	-0.1248	-0.1113	-0.4728	-0.267	-0.3245	-0.1731	-0.1331	-0.3298	-0.0686	-0.8694	-0.371	-0.0892	-0.0512	-0.1167	-0.1248	-0.4916	-0.1246	-0.3039	-0.3254	-0.4528	-0.4069	-0.4069	-0.2547	-0.5822	-0.3838	-0.1257	-0.2633		-0.3039	0.5233
S_CE5151_c	1	-0.8023	-0.4959	-0.3293	-0.0449	-0.1248	-0.1113	-0.4728	-0.267	-0.3245	-0.1731	-0.1331	-0.3298	-0.0686	-0.8694	-0.371	-0.0892	-0.0512	-0.1167	-0.1248	-0.4916	-0.1246	-0.3039	-0.3254	-0.4528	-0.4069	-0.4069	-0.2547	-0.5822	-0.3838	-0.1257	-0.2633		-0.3039	0.5233
S_CE5152_c	2	-0.8023	-0.4959	-0.3293	-0.0449	-0.1248	-0.1113	-0.4728	-0.267	-0.3245	-0.1731	-0.1331	-0.3298	-0.0686	-0.8694	-0.371	-0.0892	-0.0512	-0.1167	-0.1248	-0.4916	-0.1246	-0.3039	-0.3254	-0.4528	-0.4069	-0.4069	-0.2547	-0.5822	-0.3838	-0.1257	-0.2633		-0.3039	0.5233
S_CE5153_c	0	-0.8023	-0.4959	-0.3293	-0.0449	-0.1248	-0.1113	-0.4728	-0.267	-0.3245	-0.1731	-0.1331	-0.3298	-0.0686	-0.8694	-0.371	-0.0892	-0.0512	-0.1167	-0.1248	-0.4916	-0.1246	-0.3039	-0.3254	-0.4528	-0.4069	-0.4069	-0.2547	-0.5822	-0.3838	-0.1257	-0.2633		-0.3039	0.5233
S_CE5154_c	0	-0.8023	-0.4959	-0.3293	-0.0449	-0.1248	-0.1113	-0.4728	-0.267	-0.3245	-0.1731	-0.1331	-0.3298	-0.0686	-0.8694	-0.371	-0.0892	-0.0512	-0.1167	-0.1248	-0.4916	-0.1246	-0.3039	-0.3254	-0.4528	-0.4069	-0.4069	-0.2547	-0.5822	-0.3838	-0.1257	-0.2633		-0.3039	0.5233
S_CE5155_c	1	-0.8023	-0.4959	-0.3293	-0.0449	-0.1248	-0.1113	-0.4728	-0.267	-0.3245	-0.1731	-0.1331	-0.3298	-0.0686	-0.8694	-0.371	-0.0892	-0.0512	-0.1167	-0.1248	-0.4916	-0.1246	-0.3039	-0.3254	-0.4528	-0.4069	-0.4069	-0.2547	-0.5822	-0.3838	-0.1257	-0.2633		-0.3039	0.5233
S_CE5156_c	2	-0.8023	-0.4959	-0.3293	-0.0449	-0.1248	-0.1113	-0.4728	-0.267	-0.3245	-0.1731	-0.1331	-0.3298	-0.0686	-0.8694	-0.371	-0.0892	-0.0512	-0.1167	-0.1248	-0.4916	-0.1246	-0.3039	-0.3254	-0.4528	-0.4069	-0.4069	-0.2547	-0.5822	-0.3838	-0.1257	-0.2633		-0.3039	0.5233
S_CE5157_c	0	-0.8023	-0.4959	-0.3293	-0.0449	-0.1248	-0.1113	-0.4728	-0.267	-0.3245	-0.1731	-0.1331	-0.3298	-0.0686	-0.8694	-0.371	-0.0892	-0.0512	-0.1167	-0.1248	-0.4916	-0.1246	-0.3039	-0.3254	-0.4528	-0.4069	-0.4069	-0.2547	-0.5822	-0.3838	-0.1257	-0.2633		-0.3039	0.5233
S_CE5158_c	0	-0.8023	-0.4959	-0.3293	-0.0449	-0.1248	-0.1113	-0.4728	-0.267	-0.3245	-0.1731	-0.1331	-0.3298	-0.0686	-0.8694	-0.371	-0.0892	-0.0512	-0.1167	-0.1248	-0.4916	-0.1246	-0.3039	-0.3254	-0.4528	-0.4069	-0.4069	-0.2547	-0.5822	-0.3838	-0.1257	-0.2633		-0.3039	0.5233
S_CE5160_c_r	0	-0.8017	-0.4961	-0.3291	-0.0449	-0.1251	-0.1112	-0.473	-0.2672	-0.3247	-0.1732	-0.133	-0.3302	-0.0684	-0.869	-0.3716	-0.0902	-0.0513	-0.1168	-0.1249	-0.4923	-0.1243	-0.3042	-0.3253	-0.4525	-0.406	-0.406	-0.2547	-0.5815	-0.3841	-0.126	-0.2634		-0.3039	0.5227
S_CE5161_c_r	0	-0.8017	-0.4961	-0.3291	-0.0449	-0.1251	-0.1112	-0.473	-0.2672	-0.3247	-0.1732	-0.133	-0.3302	-0.0684	-0.869	-0.3716	-0.0902	-0.0513	-0.1168	-0.1249	-0.4923	-0.1243	-0.3042	-0.3253	-0.4525	-0.406	-0.406	-0.2547	-0.5815	-0.3841	-0.126	-0.2634		-0.3039	0.5227
S_CE5162_c_r	0	-0.8017	-0.4961	-0.3291	-0.0449	-0.1251	-0.1112	-0.473	-0.2672	-0.3247	-0.1732	-0.133	-0.3302	-0.0684	-0.869	-0.3716	-0.0902	-0.0513	-0.1168	-0.1249	-0.4923	-0.1243	-0.3042	-0.3253	-0.4525	-0.406	-0.406	-0.2547	-0.5815	-0.3841	-0.126	-0.2634		-0.3039	0.5227
S_CE5168_x	0	6.7743	-0.4949	-0.3289	-0.0434	-0.1234	-0.1091	-0.4715	-0.2669	-0.3253	-0.1723	-0.1319	-0.3294	-0.0684	-0.8697	-0.3719	-0.0903	-0.0504	-0.117	-0.1251	-0.4926	-0.1245	-0.3038	-0.3266	-0.4521	-0.405	-0.405	-0.2549	-0.5803	-0.3838	-0.1246	-0.2635		-0.0591	6.7285
S_CE5236_c_n	0	-1.802	-0.4964	-0.3294	-0.0452	-0.1254	-0.1114	-0.4731	-0.2675	-0.325	-0.1734	-0.1333	-0.3305	-0.0686	-0.869	-0.3718	-0.0904	-0.0515	-0.1171	-0.1249	-0.4925	-0.1246	-0.3044	-0.3254	-0.4527	-0.4062	-0.4062	-0.2549	-0.5817	-0.3843	-0.1262	-0.2635		-0.3364	1.454
S_cgly_c	0	-0.8047	-0.4954	-0.3297	-0.0446	-0.1237	-0.111	-0.4725	-0.2676	-0.3241	-0.1729	-0.132	-0.3297	-0.0691	-0.8711	-0.3725	-0.0909	-0.0516	-0.1191	-0.1247	11.8825	-0.1261	14.9537	-0.3261	-0.4532	-0.4058	-0.4058	-0.2561	-0.58	-0.3847	14.312	11.8066		1.4423	5.0632
S_chito2pdol_U_c	3	0	0	0	0	0	0	0	0	0	0	0	0	0	0	0	0	0	0	0	0	0	0	0	0	0	0	0	0	0	0	0		0	0
S_chlstol_r	1	8.9659	8.9659	8.9659	8.9659	8.9659	8.9659	8.9659	8.9659	8.9659	8.9659	8.9659	8.9659	8.9659	8.9659	8.9659	8.9659	8.9659	8.9659	8.9659	8.9659	8.9659	8.9659	8.9659	8.9659	8.9659	8.9659	8.9659	8.9659	8.9659	8.9659	8.9659		8.9659	4.94e-15
S_chol_c_g_m_r	0	-0.206	0.7992	0.3201	0.7637	0.7993	1.0474	0.7992	1.28	0.7636	0.7636	0.7637	0.7993	0.7637	-0.1078	1.1477	1.0566	0.6053	0.6053	0.8015	-1.9108	0.6575	1.4405	0.8178	0.9823	0.7478	0.7478	0.9551	1.882	0.8638	1.1074	0.5765		0.7236	1.0876
S_cholate_c	2	-0.8021	-0.4967	-0.3298	-0.0455	-0.1255	-0.1116	-0.4735	-0.2678	-0.3253	-0.1737	-0.1335	-0.3308	-0.0691	-0.8695	-0.3722	-0.0907	-0.0518	-0.1174	-0.1254	-0.493	-0.1249	-0.3049	-0.3258	-0.4532	-0.4065	-0.4065	-0.2553	-0.5819	-0.3847	-0.1265	-0.2639		-0.3045	0.5226
S_cholcoa_c_x	0	-0.8021	-0.4967	-0.3298	-0.0455	-0.1255	-0.1116	-0.4735	-0.2678	-0.3253	-0.1737	-0.1335	-0.3308	-0.0691	-0.8695	-0.3722	-0.0907	-0.0518	-0.1174	-0.1254	-0.493	-0.1249	-0.3049	-0.3258	-0.4532	-0.4065	-0.4065	-0.2553	-0.5819	-0.3847	-0.1265	-0.2639		-0.3045	0.5226
S_cholcoads_x	0	7.3593	-0.4949	-0.3289	-0.0433	-0.1233	-0.1091	-0.4714	-0.2669	-0.3252	-0.1723	-0.1318	-0.3294	-0.0684	-0.8697	-0.3719	-0.0902	-0.0503	-0.1169	-0.125	-0.4925	-0.1245	-0.3037	-0.3265	-0.452	-0.405	-0.405	-0.2549	-0.5804	-0.3837	-0.1246	-0.2634		-0.0402	7.2855
S_cholcoaone_x	0	7.3592	-0.495	-0.329	-0.0435	-0.1236	-0.1092	-0.4715	-0.2669	-0.3253	-0.1724	-0.1319	-0.3295	-0.0685	-0.8696	-0.372	-0.0903	-0.0506	-0.117	-0.1251	-0.4926	-0.1247	-0.304	-0.3266	-0.4522	-0.4051	-0.4051	-0.255	-0.5803	-0.3838	-0.1247	-0.2637		-0.0403	7.2855
S_cholcoar_r_x	0	-0.802	-0.4966	-0.3296	-0.0452	-0.1254	-0.1116	-0.4733	-0.2677	-0.325	-0.1736	-0.1334	-0.3305	-0.0688	-0.8693	-0.3719	-0.0906	-0.0515	-0.1171	-0.1251	-0.4925	-0.1246	-0.3044	-0.3256	-0.4529	-0.4064	-0.4064	-0.2551	-0.5817	-0.3845	-0.1264	-0.2638		-0.3043	0.5226
S_cholp_c_g_l	0	-0.8013	-0.4956	-0.3288	-0.0446	-0.1248	-0.1107	-0.4724	-0.2669	-0.3244	-0.173	-0.1325	-0.3299	-0.068	-0.8686	-0.3716	-0.0896	-0.0509	-0.1165	-0.1246	-0.4914	-0.1242	-0.3042	-0.325	-0.4521	-0.4056	-0.4056	-0.2545	-0.5813	-0.3836	-0.1256	-0.2627		-0.3036	0.5227
S_chsterol_c_l_m_r	0	1.2284	1.2613	1.2854	1.3388	1.3212	1.3239	1.2642	1.2949	1.2856	1.3116	1.3199	1.2847	1.3327	1.222	1.2784	1.3282	1.3366	1.3232	1.3212	1.2616	1.3224	1.2892	1.2855	1.267	1.2739	1.2739	1.2977	1.2504	1.2778	1.3226	1.2968		1.2929	0.0696
S_cit_c_m	0	-2.8317	-0.8686	-1.3746	-0.9064	-0.8686	-0.9377	-0.8686	-0.5851	-0.9064	-0.9064	-0.9064	-0.8686	-0.9064	-1.842	-0.7881	-0.7086	2.4484	2.4484	-0.751	-0.6417	-0.9428	-0.9294	-0.9596	-0.8209	-0.8942	-0.8942	-0.8323	-0.9381	-0.8306	-0.6991	1.9952		-0.6554	2.3518
S_cl_c	0	0.3795	0.6406	0.1506	0.6023	0.6406	0.623	0.6406	0.9466	0.6023	0.6023	0.6023	0.6406	0.6023	-0.3547	0.7377	0.7922	0.5807	0.5807	0.5481	1.0381	0.5979	0.6951	0.5948	0.715	0.2539	0.2539	0.7488	1.0643	0.5514	1.6193	0.5458		0.6205	0.3917
S_clpn_hs_c	3	8.9606	8.9606	8.9606	8.9606	8.9606	8.9606	8.9606	8.9606	8.9606	8.9606	8.9606	8.9606	8.9606	8.9606	8.9606	8.9606	8.9606	8.9606	8.9606	8.9606	8.9606	8.9606	8.9606	8.9606	8.9606	8.9606	8.9606	8.9606	8.9606	8.9606	8.9606		8.9606	4.94e-15
S_clpnd_c	0	-0.8013	-0.4951	-0.3281	-0.044	-0.1241	-0.1104	-0.4719	-0.2662	-0.3236	-0.1723	-0.1319	-0.329	-0.0673	-0.8679	-0.371	-0.0896	-0.0501	-0.1156	-0.1239	-0.492	-0.1233	-0.3029	-0.3242	-0.4518	-0.4041	-0.4041	-0.2537	-0.5801	-0.3829	5.648	-0.2618		-0.1166	1.2596
S_clpndcoa_c_x	0	-0.8013	-0.4956	-0.3286	-0.0444	-0.1245	-0.1109	-0.4723	-0.2667	-0.3241	-0.1727	-0.1324	-0.3296	-0.0679	-0.8684	-0.3711	-0.0898	-0.0506	-0.1161	-0.1243	-0.492	-0.1238	-0.3034	-0.3247	-0.4522	-0.4052	-0.4052	-0.2542	-0.5807	-0.3835	4.6737	-0.2625		-0.1486	1.1019
S_cmp_c_g_m_n	0	0.1018	1.313	0.8386	1.2746	1.313	0.2883	1.313	1.2112	1.2746	1.2746	1.2746	1.313	1.2746	0.3259	0.1447	0.8929	1.3147	1.3147	1.0904	0.8926	0.512	0.8263	0.5069	0.5685	0.8874	0.8874	0.7558	0.7993	0.3597	1.4355	1.1011		0.9252	0.8888
S_cmpacna_c_g_n	0	-9.9099	0.1726	-0.3286	0.1323	0.1731	-2.2081	0.1726	-0.3549	0.1319	0.1321	0.1321	0.1728	0.1322	-0.8891	-1.729	-1.2011	-0.7822	-0.7823	1.0739	-0.6233	-6.8499	-2.0801	-0.6985	0.2876	0.4738	0.4738	0.159	-5.3322	1.1134	0.4119	-0.4011		-0.9299	8.9904
S_cmusa_c	3	0	0	0	0	0	0	0	0	0	0	0	0	0	0	0	0	0	0	0	0	0	0	0	0	0	0	0	0	0	0	0		0	0
S_co_c	2	-0.8017	-0.4964	-0.3306	-0.045	-0.1253	-0.1113	-0.473	-0.2667	-0.3247	-0.1733	-0.1331	-0.3304	-0.0685	-0.869	-0.3717	-0.09	-0.0514	-0.1168	-0.1248	-0.4922	-0.1243	-0.3041	-0.3251	-0.4524	-0.4059	-0.4059	-0.2546	-0.5814	-0.384	-0.1261	-0.2634		-0.304	0.5227
S_co2_c_m_r_x	0	-0.6133	0.7692	0.263	0.7313	0.7692	0.6044	0.7692	0.7096	0.7313	0.7313	0.7313	0.7692	0.7313	-0.213	0.5178	0.6249	0.8437	0.8437	0.6173	0.6132	0.6005	0.5567	0.6648	0.8314	0.5226	0.5226	0.8345	0.546	0.7841	0.6222	0.4812		0.5971	1.2082
S_coa_c_l_m_r_x	0	-1.6542	-0.1346	-0.5968	-0.1724	-0.1345	-0.2218	-0.1346	0.3014	-0.1725	-0.1725	-0.1725	-0.1345	-0.1724	-1.1165	-0.0691	0.0521	-0.1402	-0.1402	-0.2428	0.0596	0.3442	-0.04	0.3502	-0.0784	-0.4195	-0.4195	-0.0791	-0.2691	0.3375	-0.1211	-0.6089		-0.1991	1.4609
S_core2_g	3	0	0	0	0	0	0	0	0	0	0	0	0	0	0	0	0	0	0	0	0	0	0	0	0	0	0	0	0	0	0	0		0	0
S_core3_g	3	0	0	0	0	0	0	0	0	0	0	0	0	0	0	0	0	0	0	0	0	0	0	0	0	0	0	0	0	0	0	0		0	0
S_core4_g	3	0	0	0	0	0	0	0	0	0	0	0	0	0	0	0	0	0	0	0	0	0	0	0	0	0	0	0	0	0	0	0		0	0
S_core6_g_l	0	0	0	0	0	0	0	0	0	0	0	0	0	0	0	0	0	0	0	0	0	0	0	0	0	0	0	0	0	0	0	0		0	0
S_coucoa_m	3	0	0	0	0	0	0	0	0	0	0	0	0	0	0	0	0	0	0	0	0	0	0	0	0	0	0	0	0	0	0	0		0	0
S_cpppg3_c	3	0	0	0	0	0	0	0	0	0	0	0	0	0	0	0	0	0	0	0	0	0	0	0	0	0	0	0	0	0	0	0		0	0
S_crm_hs_c_g_l_r	0	1.4739	1.5422	1.5843	1.6652	1.6412	1.6454	1.5479	1.6013	1.5857	1.6274	1.639	1.5842	1.6581	1.4604	1.5734	1.6515	1.6633	1.6437	1.6414	1.5431	1.6414	1.5911	1.5854	1.5528	1.5646	1.5646	1.6044	1.522	1.5702	1.6411	1.6023		1.594	0.1273
S_crmp_hs_c	2	-0.802	-0.4964	-0.3296	-0.0452	-0.1253	-0.1114	-0.4731	-0.2675	-0.325	-0.1734	-0.1333	-0.3305	-0.0688	-0.869	-0.3719	-0.0906	-0.0515	-0.1171	-0.1251	-0.4927	-0.1243	-0.3044	-0.3256	-0.4529	-0.4064	-0.4064	-0.2551	-0.5819	-0.3845	-0.1264	-0.2635		-0.3042	0.5227
S_crn_c_m_r_x	0	-2.5322	0.7936	0.862	0.756	0.7938	0.7068	0.7936	0.7485	0.7559	0.756	0.756	0.7937	0.756	-0.1852	0.4174	0.4887	0.877	0.877	0.5901	0.4794	1.0813	0.4948	1.0586	1.0663	0.5125	0.5125	1.006	0.7114	0.3169	0.2956	0.3446		0.5705	3.0652
S_crvnc_c	0	-1.9401	-0.4229	-1.1392	-0.46	-0.4229	-0.1166	-0.4229	-0.3735	-0.46	-0.46	-0.46	-0.4229	-0.46	-1.3674	-0.3587	-0.5836	-0.4334	-0.4334	-0.5528	-3.0393	-1.0017	-0.0754	-0.9181	-0.3577	-0.3622	-0.3622	-0.3671	0.4214	-0.1575	-0.0641	-0.9209		-0.5966	1.4367
S_crvsm1_r	3	0	0	0	0	0	0	0	0	0	0	0	0	0	0	0	0	0	0	0	0	0	0	0	0	0	0	0	0	0	0	0		0	0
S_crvsm23_r	3	0	0	0	0	0	0	0	0	0	0	0	0	0	0	0	0	0	0	0	0	0	0	0	0	0	0	0	0	0	0	0		0	0
S_ctdecdcoa_m	3	0	0	0	0	0	0	0	0	0	0	0	0	0	0	0	0	0	0	0	0	0	0	0	0	0	0	0	0	0	0	0		0	0
S_ctp_c_m_n	0	-0.1282	1.2259	0.7314	1.1867	1.226	-0.3854	1.2259	-0.2559	1.1866	1.1867	1.1867	1.226	1.1867	0.2014	-1.2375	-0.575	1.2309	1.2309	0.9907	-0.5566	-0.7691	0.1719	-0.7641	-0.8905	0.6918	0.6918	-0.0696	0.2805	-1.3119	1.3756	0.9879		0.4025	0.997
S_cvm1gluc_r	3	0	0	0	0	0	0	0	0	0	0	0	0	0	0	0	0	0	0	0	0	0	0	0	0	0	0	0	0	0	0	0		0	0
S_cvm23gluc_r	3	0	0	0	0	0	0	0	0	0	0	0	0	0	0	0	0	0	0	0	0	0	0	0	0	0	0	0	0	0	0	0		0	0
S_cyan_c_m	0	-0.8017	-0.4962	-0.3293	-0.045	-0.1252	-0.1112	-0.4729	-0.2673	-0.3248	-0.1732	-0.133	-0.3303	-0.0685	-0.869	-0.3715	-0.0902	-0.0513	-0.1169	-0.1249	-0.4923	-0.1244	-0.3042	-0.3253	-0.4527	-0.406	-0.406	-0.2548	-0.5815	-0.3841	-0.126	-0.2634		-0.304	0.5227
S_cys_L_c	0	1.0172	2.0847	1.602	2.0464	2.0847	2.0415	2.0847	2.3491	2.0464	2.0464	2.0464	3.594	2.0464	1.0833	2.1389	2.2011	2.0761	2.0761	1.8996	2.1846	2.0661	2.5374	2.052	2.1619	1.9845	1.9845	2.2563	2.0751	1.9396	2.7695	1.8808		2.0793	1.1115
S_cyst_L_c	3	1.2592	2.335	1.8521	2.2966	2.335	2.2967	2.335	2.5989	2.2966	2.2966	2.2966	2.335	2.2966	1.3313	2.3899	2.4504	2.3355	2.3355	2.1455	2.4451	2.3341	2.4327	2.3087	2.4108	2.2045	2.2045	2.5133	2.3124	2.1854	2.3778	2.1249		2.2475	0.9964
S_cytd_c_m	0	-3.8824	-1.1947	-1.194	-1.1926	-1.193	-1.193	-1.1946	1.8442	-1.194	-1.1933	-1.193	-1.194	-1.1927	-1.196	0.4761	1.2023	-1.1926	-1.193	-1.193	1.2073	-1.193	0.545	-1.194	-1.1945	0.2447	0.2447	-1.1937	3.203	0.5235	-1.193	-1.1937		-0.6276	3.3958
S_dad_2_c	0	-11.4447	-11.122	-10.955	-10.6764	-10.7518	-10.7492	-11.0991	-1.5853	-10.9586	-10.8032	-10.7766	-10.9643	-10.7044	-11.4986	-11.0134	-10.7217	-10.6844	-10.7464	-10.7569	-11.1254	-10.7557	-10.9403	-10.9599	-11.0776	-0.3272	-0.3272	-10.8907	-11.2177	-11.0245	-10.7569	-10.8934		-9.9454	3.3532
S_dadp_c_m_n	0	0.5147	1.4877	1.0246	1.4502	1.4877	1.3941	1.4877	2.7555	1.4502	1.4502	1.4502	1.4877	1.4502	0.5253	1.6008	2.0719	1.4954	1.4954	1.3186	2.0698	1.953	1.7262	1.954	2.1305	1.3601	1.3601	1.8278	1.515	1.9673	1.5256	1.3409		1.5525	1.0902
S_dag_hs_c_r	0	2.235	5.5976	2.2682	5.5493	5.5976	2.2876	5.5976	11.0096	5.5493	5.5493	5.5493	5.5976	5.5493	3.8065	2.2642	2.29	6.6698	6.6698	2.2703	2.2554	16.1116	2.2695	16.1116	2.2584	2.2616	2.2616	2.2742	2.2486	7.7334	2.2865	2.2739		4.9114	4.4721
S_damp_c	0	-0.497	0.7612	0.2236	0.7188	0.7612	0.1095	0.7612	0.7179	0.7188	0.7188	0.7188	0.7612	0.7188	-0.3524	-3.9961	-1.8788	0.7683	0.7683	0.541	-1.9028	-1.8016	-1.7802	-1.8585	-1.3468	0.3669	0.3669	-3.1129	-1.9612	-1.2932	0.8578	0.5542		-0.3183	1.3492
S_datp_c_m_n	0	0.7144	1.6466	1.1951	1.6099	1.6466	1.625	1.6466	3.0456	1.6099	1.6099	1.6099	1.6466	1.6099	0.707	1.9664	2.4229	1.6545	1.6545	1.4855	2.4211	2.3009	2.0694	2.3028	2.4731	1.5574	1.5574	2.1895	1.8577	2.305	1.6749	1.5092		1.7847	1.1417
S_dc2coa_m_x	0	12.909	-0.4929	-0.3259	-0.0415	-0.1227	-0.1086	-0.4697	-0.2655	-0.3223	-0.1699	-0.1293	-0.327	-0.0648	-0.8664	-0.371	-0.0856	-0.0467	-0.1138	-0.1208	-0.4894	-0.121	-0.3004	-0.3234	-0.45	-0.4015	-0.4015	-0.2524	-0.5799	-0.3826	13.1591	-0.261		0.5697	12.3767
S_dca_c	1	-0.8021	-0.4972	-0.3299	-0.0459	-0.1262	-0.1116	-0.4743	-0.2682	-0.3259	-0.1746	-0.134	-0.3316	-0.0698	-0.8695	-0.3728	-0.0913	-0.0523	-0.1178	-0.1257	-0.4931	-0.1249	-0.3051	-0.3259	-0.4533	-0.407	-0.407	-0.2554	-0.5825	-0.3854	-0.1268	-0.264		-0.3049	0.5222
S_dcacoa_c_m_x	0	12.2617	-0.4956	-0.3292	-0.0446	-0.1248	-0.1118	-0.4725	-0.2678	-0.3243	-0.1738	-0.1319	-0.3296	-0.0683	-0.8699	-0.3724	-0.0901	-0.0507	-0.1173	-0.1247	-0.4924	-0.1236	-0.3028	-0.3248	-0.4524	-0.4053	-0.4053	-0.2545	-0.5836	-0.3867	12.6528	-0.2626		0.5297	11.7731
S_dcamp_c	3	0	0	0	0	0	0	0	0	0	0	0	0	0	0	0	0	0	0	0	0	0	0	0	0	0	0	0	0	0	0	0		0	0
S_dcdp_c_m_n	0	0.0862	1.3206	0.838	1.2817	1.3206	0.1811	1.3206	0.9642	1.2817	1.2817	1.2817	1.3206	1.2817	0.3157	-0.0872	0.6579	1.323	1.323	1.0937	0.6591	0.3325	0.7066	0.3283	0.3725	0.8547	0.8547	0.6334	0.5165	0.1089	1.4496	1.1016		0.8485	0.8684
S_dcholcoa_c_x	0	-0.8019	-0.4964	-0.3294	-0.045	-0.1253	-0.1113	-0.4731	-0.2675	-0.3248	-0.1734	-0.1332	-0.3303	-0.0686	-0.8689	-0.3717	-0.0904	-0.0514	-0.1169	-0.1249	-0.4924	-0.1244	-0.3044	-0.3253	-0.4527	-0.4061	-0.4062	-0.2549	-0.5815	9.2688	-0.1264	-0.2634		0.0073	1.8743
S_dcmp_c_n	0	0.1447	1.3507	0.8733	1.3121	1.3507	0.3178	1.3507	1.1854	1.3121	1.3121	1.3121	1.3507	1.3121	0.3559	0.1327	0.8818	1.3525	1.3525	1.1269	0.8812	0.5439	0.8345	0.5387	0.6009	0.904	0.904	0.7898	0.5849	0.3541	1.4739	1.1376		0.943	0.872
S_dcsptn1_c	0	-0.8043	12.3615	9.3977	12.3233	12.3615	12.0121	12.3615	-0.2683	12.3233	12.3233	12.3233	12.3615	12.3233	11.3759	-0.3725	-0.0912	12.3156	12.3156	12.1473	-0.4937	9.1148	-0.3054	10.5928	11.3715	11.5415	11.5415	11.8088	-0.5823	-0.3858	10.9211	-0.2641		8.192	10.3201
S_dcsptn1coa_c_m_x	0	-0.8038	12.7773	9.8135	12.7391	12.7773	12.4279	12.7773	-0.2673	12.7391	12.7391	12.7391	12.7773	12.7391	11.7917	-0.3715	-0.0902	12.7314	12.7314	12.5631	-0.4927	9.5306	-0.3044	11.0086	11.7874	11.9573	11.9573	12.2246	-0.5815	-0.3847	11.3369	-0.2634		8.4873	10.6608
S_dcsptn1crn_c_m	0	0	0	0	0	0	0	0	0	0	0	0	0	0	0	0	0	0	0	0	0	0	0	0	0	0	0	0	0	0	0	0		0	0
S_dctp_c_m_n	0	-0.1397	1.2084	0.7064	1.1686	1.2085	-0.4413	1.2084	-0.3077	1.1686	1.1686	1.1686	1.2085	1.1686	0.1651	-1.3414	-0.6397	1.2134	1.2134	0.9699	-0.6201	-0.8428	0.1345	-0.8372	-0.9704	0.666	0.666	-0.1141	0.2457	-1.4215	1.3599	0.9671		0.3648	1.006
S_dcyt_c	0	-26.5551	-0.4961	-0.3294	-0.0446	-0.1254	-0.1129	-0.4734	-0.2672	-0.325	-0.1735	-0.1331	-0.3302	-0.0686	-0.8692	-0.3726	-0.0912	-0.0517	-0.1173	-0.1253	-0.4924	-0.1241	-0.3043	-0.3252	-0.452	-0.4063	-0.4063	-0.2546	-0.5835	-0.3845	-0.1264	-0.2639		-1.135	25.0213
S_dd2coa_c_m_x	0	11.6762	-0.4965	-0.3296	-0.0454	-0.1255	-0.1114	-0.4732	-0.2678	-0.3252	-0.1738	-0.1333	-0.3305	-0.0689	-0.8696	-0.3722	-0.0911	-0.0517	-0.1172	-0.1253	-0.4928	-0.1248	-0.3047	-0.3256	-0.453	-0.4064	-0.4064	-0.2553	-0.5817	-0.3845	11.9263	-0.2637		0.487	11.2242
S_ddca_c	0	-1.2649	2.331	1.6162	2.2932	2.331	2.1759	2.331	1.5134	2.2932	2.2932	2.2932	2.331	2.2932	1.3561	1.2878	1.3217	2.3979	2.3979	2.1444	1.2171	1.6899	1.5385	1.8859	2.2948	1.7859	1.7859	2.3183	1.7726	2.9772	0.8001	1.7767		1.8574	3.108
S_ddcaACP_c	0	-1.2649	2.331	1.6162	2.2932	2.331	2.1759	2.331	1.5134	2.2932	2.2932	2.2932	2.331	2.2932	1.3561	1.2878	1.3217	2.3979	2.3979	2.1444	1.2171	1.6899	1.5385	1.8859	2.2948	1.7859	1.7859	2.3183	1.7726	2.9772	0.8001	1.7767		1.8574	3.108
S_ddcacoa_c_m_x	0	13.2612	-0.4966	-0.33	-0.0453	-0.1254	-0.1114	-0.4733	-0.2677	-0.3252	-0.1736	-0.1334	-0.3307	-0.0691	-0.8696	-0.3721	-0.0907	-0.0518	-0.1173	-0.1253	-0.4929	-0.1248	-0.3046	-0.3259	-0.4531	-0.4066	-0.4066	-0.2554	-0.5819	-0.3847	13.5113	-0.2638		0.5891	12.7102
S_ddeccrn_c_m	0	-0.802	-0.4966	-0.33	-0.0453	-0.1254	-0.1114	-0.4733	-0.2677	-0.3252	-0.1736	-0.1334	-0.3307	-0.0691	-0.8696	-0.3721	-0.0907	-0.0518	-0.1173	-0.1253	-0.4929	-0.1248	-0.3046	-0.3259	-0.4531	-0.4066	-0.4066	-0.2554	-0.5819	-0.3847	-0.1264	-0.2638		-0.3044	0.5225
S_ddece1crn_c	1	-0.802	-0.4966	-0.3296	-0.0456	-0.1259	-0.1116	-0.4735	-0.268	-0.3252	-0.1739	-0.1334	-0.3307	-0.0688	-0.8693	-0.3721	-0.0907	-0.0517	-0.1173	-0.1253	-0.4927	-0.1248	-0.3048	-0.3256	-0.4531	-0.4064	-0.4064	-0.2554	-0.5819	-0.3849	-0.1262	-0.2638		-0.3044	0.5225
S_ddsmsterol_r	3	8.9518	8.9518	8.9518	8.9518	8.9518	8.9518	8.9518	8.9518	8.9518	8.9518	8.9518	8.9518	8.9518	8.9518	8.9518	8.9518	8.9518	8.9518	8.9518	8.9518	8.9518	8.9518	8.9518	8.9518	8.9518	8.9518	8.9518	8.9518	8.9518	9.9518	8.9518		8.984	0.1794
S_dec47dicoa_m_x	0	-38.0613	-38.0613	-38.0613	-38.0613	-38.0613	-38.0613	-38.0613	-38.0613	-38.0613	-38.0613	-38.0613	-38.0613	-38.0613	-38.0613	-38.0613	-38.0613	-5.2759	-5.2759	-38.0613	-38.0613	-38.0613	-38.0613	-38.0613	-38.0613	-38.0613	-38.0613	-38.0613	-38.0613	-3.185	-0.9778	-38.0613		-33.6248	12.3157
S_decdicoa_m_x_c	0	-0.8018	-0.4965	-0.3294	-0.0452	-0.1256	-0.1114	-0.4734	-0.2677	-0.325	-0.1736	-0.1333	-0.3305	-0.0686	-0.8692	-0.372	-0.0906	-0.0515	-0.1171	-0.1251	-0.4928	-0.1246	-0.3045	-0.3254	-0.4528	-0.4063	-0.4063	-0.2551	-0.5817	-0.3845	-0.127	-0.2635		-0.3043	0.5225
S_decdicrn_c	1	-0.8018	-0.4965	-0.3294	-0.0452	-0.1256	-0.1114	-0.4734	-0.2677	-0.325	-0.1736	-0.1333	-0.3305	-0.0686	-0.8692	-0.372	-0.0906	-0.0515	-0.1171	-0.1251	-0.4928	-0.1246	-0.3045	-0.3254	-0.4528	-0.4063	-0.4063	-0.2551	-0.5817	-0.3845	-0.127	-0.2635		-0.3043	0.5225
S_decdp_c_m	0	-0.802	-0.4964	-0.3296	-0.0452	-0.1254	-0.1114	-0.4733	-0.2677	-0.325	-0.1734	-0.1333	-0.3305	-0.0686	-0.869	-0.3719	-0.0906	-0.0515	-0.1171	-0.1251	-0.4925	-0.1246	-0.3044	-0.3256	-0.4529	-0.4062	-0.4064	-0.2551	-0.5817	-0.3845	-0.1262	-0.2635		-0.3042	0.5227
S_dece3coa_m_x	0	0	0	0	0	0	0	0	0	0	0	0	0	0	0	0	0	0	0	0	0	0	0	0	0	0	0	0	0	0	0	0		0	0
S_dece4coa_m_x	0	-0.8016	-0.4963	-0.3293	-0.045	-0.1252	-0.1113	-0.473	-0.2676	-0.3249	-0.1734	-0.1331	-0.3304	-0.0685	-0.8691	-0.3717	-0.0903	-0.0514	-0.117	-0.125	-0.4924	-0.1245	-0.3044	-0.3253	-0.4526	-0.4062	-0.4062	-0.2549	-0.5816	-0.3844	-0.1261	-0.2635		-0.3041	0.5225
S_dectricoa_m_x	0	-38.0613	-38.0613	-38.0613	-38.0613	-38.0613	-38.0613	-38.0613	-38.0613	-38.0613	-38.0613	-38.0613	-38.0613	-38.0613	-38.0613	-38.0613	-38.0613	-5.2759	-5.2759	-38.0613	-38.0613	-38.0613	-38.0613	-38.0613	-38.0613	-38.0613	-38.0613	-38.0613	-38.0613	-3.185	-0.9778	-38.0613		-33.6248	12.3157
S_dgchol_c	1	-0.8025	-0.4969	-0.3296	-0.0455	-0.1256	-0.1114	-0.4741	-0.2675	-0.3256	-0.1743	-0.1336	-0.3311	-0.07	-0.8696	-0.3721	-0.0907	-0.052	-0.1175	-0.1254	-0.4925	-0.1246	-0.3044	-0.3256	-0.4529	-0.4064	-0.4064	-0.2549	-0.5819	-0.3845	-0.1265	-0.2638		-0.3045	0.5229
S_dgdp_c_m_n	0	-4.1791	-2.8153	-3.3121	-2.8546	-2.8152	-4.4386	-2.8153	-2.0945	-2.8547	-2.8547	-2.8547	-2.8152	-2.8546	-3.8458	-3.8814	-3.0604	-2.8103	-2.8103	-3.0515	-3.055	-4.8278	-3.5513	-4.8227	-4.9512	-3.2002	-3.2002	-4.1193	-0.9984	-3.8279	-2.665	-3.0543		-3.2675	1.2047
S_dgmp_c_m	0	-0.8071	-0.5016	-0.3349	-0.0506	-0.1309	-0.1168	-0.4782	10.1839	-0.3304	-0.1791	-0.1386	-0.336	-0.074	-0.8744	-0.3785	-0.0954	-0.057	-0.1225	-0.1307	-0.4977	-0.13	-0.3119	-0.3313	-0.4581	-0.4152	-0.4152	-0.262	-0.5877	-0.3904	-0.1314	-0.2689		0.0273	2.0326
S_dgpi_prot_hs_r	3	0	0	0	0	0	0	0	0	0	0	0	0	0	0	0	0	0	0	0	0	0	0	0	0	0	0	0	0	0	0	0		0	0
S_dgsn_c_m	0	-1.8036	-0.4973	-0.3305	-0.0456	-0.1259	-0.1145	-0.4732	9.189	-0.3257	-0.1742	-0.1339	-0.3312	-0.0695	-0.869	-0.3733	-0.0908	-0.0522	-0.1176	-0.1259	-0.4922	-0.125	-0.3048	-0.3263	-0.4548	-0.4087	-0.4087	-0.2561	-0.5829	-0.3855	-0.1266	-0.2644		-0.0323	2.4237
S_dgtp_c_m_n	0	-4.1752	-2.8138	-3.3101	-2.8532	-2.8137	-4.4342	-2.8138	-2.0936	-2.8532	-2.8532	-2.8532	-2.8138	-2.8532	-3.8426	-3.8783	-3.0587	-2.8089	-2.8089	-3.0498	-3.0532	-4.822	-3.5489	-4.8167	-4.9446	-3.1983	-3.1983	-4.1156	-0.998	-3.8249	-2.6637	-3.0526		-3.2651	1.2026
S_dhap_c_m	0	0.6798	1.8093	1.3541	1.7718	1.8093	1.6896	1.8093	1.742	1.7718	1.7718	1.7718	1.8093	1.7718	0.8442	1.6632	1.7209	1.7897	1.7897	1.5865	1.7362	1.7665	1.6224	1.7727	1.8828	1.5685	1.5685	1.8566	1.4886	1.5393	1.7928	1.5777		1.6493	0.9736
S_dhbpt_c	0	-0.8053	-0.4958	-0.3293	-0.0447	-0.1243	-0.1101	-0.4722	-0.2667	-0.326	-0.1745	-0.1329	-0.3305	-0.0705	-0.8717	-0.3726	-0.0909	-0.0526	-0.1183	-0.1271	-0.4929	-0.1246	-0.3048	-0.3268	-0.4523	-0.4096	-0.4096	-0.2551	-0.582	-0.3846	-0.1259	-0.2638		-0.3048	0.5254
S_dhcholestanate_c_m_x	0	-8.7098	0.1721	-0.3286	0.1321	0.1728	-2.2039	0.1721	-0.3548	0.1315	0.1318	0.1319	0.1724	0.1321	-0.8891	-1.727	-1.1996	-0.7813	-0.7816	1.0732	-0.6232	-6.719	-2.0769	-0.6981	0.287	0.4732	0.4732	0.1587	-5.2987	1.1126	0.4115	-0.401		-0.8856	7.8705
S_dhcholestancoa_x	2	0	0	0	0	0	0	0	0	0	0	0	0	0	0	0	0	0	0	0	0	0	0	0	0	0	0	0	0	37.4071	0	0		1.2067	6.7115
S_dhcholoylcoa_x	3	0	0	0	0	0	0	0	0	0	0	0	0	0	0	0	0	0	0	0	0	0	0	0	0	0	0	0	0	37.4071	0	0		1.2067	6.7115
S_dhcrm_hs_c	1	8.9646	8.9646	8.9646	8.9646	8.9646	8.9646	8.9646	8.9646	8.9646	8.9646	8.9646	8.9646	8.9646	8.9646	8.9646	8.9646	8.9646	8.9646	8.9646	8.9646	8.9646	8.9646	8.9646	8.9646	8.9646	8.9646	8.9646	8.9646	8.9646	8.9646	8.9646		8.9646	0
S_dhdascb_c	0	2.2956	-0.2263	-11.5467	-0.2633	-0.2263	1.4975	-0.2263	-11.4856	-0.2633	-0.2633	-0.2633	-0.2263	-0.2633	-1.0526	0.8872	-1.3345	0.3905	0.3905	-1.7802	-11.7149	0.8633	0.7189	-0.3571	-4.0593	2.1093	2.1093	-11.4784	1.9333	0.2022	-11.3436	-11.478		-2.1437	6.3993
S_dhea_c_r	0	-0.8018	-0.4965	-0.3294	-0.0452	-0.1254	-0.1114	-0.4732	-0.2672	-0.325	-0.1735	-0.1333	-0.3305	-0.0686	-0.8692	-0.3718	-0.0903	-0.0515	-0.117	-0.1249	-0.4924	-0.1243	-0.3043	-0.3252	-0.4526	-0.4063	-0.4063	-0.2549	-0.5817	-0.3843	-0.1261	-0.2635		-0.3041	0.5227
S_dheas_c	0	-3.8338	-2.4882	-2.1504	-2.5385	-2.4882	-2.9028	-2.4882	-1.3652	-2.5385	-2.5385	-2.5385	-2.4882	-2.5385	-3.6727	-1.4579	-1.9168	0.185	0.185	-0.706	1.4092	0.0571	1.4995	-1.3291	-4.9295	-1.553	-1.553	-4.8112	0.8976	-1.2668	2.4893	-0.6034		-1.6121	2.7608
S_dhf_c_l_m	0	0.126	1.5496	1.1373	1.5118	1.5496	1.4304	1.5496	1.6562	1.5118	1.5118	1.5118	1.5496	1.5118	0.5703	1.4204	1.5202	1.5825	1.5825	1.4751	1.5011	1.4846	1.146	1.5252	1.6824	1.3405	1.3405	1.6521	1.4114	1.4108	2.1406	1.3951		1.4287	1.3035
S_dhlam_m	0	1.595	2.352	1.9023	2.3142	2.352	2.2992	2.352	2.7304	2.3142	2.3142	2.3142	2.352	2.3142	1.379	2.4629	2.5586	2.4654	2.4654	2.0874	2.5891	2.3591	2.4587	2.3485	2.4584	2.3557	2.3557	2.4242	2.356	2.2919	2.4624	2.3018		2.3125	0.7407
S_dhocholoylcoa_x	3	0	0	0	0	0	0	0	0	0	0	0	0	0	0	0	0	0	0	0	0	0	0	0	0	0	0	0	0	37.4071	0	0		1.2067	6.7115
S_dhor_S_c	1	5.7826	5.7826	5.7826	5.7826	5.7826	5.7826	5.7826	5.7826	5.7826	5.7826	5.7826	5.7826	5.7826	5.7826	5.7826	5.7826	5.7826	5.7826	5.7826	5.7826	5.7826	5.7826	5.7826	5.7826	5.7826	5.7826	5.7826	5.7826	5.7826	5.7826	5.7826		5.7826	0
S_didp_c_n	0	0.7254	1.803	1.2975	1.7627	1.803	1.6161	1.803	0.7709	1.7627	1.7627	1.7627	1.803	1.7627	0.7562	0.3115	-1.926	1.8111	1.8111	1.6152	-1.964	0.3072	0.3239	0.3475	0.3737	1.2823	1.2823	0.8895	0.9654	-1.2981	1.8539	1.6372		0.994	1.079
S_din_c	0	-0.8021	-0.4965	-0.3294	-0.045	-0.1253	-0.1124	-0.473	-0.2675	-0.3252	-0.1735	-0.1331	-0.3304	-0.0688	-0.8692	-0.3718	-0.0907	-0.0515	-0.1171	-0.1253	-0.4926	-0.1245	-0.3045	-0.3254	-0.4532	-0.4063	-0.4065	-0.2553	-0.5817	-0.3843	-0.1262	-0.2635		-0.3043	0.5228
S_ditp_c_n	0	0.7254	1.803	1.2975	1.7627	1.803	1.6161	1.803	0.7709	1.7627	1.7627	1.7627	1.803	1.7627	0.7562	0.3115	-1.926	1.8111	1.8111	1.6152	-1.964	0.3072	0.3239	0.3475	0.3737	1.2823	1.2823	0.8895	0.9654	-1.2981	1.8539	1.6372		0.994	1.079
S_dlnlcgcoa_c_m_r	0	-27.5549	12.3626	9.4002	12.3244	12.3627	12.0133	12.3626	-0.2678	12.3244	12.3244	12.3244	12.3626	12.3244	11.3771	-0.3718	-0.0904	12.3167	12.3167	12.1485	-0.4924	9.1181	-0.3043	10.5944	11.3728	11.5427	11.5427	11.81	-0.5816	-0.3846	10.9226	-0.2639		7.3302	34.7437
S_dlnlcgcrn_c_m	0	0	0	0	0	0	0	0	0	0	0	0	0	0	0	0	0	0	0	0	0	0	0	0	0	0	0	0	0	0	0	0		0	0
S_dmhptcoa_m	2	-0.8018	-0.4965	-0.3296	-0.0453	-0.1256	-0.1116	-0.4734	-0.2677	-0.325	-0.1736	-0.1334	-0.3305	-0.0686	-0.8692	-0.372	-0.0906	-0.0515	-0.1171	-0.1251	-0.4926	-0.1246	-0.3047	-0.3256	-0.453	-0.4065	-0.4065	-0.2551	-0.5817	-0.3845	-0.1264	-0.2635		-0.3043	0.5225
S_dmhptcrn_c_m	0	-0.8018	-0.4965	-0.3296	-0.0453	-0.1256	-0.1116	-0.4734	-0.2677	-0.325	-0.1736	-0.1334	-0.3305	-0.0686	-0.8692	-0.372	-0.0906	-0.0515	-0.1171	-0.1251	-0.4926	-0.1246	-0.3047	-0.3256	-0.453	-0.4065	-0.4065	-0.2551	-0.5817	-0.3845	-0.1264	-0.2635		-0.3043	0.5225
S_dmnoncoa_c_m_x	0	-0.5866	-0.0113	-0.9747	-0.0489	-0.0111	0.0003	-0.0113	-0.6383	-0.0491	-0.049	-0.0489	-0.0112	-0.0489	-0.9946	-0.5865	-0.7077	0.1667	0.1667	-0.3204	-0.608	0.8247	-0.7832	0.6851	-0.2708	-0.1236	-0.1236	-0.1996	-0.3332	1.9768	-0.1785	-1.2502		-0.1661	0.7155
S_dmnoncrn_c_m_x	0	-0.2242	-0.0113	-0.9748	-0.0489	-0.0111	0.0003	-0.0113	-0.6383	-0.0491	-0.049	-0.0489	-0.0112	-0.0489	-0.9946	-0.5865	-0.7077	0.1667	0.1667	-0.3204	-0.608	0.8247	-0.7833	0.6852	-0.2708	-0.1235	-0.1235	-0.1996	-0.3332	1.977	-0.1785	-1.2504		-0.1544	0.5877
S_dmpp_c_x	0	3.3565	3.3559	3.356	3.3564	3.3561	3.3561	3.3559	3.3559	3.3559	3.356	3.3561	3.3559	3.3561	3.3558	3.3559	3.3561	3.3562	3.3561	3.3561	3.3559	3.3562	3.356	3.3559	3.3559	3.3559	3.3559	3.356	3.3558	3.356	3.3563	3.3561		3.356	0.0005
S_dnad_c	0	-0.8022	-0.4967	-0.3297	-0.0455	-0.1255	-0.1114	-0.4734	-0.2676	-0.324	-0.1727	-0.1335	-0.3308	-0.0691	-0.8696	-0.372	-0.0907	-0.052	-0.1173	-0.1247	-0.4926	-0.1249	-0.3046	-0.326	-0.4532	-0.4065	-0.4065	-0.2596	-0.5817	-0.3846	-0.1263	-0.2639		-0.3045	0.5227
S_doco13ecoa_c_x	0	0	0	0	0	0	0	0	0	0	0	0	0	0	0	0	0	0	0	0	0	0	0	0	0	0	0	0	0	0	0	0		0	0
S_docohepcoa_m	3	-37.2075	-37.2075	-37.2075	-37.2075	-37.2075	-37.2075	-37.2075	-37.2075	-37.2075	-37.2075	-37.2075	-37.2075	-37.2075	-37.2075	-37.2075	-37.2075	-5.0694	-5.0694	-37.2075	-37.2075	-37.2075	-37.2075	-37.2075	-37.2075	-37.2075	-37.2075	-37.2075	-37.2075	-2.9785	-1.3055	-37.2075		-32.8718	12.0332
S_docohexcoa_m_x	0	0	0	0	0	0	0	0	0	0	0	0	0	0	0	0	0	0	0	0	0	0	0	0	0	0	0	0	0	0	0	0		0	0
S_docosac_c	0	-0.8019	-0.4963	-0.3294	-0.0452	-0.1255	-0.1118	-0.4735	-0.2673	-0.325	-0.1735	-0.1333	-0.3306	-0.0686	-0.8693	-0.3719	-0.0904	-0.0515	-0.117	-0.125	-0.4924	-0.1248	-0.3044	-0.326	-0.453	-0.4061	-0.4062	-0.2553	-0.5816	-0.3845	-0.1261	-0.2635		-0.3042	0.5227
S_docosahexcoa_m	3	-37.2075	-37.2075	-37.2075	-37.2075	-37.2075	-37.2075	-37.2075	-37.2075	-37.2075	-37.2075	-37.2075	-37.2075	-37.2075	-37.2075	-37.2075	-37.2075	-5.0694	-5.0694	-37.2075	-37.2075	-37.2075	-37.2075	-37.2075	-37.2075	-37.2075	-37.2075	-37.2075	-37.2075	-2.9785	-1.3055	-37.2075		-32.8718	12.0332
S_docoscoa_c_x	0	5.8261	7.972	5.8318	7.9363	7.9732	5.8351	7.972	-0.2668	7.9353	7.9358	7.936	7.9725	7.9362	6.8179	5.8312	-0.0901	8.8626	8.8625	5.8462	-0.4922	11.5419	-0.3041	11.4146	5.8301	5.8307	5.8307	5.8328	5.8285	9.8304	5.8348	-0.2635		6.182	3.2453
S_dodecanac_c_x	0	-0.802	-0.4966	-0.3296	-0.0452	-0.1256	-0.1116	-0.4733	-0.2675	-0.325	-0.1736	-0.1334	-0.3307	-0.0688	-0.869	-0.3719	-0.0904	-0.0515	-0.1171	-0.1251	-0.4925	-0.1246	-0.3046	-0.3256	-0.4529	-0.4064	-0.4064	-0.2551	-0.5817	-0.3845	-0.1264	-0.2635		-0.3043	0.5226
S_doldp_U_r	3	0	0	0	0	0	0	0	0	0	0	0	0	0	0	0	0	0	0	0	0	0	0	0	0	0	0	0	0	0	0	0		0	0
S_dolglcp_U_c_r	0	0	0	0	0	0	0	0	0	0	0	0	0	0	0	0	0	0	0	0	0	0	0	0	0	0	0	0	0	0	0	0		0	0
S_dolmanp_U_c_r	0	0	0	0	0	0	0	0	0	0	0	0	0	0	0	0	0	0	0	0	0	0	0	0	0	0	0	0	0	0	0	0		0	0
S_dolp_U_c_r	0	0	0	0	0	0	0	0	0	0	0	0	0	0	0	0	0	0	0	0	0	0	0	0	0	0	0	0	0	0	0	0		0	0
S_dopa_c	0	-0.5272	0.6229	0.1763	0.5861	0.6229	0.8395	0.6229	1.1711	0.5861	0.5861	0.5861	0.6229	0.5861	-0.3268	0.9569	0.9288	0.4197	0.4197	0.5305	-1.4525	0.5087	1.7522	0.6127	0.8493	0.7088	0.7088	0.7956	1.7018	0.6527	1.0829	0.4831		0.594	1.226
S_dpcoa_c_l_m	0	-0.8022	-0.4968	-0.3298	-0.0455	-0.1258	-0.1116	-0.4736	-0.2677	-0.3253	-0.1737	-0.1334	-0.3308	-0.069	-0.8692	-0.3723	-0.091	-0.0519	-0.1174	-0.1253	-0.4926	-0.1248	-0.3047	-0.3259	-0.453	-0.4064	-0.4066	-0.2553	-0.5816	-0.3849	-0.1266	-0.2639		-0.3045	0.5227
S_drib_c	0	-26.5551	-0.4961	-0.3282	-0.0431	-0.1235	-0.1084	-0.4719	-0.2663	-0.3228	-0.172	-0.1337	-0.3289	-0.0674	-0.8665	-0.3699	-0.0875	-0.0503	-0.1178	-0.123	-0.4911	-0.1218	-0.3016	-0.323	-0.4508	-0.4042	-0.4042	-0.253	-0.5809	-0.3836	-0.1249	-0.2617		-1.1333	25.0229
S_dsmsterol_r	1	8.9518	8.9518	8.9518	8.9518	8.9518	8.9518	8.9518	8.9518	8.9518	8.9518	8.9518	8.9518	8.9518	8.9518	8.9518	8.9518	8.9518	8.9518	8.9518	8.9518	8.9518	8.9518	8.9518	8.9518	8.9518	8.9518	8.9518	8.9518	8.9518	9.9518	8.9518		8.984	0.1794
S_dtdp_c_m_n	0	0.7244	1.6958	1.2342	1.6584	1.6958	1.5983	1.6958	2.0871	1.6584	1.6584	1.6584	1.6958	1.6584	0.7362	1.7818	1.9114	1.7035	1.7035	1.5269	1.9091	1.7123	1.7757	1.727	1.857	1.5355	1.5355	1.8281	1.6383	1.6942	1.7341	1.5491		1.6316	0.9201
S_dtmp_c_m	0	-12.5562	-12.5514	-12.5466	-12.5344	-12.5393	-12.5389	-12.5511	-12.5455	-12.5472	-12.542	-12.5394	-12.5472	-12.5371	-12.5572	-12.5485	-12.5381	-12.5361	-12.5391	-12.5397	-12.5515	-12.539	-12.5463	-12.5473	-12.5504	-12.549	-12.549	-12.544	-13.1798	-12.5481	-12.538	-12.5439		-12.5652	0.1127
S_dttp_c_m_n	0	0.7244	1.6959	1.2342	1.6585	1.6959	1.5984	1.6959	2.0871	1.6585	1.6585	1.6585	1.6959	1.6585	0.7363	1.7819	1.9114	1.7036	1.7036	1.527	1.9091	1.7123	1.7757	1.7271	1.857	1.5355	1.5355	1.8282	1.6384	1.6942	1.7342	1.5491		1.6316	0.9201
S_dudp_c_m_n	0	-11.3924	-3.0585	-5.6795	-3.0943	-3.0584	-3.102	-3.0585	0.2964	-3.0944	-3.0943	-3.0943	-3.0585	-3.0943	-3.9649	-0.5994	-0.1655	-3.0453	-3.0453	-3.5955	-0.1645	-3.9563	-0.58	-3.4213	-3.5458	-2.776	-2.776	-3.1412	0.183	-0.679	-6.2923	-6.2928		-3.0787	8.3482
S_dump_c_m_n	0	-12.867	-3.99	-6.7468	-4.0263	-3.9898	-4.0342	-3.9899	-0.6898	-4.0264	-4.0264	-4.0264	-3.9899	-4.0263	-4.9185	-1.5545	-1.1384	-3.9765	-3.9765	-4.5383	-1.1377	-4.9096	-1.5375	-4.3599	-4.4874	-3.8693	-3.8693	-4.0741	-0.9715	-1.6392	-7.4677	-7.4683		-4.075	8.8139
S_duri_c_m	0	-15.0069	-7.5141	-7.5133	-7.5116	-7.5121	-7.5119	-7.5139	-2.4268	-7.5132	-7.5124	-7.5121	-7.5133	-7.5118	-7.5156	-4.0236	-3.1459	-7.5117	-7.5121	-7.5121	-3.1398	-7.5121	-3.9361	-7.5132	-7.5139	-4.3271	-4.3271	-7.5128	-0.9878	-3.9633	-7.5121	-7.5129		-6.5501	8.5496
S_dutp_c_m_n	0	-11.3899	-3.0419	-6.0352	-3.0793	-3.0418	-3.0874	-3.0419	0.1521	-3.0794	-3.0793	-3.0793	-3.0419	-3.0793	-4.0049	-0.6535	-0.2708	-3.0282	-3.0282	-3.608	-0.2705	-3.9958	-0.6409	-3.423	-3.555	-3.259	-3.259	-3.1283	-0.7949	-0.7474	-8.6196	-8.6204		-3.3172	8.1883
S_dxtrn_c	1	0	0	0	0	0	0	0	38.4736	0	0	0	0	0	0	0	36.693	0	0	0	36.6491	0	0	0	0	0	0	0	0	0	0	0		3.607	11.5615
S_e4hglu_m	0	0	0	0	0	0	0	0	0	0	0	0	0	0	0	0	0	0	0	0	0	0	0	0	0	0	0	0	0	0	0	0		0	0
S_e4p_c	0	1.2872	2.1976	1.7719	2.1614	2.1976	2.136	2.1976	2.3822	2.1614	2.1614	2.1614	2.1976	2.1614	1.2933	2.2059	2.2778	2.1903	2.1903	2.0077	2.2655	2.17	2.2284	2.1682	2.2886	1.9852	1.9852	2.3404	1.7987	2.0596	2.241	2.0555		2.0944	0.8192
S_ei11ecoa_x	3	0	0	0	0	0	0	0	0	0	0	0	0	0	0	0	0	0	0	0	0	0	0	0	0	0	0	0	0	0	0	0		0	0
S_eicostet_c	0	6.1493	-0.4964	-0.3277	-0.046	-0.126	-0.1126	-0.4738	-0.2648	-0.3246	-0.1738	-0.1324	-0.3297	-0.0676	-0.8685	-0.3687	-0.088	-0.0508	-0.1161	-0.1249	-0.4906	-0.1243	-0.3017	-0.3241	-0.4532	-0.4047	-0.4047	-0.2551	-0.5797	-0.3832	-0.1247	-0.2613		-0.0791	6.1332
S_eicostetcoa_c_m	0	6.155	-0.4959	-0.3278	-0.0456	-0.1253	-0.1124	-0.4733	-0.2649	-0.3244	-0.1736	-0.1325	-0.3293	-0.0676	-0.8686	-0.369	-0.0881	-0.0505	-0.1158	-0.125	-0.4908	-0.1242	-0.3017	-0.3242	-0.4532	-0.4051	-0.4051	-0.2549	-0.5798	-0.3829	-0.1251	-0.2614		-0.0788	6.1386
S_eicostetcrn_c_m	0	0	0	0	0	0	0	0	0	0	0	0	0	0	0	0	0	0	0	0	0	0	0	0	0	0	0	0	0	0	0	0		0	0
S_eipencoa_x	3	0	0	0	0	0	0	0	0	0	0	0	0	0	0	0	0	0	0	0	0	0	0	0	0	0	0	0	0	0	0	0		0	0
S_eitetcoa_m_x	0	0	0	0	0	0	0	0	0	0	0	0	0	0	0	0	0	0	0	0	0	0	0	0	0	0	0	0	0	0	0	0		0	0
S_elaidcrn_c_m	0	9.9601	-0.496	-0.3292	-0.0457	-0.1252	-0.1106	-0.4725	-0.2666	-0.3248	-0.1735	-0.1325	-0.3298	-0.0681	-0.8709	-0.3712	-0.0897	-0.0519	-0.1167	-0.1243	-0.4925	9.3406	-0.3029	-0.3261	-0.4528	-0.4057	-0.406	-0.2544	-0.5808	-0.3844	-0.1259	-0.2641		0.3486	9.6139
S_em2emgacpail_hs_r	0	0	0	0	0	0	0	0	0	0	0	0	0	0	0	0	0	0	0	0	0	0	0	0	0	0	0	0	0	0	0	0		0	0
S_em3gacpail_hs_r	1	0	0	0	0	0	0	0	0	0	0	0	0	0	0	0	0	0	0	0	0	0	0	0	0	0	0	0	0	0	0	0		0	0
S_emem2gacpail_hs_r	3	0	0	0	0	0	0	0	0	0	0	0	0	0	0	0	0	0	0	0	0	0	0	0	0	0	0	0	0	0	0	0		0	0
S_emgacpail_hs_r	3	0	0	0	0	0	0	0	0	0	0	0	0	0	0	0	0	0	0	0	0	0	0	0	0	0	0	0	0	0	0	0		0	0
S_epoxtac_c_r	0	-0.8018	-0.4969	-0.3298	-0.0458	-0.1259	-0.1116	-0.4732	-0.2683	-0.325	-0.174	-0.1334	-0.3307	-0.0688	-0.8694	-0.3722	-0.0912	-0.0517	-0.1173	-0.1253	-0.4928	-0.1248	-0.3048	-0.3256	-0.453	-0.4067	-0.4067	-0.2554	-0.582	-0.3849	-0.1272	-0.264		-0.3045	0.5223
S_estradiol_c_r	0	-8.4118	-0.0873	-7.5215	-0.1358	-0.0868	-5.051	-0.0873	-7.4591	-0.1363	-0.136	-0.136	-0.0871	-0.1358	-1.4986	-7.5637	-7.2822	-7.2574	-7.3232	0.9409	-7.6845	-7.3159	-7.4961	-7.5182	-7.645	-7.599	-7.599	-7.4468	-7.774	-7.5759	-7.3303	-7.4635		-4.8356	4.9391
S_estrone_c_r	0	-8.4095	-0.0867	-7.934	-0.136	-0.0867	-5.1263	-0.0867	-7.8713	-0.136	-0.136	-0.136	-0.0867	-0.136	-1.5	-7.9761	-7.6945	-7.6747	-7.7406	0.9422	-8.097	-7.7281	-7.9085	-7.9309	-8.0574	-8.0116	-8.0116	-7.8591	-8.1866	-7.9881	-7.7469	-7.8788		-5.0779	4.9123
S_estrones_c	0	-3.8338	-2.4882	-2.1504	-2.5385	-2.4882	-2.9028	-2.4882	-1.3652	-2.5385	-2.5385	-2.5385	-2.4882	-2.5385	-3.6727	-1.4579	-1.9168	0.185	0.185	-0.706	1.4092	0.0571	1.4995	-1.3291	-4.9295	-1.553	-1.553	-4.8112	0.8976	-1.2668	2.4893	-0.6034		-1.6121	2.7608
S_etfox_m	3	0.3967	-0.9889	-1.2173	-1.0266	-0.9889	-1.0225	-0.9889	-0.6659	-1.0266	-1.0266	-1.0266	-0.9889	-1.0266	-1.9611	-0.9902	-0.8773	-1.1688	-1.1688	-0.4756	-0.6547	-0.9079	-1.0842	-0.9589	-0.6969	-0.8379	-0.8379	-0.7342	-1.2636	-1.2921	-25.5641	-0.9375		-1.7422	4.829
S_etfrd_m	3	0.3967	-0.9889	-1.2173	-1.0266	-0.9889	-1.0225	-0.9889	-0.6659	-1.0266	-1.0266	-1.0266	-0.9889	-1.0266	-1.9611	-0.9902	-0.8773	-1.1688	-1.1688	-0.4756	-0.6547	-0.9079	-1.0842	-0.9589	-0.6969	-0.8379	-0.8379	-0.7342	-1.2636	-1.2921	-25.5641	-0.9375		-1.7422	4.829
S_etha_c	0	-0.8008	-0.494	-0.3268	-0.0427	-0.1229	-0.1083	-0.4705	-0.2681	-0.3224	-0.1711	-0.1309	-0.3281	-0.0664	-0.8668	-0.3701	-0.0881	-0.0492	-0.1148	-0.1226	-0.4897	-0.1224	-0.3019	-0.3234	-0.4501	-0.4037	-0.4037	-0.2534	-0.579	-0.3821	-0.124	-0.2609		-0.3019	0.5237
S_ethamp_c_r	0	-0.7998	-0.4931	-0.3265	-0.0427	-0.123	-0.1083	-0.47	-0.2669	-0.3223	-0.171	-0.1302	-0.3278	-0.066	-0.8666	-0.3717	-0.0883	-0.0488	-0.1145	-0.1226	-0.4886	-0.123	-0.3055	-0.3234	-0.45	-0.4037	-0.4037	-0.2537	-0.5809	-0.3816	-0.1239	-0.2604		-0.3019	0.5229
S_etoh_c	1	-12.5009	-12.1954	-1.6075	-11.7435	-11.8244	-11.8107	-12.1711	-11.9642	-12.0238	-11.8724	-11.8322	-12.0275	-11.7677	-12.5668	-12.0699	-11.7882	-11.7497	-11.8151	-11.8279	-12.1907	-11.8242	-11.9999	-12.0269	-2.3259	-12.102	-12.102	-1.837	-12.2735	-12.0853	-11.8239	-0.3676		-10.649	3.9526
S_f1a_g_l	0	-0.802	-0.4964	-0.3294	-0.0452	-0.1254	-0.1114	-0.4731	-0.2675	-0.325	-0.1734	-0.1333	-0.3305	-0.0686	-0.869	-0.3718	-0.0904	-0.0515	-0.1171	-0.1249	-0.4925	-0.1246	-0.3044	-0.3254	-0.4527	-0.4062	-0.4062	-0.2549	-0.5817	-0.3843	-0.1262	-0.2635		-0.3042	0.5227
S_f1p_c	2	11.8044	12.2168	11.1704	12.1454	12.2168	10.5812	12.2168	12.5776	12.1454	12.1454	12.1454	12.2168	12.1454	-0.8695	12.0787	12.5205	11.5472	11.5472	-0.1285	12.9252	11.8198	9.5555	12.1798	12.4198	-0.4057	-0.4057	10.0142	13.0229	12.2617	13.0972	11.5112		10.3361	4.4535
S_f6p_c	0	0.8853	1.636	1.2747	1.6046	1.636	1.5827	1.636	1.8476	4.965	4.965	1.6046	1.636	1.6046	0.89	1.6431	1.7057	1.6297	1.6297	4.6779	1.695	1.612	1.6627	1.6105	1.7151	1.4537	1.4537	1.7605	1.297	1.5171	1.6736	1.5136		1.8716	1.3848
S_fad_c_m_r_x	0	-0.2508	0.2403	-0.3139	0.2025	0.2403	0.1738	0.2403	0.5334	0.2025	0.2025	0.2025	0.2403	0.2025	-0.7331	0.3058	0.391	0.3216	0.3216	0.0452	0.4277	0.1562	0.3442	0.086	1.6587	0.1065	0.1065	0.2714	0.2058	0.3061	0.927	-0.263		0.2291	0.6011
S_fadh2_c_m_r_x	0	-0.2508	0.2403	-0.3139	0.2025	0.2403	0.1738	0.2403	0.5334	0.2025	0.2025	0.2025	0.2403	0.2025	-0.7331	0.3058	0.391	0.3216	0.3216	0.0452	0.4277	0.1562	0.3442	0.086	0.2727	0.1065	0.1065	0.2714	0.2058	0.3061	0.927	-0.263		0.1844	0.5052
S_fald_c	0	0.4244	1.0972	0.4414	1.059	1.0972	0.6968	1.0972	0.954	1.059	1.059	1.059	1.0972	1.059	0.1112	0.858	1.0684	1.0813	1.0813	0.9204	1.091	0.772	0.6577	0.942	1.0252	0.7316	0.7316	1.0838	0.3067	1.2098	0.9149	2.5585		0.9466	0.6411
S_fdp_c	0	1.0876	1.9263	1.529	1.8922	1.9263	1.8684	1.9263	2.1227	1.8922	1.8922	1.8922	1.9263	1.8922	1.093	1.9341	2.002	1.9195	1.9195	1.7481	1.9904	1.9003	1.9553	1.8986	2.0122	1.7271	1.7271	2.0612	1.5538	1.7967	1.9672	1.7928		1.8314	0.7555
S_fe2_c_m	0	0	0	0	0	0	0	0	0	0	0	0	0	0	0	0	0	0	0	0	0	0	0	0	0	0	0	0	0	0	0	0		0	0
S_fe3_c	3	0	0	0	0	0	0	0	0	0	0	0	0	0	0	0	0	0	0	0	0	0	0	0	0	0	0	0	0	0	0	0		0	0
S_fgam_c	1	4.5447	-0.496	-0.329	-0.0447	-0.1251	-0.111	-0.4731	-0.2669	-0.3286	-0.1799	-0.133	-0.3304	-0.0686	-0.8691	-0.3721	-0.09	-0.0512	-0.1169	-0.1264	-0.4925	-0.1245	-0.304	-0.3257	-0.4523	15.3083	15.3083	-0.2546	-0.5812	-0.3846	-0.1258	-0.2632		0.882	5.2593
S_ficytC_m	0	-2.1447	-1.6351	-2.1236	-1.673	-1.6351	-1.7085	-1.6351	-1.2041	-1.673	-1.673	-1.673	-1.6351	-1.673	-2.6144	-1.4576	-1.3537	-1.6732	-1.6732	-1.7797	-1.3453	-1.6731	-1.4715	-1.676	-1.562	-1.7937	-1.7937	-1.5812	-1.6262	-1.6004	-1.5183	-1.9752		-1.6856	0.5119
S_fmn_c	0	0	0	0	0	0	0	0	0	0	0	45.2555	0	0	0	0	0	0	45.3226	0	0	0	0	0	43.8631	0	0	0	0	0	0	0		4.3368	13.8989
S_fn2m2masn_g	3	0	0	0	0	0	0	0	0	0	0	0	0	0	0	0	0	0	0	0	0	0	0	0	0	0	0	0	0	0	0	0		0	0
S_focytC_m	0	-2.1447	-1.6351	-2.1236	-1.673	-1.6351	-1.7085	-1.6351	-1.2041	-1.673	-1.673	-1.673	-1.6351	-1.673	-2.6144	-1.4576	-1.3537	-1.6732	-1.6732	-1.7797	-1.3453	-1.6731	-1.4715	-1.676	-1.562	-1.7937	-1.7937	-1.5812	-1.6262	-1.6004	-1.5183	-1.9752		-1.6856	0.5119
S_fol_c	0	-0.8296	0.109	-0.0003	0.0709	0.109	-0.1596	0.109	0.7634	0.0709	0.0709	0.0709	0.109	0.0709	-0.8906	0.0558	0.447	0.0931	0.0931	0.2514	0.93	0.2737	-0.5048	0.3022	0.4286	0.3994	0.3994	0.4528	-0.8647	0.5581	1.3597	0.4003		0.1532	1.0594
S_for_c_m_n_r	0	-1.2022	-0.1801	-0.6058	-0.2178	-0.18	-0.2721	-0.1801	0.0304	-0.2179	-0.2178	-0.2178	-0.1801	-0.2178	-1.1567	-0.2076	-0.1144	-0.2331	-0.2332	-0.3182	-0.0106	-0.1519	-0.2421	-0.176	-0.0756	-0.2714	-0.2714	-0.0627	-0.2917	0.0784	0.1588	-0.2277		-0.2473	0.9646
S_formcoa_c_x	0	-0.8018	-0.4965	-0.3296	-0.0453	-0.1256	-0.1116	-0.4734	-0.2677	-0.325	-0.1736	-0.1334	-0.3305	-0.0686	-0.8692	-0.372	-0.0906	-0.0515	-0.1171	-0.1251	-0.4926	-0.1246	-0.3047	-0.3256	-0.453	-0.4065	-0.4065	-0.2551	-0.5817	-0.3845	-0.1264	-0.2635		-0.3043	0.5225
S_fpram_c	2	4.5447	-0.496	-0.329	-0.0447	-0.1251	-0.111	-0.4731	-0.2669	-0.3286	-0.1799	-0.133	-0.3304	-0.0686	-0.8691	-0.3721	-0.09	-0.0512	-0.1169	-0.1264	-0.4925	-0.1245	-0.304	-0.3257	-0.4523	15.3083	15.3083	-0.2546	-0.5812	-0.3846	-0.1258	-0.2632		0.882	5.2593
S_fprica_c	0	3.5447	-0.4958	-0.329	-0.0447	-0.1248	-0.1105	-0.4727	-0.2669	-0.3253	-0.173	-0.1331	-0.3303	-0.0683	-0.8689	-0.3715	-0.0904	-0.0511	-0.1165	-0.1255	-0.4921	-0.1248	-0.3038	-0.3253	-0.4523	14.3083	14.3083	-0.2548	-0.5812	-0.3841	-0.1259	-0.2632		0.7857	4.4966
S_frdp_c_r_x	0	2.4041	2.3251	2.3299	2.3417	2.3375	2.3381	2.3256	2.3318	2.3299	2.3354	2.3372	2.3297	2.3401	2.3182	2.3284	2.3391	2.341	2.338	2.3375	2.3251	2.3379	2.3306	2.3299	2.3262	2.3276	2.3276	2.3325	2.3229	2.3284	2.3381	2.3324		2.3344	0.0688
S_fru_c	0	0.347	1.3465	0.7043	1.2982	1.3465	1.2191	1.3465	1.8151	1.2982	1.2982	1.2982	1.3465	1.2982	-0.1887	1.5765	1.6409	1.0201	1.0201	0.7431	1.4679	1.1376	1.5157	1.3634	1.5564	0.7331	0.7331	1.079	2.3797	1.4221	1.8891	0.9885		1.2271	0.9706
S_fuc_L_c_l	0	0	0	0	0	0	0	0	0	0	0	0	0	0	0	0	0	0	0	0	0	0	0	0	0	0	0	0	0	0	0	0		0	0
S_fuc13galacglcgal14acglcgalgluside_hs_c_g	0	-0.802	-0.4964	-0.3294	-0.0452	-0.1254	-0.1116	-0.4733	-0.2675	-0.325	-0.1734	-0.1333	-0.3305	-0.0686	-0.869	-0.3718	-0.0904	-0.0515	-0.1171	-0.1249	-0.4925	-0.1246	-0.3044	-0.3254	-0.4529	-0.4062	-0.4062	-0.2551	-0.5819	-0.3845	-0.1262	-0.2635		-0.3042	0.5227
S_fuc1p_L_c	2	-0.802	-0.4964	-0.3294	-0.0452	-0.1254	-0.1114	-0.4731	-0.2675	-0.325	-0.1734	-0.1333	-0.3305	-0.0686	-0.869	-0.3718	-0.0904	-0.0515	-0.1171	-0.1251	-0.4925	-0.1246	-0.3044	-0.3254	-0.4527	-0.4062	-0.4062	-0.2549	-0.5817	-0.3843	-0.1262	-0.2635		-0.3042	0.5227
S_fucfucfucgalacglcgal14acglcgalgluside_hs_c_g	0	-0.8018	-0.4965	-0.3294	-0.0452	-0.1253	-0.1116	-0.4732	-0.2679	-0.3249	-0.1731	-0.1331	-0.3304	-0.0686	-0.8692	-0.372	-0.091	-0.0514	-0.1171	-0.1248	-0.493	-0.1246	-0.3045	-0.3254	-0.4528	-0.4061	-0.4061	-0.2551	-0.582	-0.3847	-0.1261	-0.2633		-0.3042	0.5226
S_fucfucgalacglcgal14acglcgalgluside_hs_g	3	0	0	0	0	0	0	0	0	0	0	0	0	0	0	0	0	0	0	0	0	0	0	0	0	0	0	0	0	0	0	0		0	0
S_fucgal14acglcgalgluside_hs_c_g	0	-0.802	-0.4964	-0.3296	-0.0453	-0.1256	-0.1114	-0.4733	-0.2677	-0.325	-0.1734	-0.1334	-0.3305	-0.0686	-0.869	-0.3718	-0.0904	-0.0515	-0.1171	-0.1249	-0.4925	-0.1246	-0.3044	-0.3256	-0.4529	-0.4066	-0.4066	-0.2551	-0.5819	-0.3845	-0.1264	-0.2635		-0.3042	0.5227
S_fucgalacglcgal14acglcgalgluside_hs_g	1	0	0	0	0	0	0	0	0	0	0	0	0	0	0	0	0	0	0	0	0	0	0	0	0	0	0	0	0	0	0	0		0	0
S_fum_c_m	0	-0.8014	0.3528	-0.1444	0.3149	0.3528	0.2077	0.3528	0.4683	0.3149	0.3149	0.3149	0.3528	0.3149	-0.6273	0.2891	0.397	0.3567	0.3567	0.0297	0.4098	0.2163	0.2547	0.2612	0.4127	0.3583	0.3583	0.4023	0.1872	0.2675	0.336	0.164		0.2305	1.0352
S_g1m8masn_r	3	0	0	0	0	0	0	0	0	0	0	0	0	0	0	0	0	0	0	0	0	0	0	0	0	0	0	0	0	0	0	0		0	0
S_g1m8mpdol_U_r	3	0	0	0	0	0	0	0	0	0	0	0	0	0	0	0	0	0	0	0	0	0	0	0	0	0	0	0	0	0	0	0		0	0
S_g1p_c	0	-0.7852	-0.6094	-0.3474	-0.1486	-0.2334	-0.3627	-0.5434	14.29	-0.3611	-0.1916	-0.173	-0.3927	-0.0899	-0.8828	-0.3771	12.6141	-0.0958	-0.1716	-0.1353	12.5703	-0.1566	-0.2578	-0.3525	-0.4843	-0.4251	-0.4251	-0.3385	-0.8027	-0.3409	-0.1728	-0.2689		0.9532	4.3461
S_g2m8masn_r	3	0	0	0	0	0	0	0	0	0	0	0	0	0	0	0	0	0	0	0	0	0	0	0	0	0	0	0	0	0	0	0		0	0
S_g2m8mpdol_U_r	3	0	0	0	0	0	0	0	0	0	0	0	0	0	0	0	0	0	0	0	0	0	0	0	0	0	0	0	0	0	0	0		0	0
S_g3m8masn_r	3	0	0	0	0	0	0	0	0	0	0	0	0	0	0	0	0	0	0	0	0	0	0	0	0	0	0	0	0	0	0	0		0	0
S_g3m8mpdol_U_r	3	0	0	0	0	0	0	0	0	0	0	0	0	0	0	0	0	0	0	0	0	0	0	0	0	0	0	0	0	0	0	0		0	0
S_g3p_c	0	0.9356	1.9158	1.4507	1.8782	1.9158	1.8099	1.9158	2.1411	1.8782	1.8782	1.8782	1.9158	1.8782	0.9493	1.9228	2.0205	1.9236	1.9236	1.7453	2.018	1.8537	1.918	1.8692	1.996	1.7294	1.7294	1.986	1.8078	1.8085	1.9553	1.7675		1.8166	0.8902
S_g3pc_c	3	0	0	0	0	0	0	0	0	0	0	0	0	0	0	0	0	0	0	0	0	0	0	0	0	0	0	0	0	0	0	0		0	0
S_g6p_c_r	0	-0.0128	0.0005	4.1053	0.0002	0.0006	-0.0119	0.0005	5.8702	0.0001	0.0002	0.0002	0.0006	0.0002	-0.0076	4.6875	5.1917	-0.0174	-0.0174	0.0139	5.1905	5.1565	4.6864	5.1562	5.3436	3.4412	3.4412	4.9399	4.3784	5.1593	-0.0174	0.0092		2.1513	3.1983
S_ga1_hs_g	3	0	0	0	0	0	0	0	0	0	0	0	0	0	0	0	0	0	0	0	0	0	0	0	0	0	0	0	0	0	0	0		0	0
S_ga2_hs_g	3	0	0	0	0	0	0	0	0	0	0	0	0	0	0	0	0	0	0	0	0	0	0	0	0	0	0	0	0	0	0	0		0	0
S_gacpail_hs_c_r	0	0	0	0	0	0	0	0	0	0	0	0	0	0	0	0	0	0	0	0	0	0	0	0	0	0	0	0	0	0	0	0		0	0
S_gal_c_l	0	-0.2164	0.7626	0.2864	0.7256	0.7626	1.0396	0.7626	1.5668	0.7256	0.7256	0.7256	0.7626	0.7256	-0.1887	1.1462	1.0523	0.581	0.581	0.7431	-2.2502	0.6391	1.4466	0.8057	0.9759	0.7331	0.7331	0.9476	1.8969	0.8533	1.1015	0.551		0.7001	1.1138
S_gal14acglcgalgluside_hs_g	1	0	0	0	0	0	0	0	0	0	0	0	0	0	0	0	0	0	0	0	0	0	0	0	0	0	0	0	0	0	0	0		0	0
S_gal1p_c	0	-0.7923	-0.6551	-0.3565	-0.1846	-0.2748	-0.4483	-0.5703	14.3902	-0.3839	-0.208	-0.1968	-0.4222	-0.1058	-0.8887	-0.3778	12.6095	-0.1181	-0.198	-0.1483	12.5656	-0.1717	-0.2582	-0.3719	-0.5025	-0.4424	-0.4424	-0.3613	-0.9071	-0.3414	-0.1957	-0.2789		0.9343	4.3577
S_galacglcgal14acglcgalgluside_hs_g	1	0	0	0	0	0	0	0	0	0	0	0	0	0	0	0	0	0	0	0	0	0	0	0	0	0	0	0	0	0	0	0		0	0
S_galgluside_hs_c_g_l	0	-0.802	-0.4969	-0.331	-0.0458	-0.1258	-0.1118	-0.4735	-0.2686	-0.3253	-0.1739	-0.1337	-0.3309	-0.0688	-0.8696	-0.3732	-0.0929	-0.0518	-0.1176	-0.1253	-0.494	-0.1257	-0.3055	-0.3264	-0.4543	-0.4078	-0.4078	-0.2564	-0.5832	-0.3858	-0.1267	-0.2639		-0.305	0.522
S_galside_hs_c_g_l	0	-0.802	-0.4964	-0.3295	-0.0452	-0.1254	-0.1114	-0.4731	-0.2677	-0.325	-0.1736	-0.1333	-0.3305	-0.0688	-0.8692	-0.3718	-0.0906	-0.0515	-0.1171	-0.1251	-0.4927	-0.1247	-0.3045	-0.3256	-0.453	-0.4063	-0.4063	-0.2552	-0.5817	-0.3845	-0.1262	-0.2635		-0.3042	0.5227
S_gam_c	1	-0.8027	-0.4973	-0.3305	-0.0464	-0.1262	-0.1129	-0.4745	-0.2675	-0.3254	-0.1827	-0.1339	-0.3312	-0.0694	-0.8701	-0.3723	-0.0907	-0.052	-0.1179	-0.1192	-0.4927	-0.1253	-0.3055	-0.3259	-0.4535	-0.4064	-0.4064	-0.2563	-0.5823	-0.3851	-0.127	-0.2642		-0.305	0.5227
S_gam6p_c	0	0	0	0	0	0	0	0	0	45.2555	45.2555	0	0	0	0	0	0	0	0	44.9506	0	0	0	0	0	0	0	0	0	0	0	0		4.3697	14.0029
S_gar_c	0	3.5447	-0.496	-0.329	-0.0447	-0.1251	-0.111	-0.4731	-0.2669	-0.3286	-0.1799	-0.133	-0.3304	-0.0686	-0.8691	-0.3721	-0.09	-0.0512	-0.1169	-0.1264	-0.4925	-0.1245	-0.304	-0.3257	-0.4523	14.3083	14.3083	-0.2546	-0.5812	-0.3846	-0.1258	-0.2632		0.7852	4.497
S_gbside_hs_c_g_l	0	-0.802	-0.4969	-0.3298	-0.0455	-0.126	-0.1119	-0.4735	-0.2675	-0.3252	-0.1736	-0.1334	-0.3309	-0.0688	-0.869	-0.3718	-0.0904	-0.0517	-0.1173	-0.1251	-0.4925	-0.1248	-0.3044	-0.3256	-0.4531	-0.4062	-0.4062	-0.2554	-0.5823	-0.3845	-0.1264	-0.2635		-0.3044	0.5226
S_gcald_c	0	-0.8023	-0.4964	-0.3296	-0.0452	-0.1252	-0.1112	-0.4731	-0.2678	-0.325	-0.1735	-0.1334	-0.3305	-0.069	-0.8688	-0.372	-0.0907	-0.0517	-0.1172	-0.1249	-0.4927	-0.1244	-0.3041	-0.3256	-0.4529	-0.4059	-0.4059	-0.2548	-0.5816	-0.3845	-0.1263	-0.2635		-0.3042	0.523
S_gd1a_hs_g	2	0	0	0	0	0	0	0	0	0	0	0	0	0	0	0	0	0	0	0	0	0	0	0	0	0	0	0	0	0	0	0		0	0
S_gdp_c_g_m_n	0	-0.446	0.7593	0.3381	0.7216	0.7593	0.8258	0.7593	0.5251	0.7216	0.7216	0.7216	0.7593	0.7216	-0.2122	0.5134	0.459	0.763	0.763	0.5239	0.4623	0.8623	0.4514	0.8506	0.9725	0.6587	0.6587	0.9169	0.5459	0.2538	0.9604	0.5815		0.6088	1.0637
S_gdpddman_c	1	0	0	0	0	0	0	0	0	0	0	0	0	0	0	0	0	0	0	0	0	0	0	0	0	0	0	0	0	0	0	0		0	0
S_gdpfuc_c_g	0	-0.8023	-0.4997	-0.3323	-0.0487	-0.128	-0.1165	-0.4748	-0.2721	-0.3257	-0.1732	-0.134	-0.3319	-0.0694	-0.8715	-0.3761	-0.0995	-0.053	-0.1194	-0.1248	-0.5006	-0.1265	-0.3067	-0.327	-0.4547	-0.4072	-0.4072	-0.2605	-0.5897	-0.3905	-0.1277	-0.2647		-0.307	0.5206
S_gdpmann_c	0	0	0	0	0	0	0	0	0	0	0	0	0	0	0	0	0	0	0	0	0	0	0	0	0	0	0	0	0	0	0	0		0	0
S_ggn_c	3	0	0	0	0	0	0	0	38.4736	0	0	0	0	0	0	0	36.693	0	0	0	36.6491	0	0	0	0	0	0	0	0	0	0	0		3.607	11.5615
S_glc_D_c_g_l_r	0	-0.0002	-0.0002	-0.0001	-1.73e-05	-4.69e-05	-4.23e-05	-0.0002	5.586	-0.0001	-6.41e-05	-4.98e-05	-0.0001	-2.62e-05	-0.0003	4.3918	4.901	-1.96e-05	-4.39e-05	-4.69e-05	4.8997	4.8574	4.3918	4.8574	5.0438	3.1694	3.1694	4.6433	4.0869	4.8574	0.1713	-9.46e-05		1.904	2.9248
S_glcur_c_l_r	0	-0.8013	-0.4957	-0.3284	-0.0444	-0.1246	-0.1105	-0.4725	-0.2665	-0.3243	-0.1732	-0.1326	-0.3298	-0.0681	-0.8685	-0.3711	-0.0898	-0.0508	-0.1165	-0.1246	-0.4918	-0.1237	-0.3037	-0.3249	-0.4523	-0.4054	-0.4055	-0.2544	-0.5808	-0.3836	-0.1253	-0.2629		-0.3035	0.5228
S_gln_L_c_m	0	0.3513	1.0046	0.5105	0.968	1.0046	1.1333	1.0046	1.262	6.0889	6.0889	0.968	1.0046	0.968	0.0694	1.1767	1.1265	0.9511	0.9511	5.7932	1.2067	1.2076	1.3988	1.0764	1.0951	3.8678	3.8678	1.1266	1.7634	1.0206	3.668	1.4374		1.7794	2.1354
S_glu_L_c_l_m_r	0	-0.5436	0.6939	0.1948	0.6561	0.6939	0.6354	0.6939	1.0564	1.7961	1.7961	0.656	1.3848	0.6561	-0.2841	0.8298	0.9204	0.6735	0.6735	2.863	0.9561	0.6641	1.0959	0.6557	0.7574	1.026	1.026	0.7337	0.7057	0.7147	0.7881	0.3986		0.8248	1.4468
S_glu5sa_m	0	-16.4151	-15.0817	-14.9179	-14.6305	-14.7106	-14.7039	-15.0606	-14.8592	-14.9179	-14.7627	-14.7144	-14.916	-14.6675	-15.4827	-14.9667	-14.6838	-14.6442	-14.7161	-3.3293	-15.0977	-14.7171	-14.9024	-14.9213	-15.0405	-14.9922	-14.9923	-14.8444	-15.1788	-14.9815	-4.0112	-14.8511		-14.2165	3.5078
S_glucys_c	1	0	0	0	0	0	0	0	0	0	0	0	44.3226	0	0	0	0	0	0	0	0	0	43.1851	0	0	0	0	0	0	0	0	0		2.8228	11.0913
S_gluside_hs_c_g_l_r	0	-0.802	-0.4966	-0.3301	-0.0453	-0.1257	-0.1116	-0.4733	-0.2676	-0.3251	-0.1734	-0.1333	-0.3307	-0.0687	-0.8692	-0.3721	-0.091	-0.0516	-0.1172	-0.125	-0.4932	-0.1251	-0.3046	-0.3259	-0.4535	-0.4064	-0.4064	-0.2556	-0.5819	-0.3847	-0.1263	-0.2636		-0.3044	0.5225
S_glutcoa_c_m	0	-12.8037	-12.4975	-12.3305	-12.0459	-12.1263	-12.1118	-12.4738	-12.2685	-12.3263	-12.1746	-12.1343	-12.3316	-12.0701	-12.8703	-12.3729	-12.0914	-12.0526	-12.1183	-12.1261	-12.4936	-12.1255	-12.3054	-12.3265	-12.4536	-12.4073	-12.4073	-12.256	-12.5827	-12.3856	-12.1275	-12.2646		-12.3052	0.5234
S_glx_c_m_x	0	-0.802	-0.496	-0.3291	-0.0448	-0.1251	-0.111	-0.4728	-0.2671	-0.3247	-0.1731	-0.133	-0.3301	-0.0685	-0.8691	-0.3715	-0.09	-0.0514	-0.1168	-0.1248	-0.4922	-0.1243	-0.3042	-0.3251	-0.4525	-0.4065	-0.4065	-0.2546	-0.5814	-0.3841	-0.1257	-0.2634		-0.3039	0.523
S_gly_c_m_x	0	0.0996	1.0037	1.0151	0.9667	1.0041	1.1189	1.0038	1.9702	0.9664	0.9666	0.9666	1.0039	0.9667	0.0377	1.3168	1.6351	0.8931	0.893	1.3467	1.5824	1.1077	4.3783	1.33	1.5106	3.0542	3.0542	1.508	1.9615	0.9844	1.918	1.4711		1.3882	1.4989
S_glyald_c_m	0	-0.6842	1.3104	0.5645	1.2661	1.3104	1.0077	1.3104	1.1221	1.2661	1.2661	1.2661	1.3104	1.2661	-0.0074	1.1501	1.2506	1.518	1.518	1.4932	1.219	1.0094	1.1093	1.1183	1.2848	1.252	1.252	0.9595	1.3277	1.2062	1.0941	1.188		1.1137	1.7914
S_glyb_c_m	0	-0.2131	0.5602	0.0764	0.5227	0.5603	0.651	0.5602	0.9692	0.5227	0.5227	0.5227	0.5602	0.5227	-0.411	0.7642	0.7214	0.2962	0.2962	0.6813	-1.1439	0.223	0.9591	0.4989	0.7531	0.5035	0.5035	0.7233	1.2998	0.7656	0.4818	0.2711		0.4686	0.7895
S_glyc_c_m	0	-0.5777	1.3523	0.8095	1.3133	1.3523	0.9043	1.3523	0.3728	1.3133	1.3133	1.3133	1.3523	1.3133	0.3143	0.5403	0.7134	1.3749	1.3749	1.261	0.7291	1.0018	0.3154	1.1567	1.3256	0.8535	0.8535	1.3391	0.4435	0.9106	0.8734	1.0814		0.966	1.5583
S_glyc_R_c_m	0	-1.8125	1.0222	0.3351	0.9838	1.0222	0.9002	1.0222	0.6778	0.9838	0.9838	0.9838	1.0222	0.9838	-0.0074	0.8569	0.8679	1.3683	1.3683	1.4933	0.6725	0.7416	1.0611	0.7933	0.9407	1.2521	1.2521	0.8853	0.7862	0.8827	0.3871	1.0022		0.8294	2.6172
S_glyc_S_c	3	0	0	0	0	0	0	0	0	0	0	0	0	0	0	0	0	0	0	0	0	0	0	0	0	0	0	0	0	0	0	0		0	0
S_glyc3p_c_m	0	-9.5464	0.8818	0.3433	0.8423	0.8818	0.7196	0.8818	-0.968	0.8423	0.8423	0.8423	0.8818	0.8423	-0.1709	-0.2389	-0.5508	0.9414	0.9414	0.8244	-0.5701	0.8393	-0.3111	0.8025	0.8466	0.821	0.821	0.7871	0.4007	-0.2881	0.1434	0.2809		0.1486	9.5582
S_glyclt_c_x	0	0	0	0	0	0	0	0	0	0	0	0	0	0	0	0	0	0	0	0	0	0	0	0	0	0	0	0	0	0	0	0		0	0
S_glygly_c	2	-0.802	-0.4964	-0.3294	-0.0452	-0.1254	-0.1114	-0.4731	-0.2675	-0.325	-0.1734	-0.1333	-0.3305	-0.0686	-0.869	-0.3718	-0.0904	-0.0515	-0.1171	-0.1249	-0.4925	-0.1246	-0.3044	-0.3254	-0.4527	-0.4062	-0.4062	-0.2549	-0.5817	-0.3843	-0.1262	-0.2635		-0.3042	0.5227
S_glygn1_c	3	0	0	0	0	0	0	0	38.4736	0	0	0	0	0	0	0	36.693	0	0	0	36.6491	0	0	0	0	0	0	0	0	0	0	0		3.607	11.5615
S_glygn2_c	3	0	0	0	0	0	0	0	38.4736	0	0	0	0	0	0	0	36.693	0	0	0	36.6491	0	0	0	0	0	0	0	0	0	0	0		3.607	11.5615
S_glygn3_c	2	0	0	0	0	0	0	0	38.4736	0	0	0	0	0	0	0	36.693	0	0	0	36.6491	0	0	0	0	0	0	0	0	0	0	0		3.607	11.5615
S_glyleu_c	2	-0.8017	-0.4964	-0.3293	-0.045	-0.1253	-0.1113	-0.4732	-0.2676	-0.3247	-0.1733	-0.1333	-0.3304	-0.0685	-0.869	-0.3717	-0.0904	-0.0514	-0.117	-0.1248	-0.4924	-0.1245	-0.3041	-0.3253	-0.4526	-0.4061	-0.4061	-0.255	-0.5816	-0.3844	-0.1261	-0.2634		-0.3041	0.5226
S_glypro_c	2	-0.802	-0.4964	-0.3294	-0.0452	-0.1254	-0.1114	-0.4731	-0.2675	-0.325	-0.1734	-0.1333	-0.3305	-0.0686	-0.869	-0.3718	-0.0904	-0.0515	-0.1171	-0.1249	-0.4925	-0.1246	-0.3044	-0.3254	-0.4527	-0.4062	-0.4062	-0.2549	-0.5817	-0.3843	-0.1262	-0.2635		-0.3042	0.5227
S_glysar_c	2	-0.802	-0.4964	-0.3294	-0.0452	-0.1254	-0.1114	-0.4731	-0.2675	-0.325	-0.1734	-0.1333	-0.3305	-0.0686	-0.869	-0.3718	-0.0904	-0.0515	-0.1171	-0.1249	-0.4925	-0.1246	-0.3044	-0.3254	-0.4527	-0.4062	-0.4062	-0.2549	-0.5817	-0.3843	-0.1262	-0.2635		-0.3042	0.5227
S_gm1_hs_g	3	0	0	0	0	0	0	0	0	0	0	0	0	0	0	0	0	0	0	0	0	0	0	0	0	0	0	0	0	0	0	0		0	0
S_gm1b_hs_g	3	0	0	0	0	0	0	0	0	0	0	0	0	0	0	0	0	0	0	0	0	0	0	0	0	0	0	0	0	0	0	0		0	0
S_gm2_hs_g	3	0	0	0	0	0	0	0	0	0	0	0	0	0	0	0	0	0	0	0	0	0	0	0	0	0	0	0	0	0	0	0		0	0
S_gm3_hs_g	3	0	0	0	0	0	0	0	0	0	0	0	0	0	0	0	0	0	0	0	0	0	0	0	0	0	0	0	0	0	0	0		0	0
S_gmp_c_g	0	2.3592	2.3888	2.4079	2.4449	2.4339	2.4353	2.3916	8.884	2.4088	2.4281	2.4332	2.408	2.4421	2.3531	2.4026	2.4374	2.4444	2.4351	2.4346	2.3885	2.4342	2.411	2.4086	2.3938	2.3992	2.3992	2.4165	2.3792	2.4008	2.4341	2.4163		2.6211	1.1714
S_gpail_hs_c	3	0	0	0	0	0	0	0	0	0	0	0	0	0	0	0	0	0	0	0	0	0	0	0	0	0	0	0	0	0	0	0		0	0
S_gpi_hs_r	2	0	0	0	0	0	0	0	0	0	0	0	0	0	0	0	0	0	0	0	0	0	0	0	0	0	0	0	0	0	0	0		0	0
S_gpi_prot_hs_r	3	0	0	0	0	0	0	0	0	0	0	0	0	0	0	0	0	0	0	0	0	0	0	0	0	0	0	0	0	0	0	0		0	0
S_gpi_sig_r	2	0	0	0	0	0	0	0	0	0	0	0	0	0	0	0	0	0	0	0	0	0	0	0	0	0	0	0	0	0	0	0		0	0
S_grdp_c_x	0	8.9659	8.9659	8.9659	8.9659	8.9659	8.9659	8.9659	8.9659	8.9659	8.9659	8.9659	8.9659	8.9659	8.9659	8.9659	8.9659	8.9659	8.9659	8.9659	8.9659	8.9659	8.9659	8.9659	8.9659	8.9659	8.9659	8.9659	8.9659	8.9659	8.9659	8.9659		8.9659	6.41e-06
S_gsn_c	0	2.9641	-0.4957	-0.3306	-0.0447	-0.1236	-0.1132	-0.4703	-0.268	-0.3261	-0.1751	-0.1343	-0.3312	-0.0707	-0.8719	-0.3737	-0.0923	-0.0536	-0.1189	-0.1273	-0.4943	-0.1255	-0.3044	-0.3281	-0.4541	12.1822	12.1822	-0.2554	-0.583	-0.3868	-0.1261	2.9797		0.7332	3.7899
S_gt1a_hs_c_g	0	-0.802	-0.4964	-0.3294	-0.0452	-0.1254	-0.1113	-0.4731	-0.2677	-0.325	-0.1734	-0.1333	-0.3305	-0.0686	-0.869	-0.3719	-0.0907	-0.0515	-0.1171	-0.1251	-0.4927	-0.1246	-0.3046	-0.3256	-0.4527	-0.406	-0.406	-0.2549	-0.5817	-0.3843	-0.1262	-0.2635		-0.3042	0.5227
S_gthox_c_m	0	0.717	1.285	0.6534	1.2469	1.285	0.9662	1.285	1.2179	1.2469	1.2469	1.2469	1.285	1.2469	0.2978	1.129	1.2968	1.3163	1.3163	1.0501	1.3095	1.0425	0.7735	1.1615	1.2323	0.9125	0.9125	1.3023	0.7135	1.4436	2.4212	2.6861		1.2015	0.6402
S_gthrd_c_m_r	0	-0.1889	0.6632	0.0751	0.6251	0.6632	0.4567	0.6632	0.7502	0.6251	0.6251	0.6251	0.6632	0.6251	-0.3218	0.6204	0.7455	0.654	0.654	0.1636	0.719	0.4902	1.1615	0.5679	0.6534	0.3601	0.3601	0.6893	0.3998	0.7659	1.51	1.6372		0.6033	0.8551
S_gtp_c_m_n	0	-0.446	0.7593	0.3381	0.7216	0.7593	0.8258	0.7593	0.5251	0.7216	0.7216	0.7216	0.7593	0.7216	-0.2122	0.5134	0.459	0.763	0.763	0.5239	0.4623	0.8622	0.4513	0.8506	0.9725	0.6587	0.6587	0.9169	0.5459	0.2538	0.9604	0.5815		0.6088	1.0637
S_gua_c	0	2.9067	-0.4885	-0.3258	-0.0358	-0.115	-0.111	-0.4587	9.4826	-0.3213	-0.1694	-0.1278	-0.3245	-0.0656	-0.865	-0.3725	-0.0924	-0.0479	-0.1131	-0.1235	-0.4891	-0.1178	-0.2979	-0.323	-0.4512	12.0908	12.0908	-0.251	-0.5787	-0.3847	-0.1174	2.9369		1.0432	3.8909
S_guln_c_r	0	-0.8004	-0.4949	-0.3279	-0.0436	-0.1236	-0.1098	-0.4716	-0.2662	-0.3235	-0.1721	-0.1318	-0.329	-0.0673	-0.8677	-0.3708	-0.0896	-0.0501	-0.1158	-0.1233	-0.491	-0.1231	-0.3029	-0.3242	-0.4516	-0.4049	-0.4051	-0.2539	-0.5804	-0.383	-0.1244	-0.262		-0.3028	0.5226
S_h_c_g_l_m_n_r_x_i	0	-2.2833	-0.3905	-1.3408	-0.437	-0.6712	-0.9738	-0.8942	-0.5368	-0.9321	-0.9321	-0.9321	-0.8942	-0.9321	-1.7483	-0.791	-0.6904	-0.4	-0.9077	-1.0917	-0.7152	-0.8562	-0.7916	-0.8264	-0.7698	-0.9848	-0.9848	-0.7668	-0.9096	-0.8576	-0.6874	-1.1648		-0.9063	1.3801
S_h2o_c_g_l_m_n_r_x	0	-1.4246	-0.2153	-0.5844	-0.2533	-0.1829	-0.3549	-0.2153	0.2053	-0.2533	-0.2533	-0.2533	-0.2153	-0.2533	-1.1934	-0.1384	0.0128	-0.1663	-0.1663	-0.3833	0.0113	-0.2279	-0.1744	-0.1543	0.013	-0.3335	-0.3335	-0.014	-0.3616	-0.0683	-0.1434	-0.117		-0.2643	1.1647
S_h2o2_c_m_n_x	0	0.2976	1.0773	0.4991	1.0391	1.0773	0.4648	1.0773	1.0768	1.0391	1.0391	1.0391	1.0773	1.0391	0.2083	0.7769	1.127	1.0987	1.0987	0.8555	1.1266	0.8957	0.5153	1.1205	1.0502	0.4167	0.4167	1.1189	0.1181	1.3127	0.962	2.9916		0.9372	0.7903
S_ha_l	3	0	0	0	0	0	0	0	0	0	0	0	0	0	0	0	0	0	0	0	0	0	0	0	0	0	0	0	0	0	0	0		0	0
S_ha_deg1_l	3	0	0	0	0	0	0	0	0	0	0	0	0	0	0	0	0	0	0	0	0	0	0	0	0	0	0	0	0	0	0	0		0	0
S_ha_pre1_l	3	0	0	0	0	0	0	0	0	0	0	0	0	0	0	0	0	0	0	0	0	0	0	0	0	0	0	0	0	0	0	0		0	0
S_HC00319_c_m	0	-0.9094	0.5182	0.0226	0.4803	0.5182	0.4498	0.5182	0.937	0.4803	0.4803	0.4803	0.5182	0.4803	-0.4604	0.6877	0.7906	0.4298	0.4298	-0.1758	0.8137	0.4962	0.6845	0.4894	0.5824	0.4163	0.4163	0.5606	0.5427	0.509	0.5881	0.0425		0.4135	1.3298
S_HC00342_c_m	0	-1.4644	0.184	-0.3322	0.146	0.184	0.1148	0.184	0.432	0.146	0.146	0.146	0.184	0.146	-0.7976	0.2478	0.3254	1.8802	1.8802	-0.0896	0.343	0.1047	0.1907	0.102	0.233	0.0416	0.0416	0.2164	0.1377	0.1827	0.0901	1.4934		0.2206	1.7411
S_HC00361_c	0	1.2872	2.1976	1.7719	2.1614	2.1976	2.136	2.1976	2.3822	2.1614	2.1614	2.1614	2.1976	2.1614	1.2933	2.2059	2.2778	2.1903	2.1903	2.0077	2.2655	2.17	2.2284	2.1682	2.2886	1.9852	1.9852	2.3404	1.7987	2.0596	2.241	2.0555		2.0944	0.8192
S_HC00617_c	0	-0.8016	-0.4959	-0.329	-0.0446	-0.1248	-0.1108	-0.4725	-0.2669	-0.3242	-0.1727	-0.1327	-0.3299	-0.0682	-0.8685	-0.3712	-0.0906	-0.0509	-0.1164	-0.1243	-0.4928	8.8394	-0.304	-0.3248	-0.4524	-0.4058	-0.4058	-0.2545	-0.5807	-0.386	-0.1258	-0.2632		-0.0146	1.798
S_HC00619_c	0	-0.8016	-0.4959	-0.329	-0.0446	-0.1248	-0.1108	-0.4725	-0.2669	-0.3242	-0.1727	-0.1327	-0.3299	-0.0682	-0.8685	-0.3712	-0.0906	-0.0509	-0.1164	-0.1243	-0.4928	8.8394	-0.304	-0.3248	-0.4524	-0.4058	-0.4058	-0.2545	-0.5807	-0.386	-0.1258	-0.2632		-0.0146	1.798
S_HC00695_m	0	12.9888	13.7458	13.2961	13.708	13.7458	13.693	13.7458	14.1242	13.708	13.708	13.708	13.7458	13.708	12.7728	13.8567	13.9525	13.8592	13.8592	13.2697	13.983	13.7529	13.8525	13.7423	13.8522	13.7495	13.7495	13.818	13.7498	13.6857	13.8563	13.6956		13.6994	0.7375
S_HC00718_c	0	-0.7998	-0.4931	-0.3265	-0.0427	-0.123	-0.1083	-0.47	-0.2669	-0.3223	-0.171	-0.1302	-0.3278	-0.066	-0.8666	-0.3717	-0.0883	-0.0488	-0.1145	-0.1226	-0.4886	-0.123	-0.3055	-0.3234	-0.45	-0.4037	-0.4037	-0.2537	-0.5809	-0.3816	-0.1239	-0.2604		-0.3019	0.5229
S_HC00900_m	0	-1.0312	0.1943	-0.3824	0.1562	0.1943	0.1021	0.1943	0.6228	0.1562	0.1562	0.1562	0.1943	0.1562	-0.7931	0.4101	0.5142	-0.2054	-0.2054	0.7518	0.4828	0.1134	0.4309	0.1337	0.2003	-0.1873	-0.1873	0.1978	0.2558	0.1822	0.5685	-1.0908		0.0788	1.1548
S_HC01223_m	3	-0.6394	0.5861	0.0094	0.548	0.5861	0.4939	0.5861	1.0146	0.548	0.548	0.548	0.5861	0.548	-0.4014	0.8019	0.906	0.1863	0.1863	1.1435	0.8746	0.5052	0.8226	0.5255	0.5921	0.2045	0.2045	0.5895	0.6476	0.574	0.9602	-0.699		0.4705	1.1548
S_HC01231_c_m	0	-0.7988	-0.4936	-0.3271	-0.043	-0.1224	-0.1098	-0.4707	-0.2657	-0.3227	-0.1714	-0.1308	-0.3273	-0.0664	-0.8686	-0.3706	-0.0894	-0.0486	-0.1139	-0.1237	-0.4906	-0.1233	-0.3018	-0.3241	-0.4512	-0.4055	-0.4055	-0.2535	-0.5798	-0.3813	-0.1224	-0.2603		-0.3021	0.5219
S_HC01255_c	0	-1.2649	2.331	1.6162	2.2932	2.331	2.1759	2.331	1.5134	2.2932	2.2932	2.2932	2.331	2.2932	1.3561	1.2878	1.3217	2.3979	2.3979	2.1444	1.2171	1.6899	1.5385	1.8859	2.2948	1.7859	1.7859	2.3183	1.7726	2.9772	0.8001	1.7767		1.8574	3.108
S_HC01321_c	0	-1.2649	2.331	1.6162	2.2932	2.331	2.1759	2.331	1.5134	2.2932	2.2932	2.2932	2.331	2.2932	1.3561	1.2878	1.3217	2.3979	2.3979	2.1444	1.2171	1.6899	1.5385	1.8859	2.2948	1.7859	1.7859	2.3183	1.7726	2.9772	0.8001	1.7767		1.8574	3.108
S_HC01322_c	0	-1.2649	2.331	1.6162	2.2932	2.331	2.1759	2.331	1.5134	2.2932	2.2932	2.2932	2.331	2.2932	1.3561	1.2878	1.3217	2.3979	2.3979	2.1444	1.2171	1.6899	1.5385	1.8859	2.2948	1.7859	1.7859	2.3183	1.7726	2.9772	0.8001	1.7767		1.8574	3.108
S_HC01323_c	0	-1.2649	2.331	1.6162	2.2932	2.331	2.1759	2.331	1.5134	2.2932	2.2932	2.2932	2.331	2.2932	1.3561	1.2878	1.3217	2.3979	2.3979	2.1444	1.2171	1.6899	1.5385	1.8859	2.2948	1.7859	1.7859	2.3183	1.7726	2.9772	0.8001	1.7767		1.8574	3.108
S_HC01405_m	3	37.0135	0	0	0	0	0	0	0	0	0	0	0	0	0	0	0	14.2878	13.2879	0	0	0	0	0	0	0	0	0	0	0	0	0		2.0835	34.5474
S_HC01406_m	3	37.0135	0	0	0	0	0	0	0	0	0	0	0	0	0	0	0	14.2878	13.2879	0	0	0	0	0	0	0	0	0	0	0	0	0		2.0835	34.5474
S_HC01407_m	3	0.9522	-36.0613	-36.0613	-36.0613	-36.0613	-36.0613	-36.0613	-36.0613	-36.0613	-36.0613	-36.0613	-36.0613	-36.0613	-36.0613	-36.0613	-36.0613	-5.2759	-5.2759	-36.0613	-36.0613	-36.0613	-36.0613	-36.0613	-36.0613	-36.0613	-36.0613	-36.0613	-36.0613	-3.185	-36.0613	-36.0613		-31.8206	33.5706
S_HC01408_m	3	0.9522	-36.0613	-36.0613	-36.0613	-36.0613	-36.0613	-36.0613	-36.0613	-36.0613	-36.0613	-36.0613	-36.0613	-36.0613	-36.0613	-36.0613	-36.0613	-5.2759	-5.2759	-36.0613	-36.0613	-36.0613	-36.0613	-36.0613	-36.0613	-36.0613	-36.0613	-36.0613	-36.0613	-3.185	-36.0613	-36.0613		-31.8206	33.5706
S_HC01434_m	0	-38.8683	0.3687	0.0004	0.331	0.3687	0.2705	0.3687	0.3423	0.331	0.331	0.331	0.3687	0.331	-0.6022	0.2401	0.2899	0.5227	0.5227	0.0979	0.2795	0.2941	0.1838	0.3283	0.5378	0.1307	0.1307	0.5005	0.3066	0.2952	0.9361	0.0914		-0.969	37.3044
S_HC01435_m	2	12.4026	13.1595	12.7098	13.1217	13.1595	13.1067	13.1595	13.538	13.1217	13.1217	13.1217	13.1595	13.1217	12.1865	13.2704	13.3662	13.2729	13.2729	12.6834	13.3967	13.1666	13.2662	13.156	13.2659	13.1632	13.1632	13.2317	13.1636	13.0994	13.27	13.1093		13.1132	0.7375
S_HC01459_x	3	-11.7667	-0.495	-0.329	-0.0435	-0.1236	-0.1092	-0.4715	-0.2669	-0.3253	-0.1724	-0.1319	-0.3295	-0.0685	-0.8696	-0.372	-0.0903	-0.0506	-0.117	-0.1251	-0.4926	-0.1247	-0.304	-0.3266	-0.4522	-0.4051	-0.4051	-0.255	-0.5803	-0.3838	-0.1247	-0.2637		-0.6573	10.9363
S_HC01496_m	0	-0.8068	-0.4975	-0.3328	-0.045	-0.1249	-0.1128	-0.4716	-0.2668	-0.3271	-0.1783	-0.135	-0.3317	-0.0716	-0.8695	-0.3732	-0.0914	-0.0541	-0.12	-0.126	-0.4927	-0.1253	-0.3066	-0.3282	-0.4527	-0.4089	-0.4089	-0.2562	-0.5824	-0.3858	-0.1273	-0.2656		-0.3057	0.5257
S_HC01587_c	0	-1.2649	2.331	1.6162	2.2932	2.331	2.1759	2.331	1.5134	2.2932	2.2932	2.2932	2.331	2.2932	1.3561	1.2878	1.3217	2.3979	2.3979	2.1444	1.2171	1.6899	1.5385	1.8859	2.2948	1.7859	1.7859	2.3183	1.7726	2.9772	0.8001	1.7767		1.8574	3.108
S_HC01588_c	0	-1.2649	2.331	1.6162	2.2932	2.331	2.1759	2.331	1.5134	2.2932	2.2932	2.2932	2.331	2.2932	1.3561	1.2878	1.3217	2.3979	2.3979	2.1444	1.2171	1.6899	1.5385	1.8859	2.2948	1.7859	1.7859	2.3183	1.7726	2.9772	0.8001	1.7767		1.8574	3.108
S_HC01589_c	0	-1.2649	2.331	1.6162	2.2932	2.331	2.1759	2.331	1.5134	2.2932	2.2932	2.2932	2.331	2.2932	1.3561	1.2878	1.3217	2.3979	2.3979	2.1444	1.2171	1.6899	1.5385	1.8859	2.2948	1.7859	1.7859	2.3183	1.7726	2.9772	0.8001	1.7767		1.8574	3.108
S_HC01590_c	0	-1.2649	2.331	1.6162	2.2932	2.331	2.1759	2.331	1.5134	2.2932	2.2932	2.2932	2.331	2.2932	1.3561	1.2878	1.3217	2.3979	2.3979	2.1444	1.2171	1.6899	1.5385	1.8859	2.2948	1.7859	1.7859	2.3183	1.7726	2.9772	0.8001	1.7767		1.8574	3.108
S_HC01591_c	0	-1.2649	2.331	1.6162	2.2932	2.331	2.1759	2.331	1.5134	2.2932	2.2932	2.2932	2.331	2.2932	1.3561	1.2878	1.3217	2.3979	2.3979	2.1444	1.2171	1.6899	1.5385	1.8859	2.2948	1.7859	1.7859	2.3183	1.7726	2.9772	0.8001	1.7767		1.8574	3.108
S_HC01592_c	0	-1.2649	2.331	1.6162	2.2932	2.331	2.1759	2.331	1.5134	2.2932	2.2932	2.2932	2.331	2.2932	1.3561	1.2878	1.3217	2.3979	2.3979	2.1444	1.2171	1.6899	1.5385	1.8859	2.2948	1.7859	1.7859	2.3183	1.7726	2.9772	0.8001	1.7767		1.8574	3.108
S_HC01593_c	0	-1.2649	2.331	1.6162	2.2932	2.331	2.1759	2.331	1.5134	2.2932	2.2932	2.2932	2.331	2.2932	1.3561	1.2878	1.3217	2.3979	2.3979	2.1444	1.2171	1.6899	1.5385	1.8859	2.2948	1.7859	1.7859	2.3183	1.7726	2.9772	0.8001	1.7767		1.8574	3.108
S_HC01594_c	0	-1.2649	2.331	1.6162	2.2932	2.331	2.1759	2.331	1.5134	2.2932	2.2932	2.2932	2.331	2.2932	1.3561	1.2878	1.3217	2.3979	2.3979	2.1444	1.2171	1.6899	1.5385	1.8859	2.2948	1.7859	1.7859	2.3183	1.7726	2.9772	0.8001	1.7767		1.8574	3.108
S_HC01595_c	0	-1.2649	2.331	1.6162	2.2932	2.331	2.1759	2.331	1.5134	2.2932	2.2932	2.2932	2.331	2.2932	1.3561	1.2878	1.3217	2.3979	2.3979	2.1444	1.2171	1.6899	1.5385	1.8859	2.2948	1.7859	1.7859	2.3183	1.7726	2.9772	0.8001	1.7767		1.8574	3.108
S_HC01596_c	0	-1.2649	2.331	1.6162	2.2932	2.331	2.1759	2.331	1.5134	2.2932	2.2932	2.2932	2.331	2.2932	1.3561	1.2878	1.3217	2.3979	2.3979	2.1444	1.2171	1.6899	1.5385	1.8859	2.2948	1.7859	1.7859	2.3183	1.7726	2.9772	0.8001	1.7767		1.8574	3.108
S_HC01597_c	0	-1.2649	2.331	1.6162	2.2932	2.331	2.1759	2.331	1.5134	2.2932	2.2932	2.2932	2.331	2.2932	1.3561	1.2878	1.3217	2.3979	2.3979	2.1444	1.2171	1.6899	1.5385	1.8859	2.2948	1.7859	1.7859	2.3183	1.7726	2.9772	0.8001	1.7767		1.8574	3.108
S_HC01598_c	0	-1.2649	2.331	1.6162	2.2932	2.331	2.1759	2.331	1.5134	2.2932	2.2932	2.2932	2.331	2.2932	1.3561	1.2878	1.3217	2.3979	2.3979	2.1444	1.2171	1.6899	1.5385	1.8859	2.2948	1.7859	1.7859	2.3183	1.7726	2.9772	0.8001	1.7767		1.8574	3.108
S_HC01599_c	0	-1.2649	2.331	1.6162	2.2932	2.331	2.1759	2.331	1.5134	2.2932	2.2932	2.2932	2.331	2.2932	1.3561	1.2878	1.3217	2.3979	2.3979	2.1444	1.2171	1.6899	1.5385	1.8859	2.2948	1.7859	1.7859	2.3183	1.7726	2.9772	0.8001	1.7767		1.8574	3.108
S_HC01600_c	0	-1.2649	2.331	1.6162	2.2932	2.331	2.1759	2.331	1.5134	2.2932	2.2932	2.2932	2.331	2.2932	1.3561	1.2878	1.3217	2.3979	2.3979	2.1444	1.2171	1.6899	1.5385	1.8859	2.2948	1.7859	1.7859	2.3183	1.7726	2.9772	0.8001	1.7767		1.8574	3.108
S_HC01601_c	0	-1.2649	2.331	1.6162	2.2932	2.331	2.1759	2.331	1.5134	2.2932	2.2932	2.2932	2.331	2.2932	1.3561	1.2878	1.3217	2.3979	2.3979	2.1444	1.2171	1.6899	1.5385	1.8859	2.2948	1.7859	1.7859	2.3183	1.7726	2.9772	0.8001	1.7767		1.8574	3.108
S_HC01651_c_n	0	-0.8025	-0.496	-0.3291	-0.0449	-0.1249	-0.1108	-0.4726	-0.2671	-0.3248	-0.1734	-0.1327	-0.33	-0.0685	-0.8696	-0.3719	-0.0903	-0.0515	-0.1171	-0.125	-0.4927	-0.1244	-0.3039	-0.3259	-0.4526	-0.406	-0.4061	-0.2546	-0.5811	-0.3841	-0.1258	-0.2634		-0.304	0.5234
S_HC01652_c_n	0	-0.8025	-0.496	-0.3291	-0.0449	-0.1249	-0.1108	-0.4726	-0.2671	-0.3248	-0.1734	-0.1327	-0.33	-0.0685	-0.8696	-0.3719	-0.0903	-0.0515	-0.1171	-0.125	-0.4927	-0.1244	-0.3039	-0.3259	-0.4526	-0.406	-0.4061	-0.2546	-0.5811	-0.3841	-0.1258	-0.2634		-0.304	0.5234
S_HC01668_c_m	0	-13.8891	-5.1949	-13.4167	-5.239	-5.1943	-6.2294	-5.1949	-0.1891	-5.2396	-5.2393	-5.2392	-5.1947	-5.2391	-6.4503	-0.9216	-0.5716	-4.7759	-4.776	-13.2118	-0.5752	-13.2108	-0.881	-13.4126	-13.5381	-13.4905	-13.4905	-8.284	-4.0376	-1.1462	-13.2141	-13.3508		-7.098	8.107
S_HC01710_c_n	0	-0.8025	-0.496	-0.3291	-0.0449	-0.1249	-0.1108	-0.4726	-0.2671	-0.3248	-0.1734	-0.1327	-0.33	-0.0685	-0.8696	-0.3719	-0.0903	-0.0515	-0.1171	-0.125	-0.4927	-0.1244	-0.3039	-0.3259	-0.4526	-0.406	-0.4061	-0.2546	-0.5811	-0.3841	-0.1258	-0.2634		-0.304	0.5234
S_HC01712_m	3	-37.7278	-37.7278	-37.7278	-37.7278	-37.7278	-37.7278	-37.7278	-37.7278	-37.7278	-37.7278	-37.7278	-37.7278	-37.7278	-37.7278	-37.7278	-37.7278	-37.7278	-37.7278	-37.7278	-37.7278	-37.7278	-37.7278	-37.7278	-37.7278	-37.7278	-37.7278	-37.7278	-37.7278	-37.7278	-37.7278	-37.7278		-37.7278	3.95e-14
S_HC01842_c	0	-0.7998	-0.4931	-0.3265	-0.0427	-0.123	-0.1083	-0.47	-0.2669	-0.3223	-0.171	-0.1302	-0.3278	-0.066	-0.8666	-0.3717	-0.0883	-0.0488	-0.1145	-0.1226	-0.4886	-0.123	-0.3055	-0.3234	-0.45	-0.4037	-0.4037	-0.2537	-0.5809	-0.3816	-0.1239	-0.2604		-0.3019	0.5229
S_HC02023_r	3	0	0	0	0	0	0	0	0	0	0	0	0	0	0	0	0	0	0	0	0	0	0	0	0	0	0	0	0	0	0	0		0	0
S_HC02027_r	3	0	0	0	0	0	0	0	0	0	0	0	0	0	0	0	0	0	0	0	0	0	0	0	0	0	0	0	0	0	0	0		0	0
S_HC02110_r	0	2.371	2.371	2.3711	2.3717	2.3713	2.3713	2.371	2.3711	2.3711	2.3712	2.3713	2.3711	2.3713	2.371	2.3711	2.3713	2.3714	2.3714	2.3713	2.371	2.3715	2.3711	2.3711	2.3711	2.3711	2.3711	2.3712	2.371	2.3712	2.3716	2.3713		2.3712	0.0003
S_HC02136_c	3	0	0	0	0	0	0	0	36.8887	0	0	0	0	0	0	0	35.108	0	0	0	35.0641	0	0	0	0	0	0	0	0	0	0	0		3.4536	11.0701
S_HC02199_c	0	-0.9344	0.6283	0.1699	0.5918	0.6286	0.847	0.6284	1.1628	0.5916	0.5917	0.5917	0.6284	0.5918	-0.3218	0.9823	0.9262	0.4383	0.4382	0.5654	-1.9677	0.3564	1.6234	0.6197	0.8486	0.6644	0.6644	0.8057	1.6632	0.6828	0.797	0.198		0.5388	1.5663
S_HC02200_c	0	-0.9344	0.6283	0.1699	0.5918	0.6286	0.847	0.6284	1.1628	0.5916	0.5917	0.5917	0.6284	0.5918	-0.3218	0.9823	0.9262	0.4383	0.4382	0.5654	-1.9677	0.3564	1.6234	0.6197	0.8486	0.6644	0.6644	0.8057	1.6632	0.6828	0.797	0.198		0.5388	1.5663
S_HC02201_c	0	-0.9344	0.6283	0.1699	0.5918	0.6286	0.847	0.6284	1.1628	0.5916	0.5917	0.5917	0.6284	0.5918	-0.3218	0.9823	0.9262	0.4383	0.4382	0.5654	-1.9677	0.3564	1.6234	0.6197	0.8486	0.6644	0.6644	0.8057	1.6632	0.6828	0.797	0.198		0.5388	1.5663
S_HC10859_c_m_r_x	0	-1.0674	1.2506	1.1516	1.2131	1.2507	1.2352	1.2506	1.0023	1.2131	1.2131	1.2131	1.2507	1.2131	0.2803	0.9249	0.9139	1.3923	1.3923	1.1399	0.8319	1.5288	1.1792	1.5023	1.6054	0.8722	0.8722	1.4989	1.4509	-1.1484	-0.5995	1.3801		0.9809	2.0954
S_hco3_c_m	0	-0.6969	0.3243	-0.1617	0.2865	0.3243	0.2808	0.3243	0.3998	0.2865	0.2865	0.2865	0.3243	0.2865	-0.652	0.2811	0.3073	0.3762	0.3762	0.091	0.2	0.2941	0.3958	0.2953	0.4061	0.1329	0.1329	0.3899	0.4835	0.1863	0.0778	0.1638		0.2094	0.915
S_hcys_L_c	1	1.2683	2.3393	1.8581	2.301	2.3393	2.3011	2.3393	2.6024	2.301	2.301	2.301	2.3393	2.301	1.3399	2.3941	2.4544	2.3398	2.3398	2.1504	2.4491	2.3384	2.4367	2.3131	2.4148	2.2092	2.2092	2.5171	2.3168	2.1902	2.382	2.1298		2.2522	0.992
S_hdca_c_l_r	0	-0.2202	0.7579	1.8403	0.7215	0.7583	1.035	0.7579	2.4527	0.7212	0.7213	0.7214	0.7581	0.7215	-0.1926	1.5469	1.6228	0.577	0.5769	0.7388	0.2912	4.2107	1.7832	3.9445	1.6353	0.9583	0.9583	1.476	2.0986	1.4873	-8.7406	0.5748		0.8805	2.2675
S_hdcea_c_l_r	0	-3.6246	-3.4578	8.411	-3.1239	-3.189	-3.1779	-3.4426	7.8262	-3.3401	-3.227	-3.1947	-3.3438	-3.144	-3.6756	6.6893	7.1744	-3.13	-3.1822	-3.1889	7.1744	7.2111	6.6893	7.1744	7.3669	5.3688	5.3688	6.9521	6.3675	7.1744	-3.1874	2.3889		1.5067	7.0771
S_hdcecrn_r_c_m	0	4.5371	-3.3285	8.364	-3.0119	-3.0739	-3.063	-3.3142	7.7793	-3.2171	-3.11	-3.0794	-3.2205	-3.031	-3.5334	6.6425	7.1276	-3.0176	-3.0671	-3.0737	7.1275	7.3079	6.6425	7.1275	7.32	5.3226	5.3226	6.9053	6.3208	7.1492	-3.0724	2.3496		1.8107	5.572
S_hdcoa_c_m_x	0	-0.0173	0.8567	0.302	0.8188	0.8567	0.7192	0.8567	1.2787	0.8188	0.8188	0.8188	0.8567	0.8188	-0.123	1.0197	1.1447	0.9703	0.9703	0.4842	1.1351	0.8706	1.073	0.8721	0.864	0.6005	0.6005	0.8669	0.8736	0.9648	1.9792	0.2898		0.8148	0.8869
S_hedepecoa_m_x	0	-38.0613	-38.0613	-38.0613	-38.0613	-38.0613	-38.0613	-38.0613	-38.0613	-38.0613	-38.0613	-38.0613	-38.0613	-38.0613	-38.0613	-38.0613	-38.0613	-5.2759	-5.2759	-38.0613	-38.0613	-38.0613	-38.0613	-38.0613	-38.0613	-38.0613	-38.0613	-38.0613	-38.0613	-3.185	-0.9778	-38.0613		-33.6248	12.3157
S_hepcoa_m	3	0	0	0	0	0	0	0	0	0	0	0	0	0	0	0	0	0	0	0	0	0	0	0	0	0	0	0	0	0	0	0		0	0
S_hexddcoa_m	3	0	0	0	0	0	0	0	0	0	0	0	0	0	0	0	0	0	0	0	0	0	0	0	0	0	0	0	0	0	0	0		0	0
S_hexdectecoa_m_x	0	0	0	0	0	0	0	0	0	0	0	0	0	0	0	0	0	0	0	0	0	0	0	0	0	0	0	0	0	0	0	0		0	0
S_hexdtrcoa_m	3	0	0	0	0	0	0	0	0	0	0	0	0	0	0	0	0	0	0	0	0	0	0	0	0	0	0	0	0	0	0	0		0	0
S_hexe3coa_m_x	0	-38.0613	-38.0613	-38.0613	-38.0613	-38.0613	-38.0613	-38.0613	-38.0613	-38.0613	-38.0613	-38.0613	-38.0613	-38.0613	-38.0613	-38.0613	-38.0613	-5.2759	-5.2759	-38.0613	-38.0613	-38.0613	-38.0613	-38.0613	-38.0613	-38.0613	-38.0613	-38.0613	-38.0613	-3.185	-0.9778	-38.0613		-33.6248	12.3157
S_his_L_c	0	-0.4629	1.0922	0.5309	1.0546	1.0922	1.8024	1.0922	1.5724	1.0546	1.0546	1.0546	1.0922	1.0546	0.1194	1.6476	1.3264	1.079	1.079	1.3402	1.0396	1.3638	1.4179	1.3073	1.2659	3.575	3.575	1.3107	3.0701	1.2981	3.0931	1.4606		1.4017	1.9954
S_hista_c	0	-0.3476	0.3894	-0.0742	0.3525	0.3894	0.626	0.3894	0.9133	0.3525	0.3525	0.3525	0.3894	0.3525	-0.5617	0.7489	0.6797	0.2149	0.2149	0.3328	-1.578	0.1846	1.4323	0.4022	0.6054	0.3961	0.3961	0.5671	1.449	0.4504	1.4876	0.0741		0.385	0.9043
S_hLkynr_c	1	-0.8024	-0.4954	-0.3286	-0.0447	-0.1246	-0.1101	-0.4723	-0.2668	-0.3243	-0.1729	-0.1322	-0.3294	-0.0677	-0.8697	-0.3717	-0.0902	-0.0513	-0.1168	-0.1248	-0.4924	-0.1239	-0.3032	-0.326	-0.4522	-0.4056	-0.4056	-0.2565	-0.5802	-0.3837	-0.1252	-0.2636		-0.3037	0.5237
S_hmbil_c	3	0	0	0	0	0	0	0	0	0	0	0	0	0	0	0	0	0	0	0	0	0	0	0	0	0	0	0	0	0	0	0		0	0
S_hmgcoa_c_m_x	0	-1.9854	-1.8948	-2.1751	-1.9323	-1.8947	-1.9132	-1.8948	-1.2098	-1.9324	-1.9323	-1.9323	-1.8948	-1.9323	-2.8634	-1.5425	-1.4351	-2.2832	-2.2832	-1.9172	-1.437	-1.6064	-1.5405	-1.6807	-1.6753	-2.1298	-2.1298	-1.7533	-1.7246	-0.6734	-1.539	-2.3304		-1.8409	0.407
S_hom_L_c	0	0.0414	0.9582	0.4691	0.9207	0.9582	0.9694	0.9582	1.2308	0.9207	0.9207	0.9207	0.9582	0.9207	-0.0117	1.0638	1.0932	0.8871	0.8871	0.8595	0.5593	0.9296	1.4629	0.9494	1.0605	1.0944	1.0944	1.0786	1.3559	0.9183	1.1435	1.0287		0.9226	0.9036
S_hpdca_c	0	-0.802	-0.4964	-0.3296	-0.0452	-0.1254	-0.1114	-0.4733	-0.2677	-0.325	-0.1734	-0.1333	-0.3305	-0.0686	-0.869	-0.3719	-0.0904	-0.0515	-0.1171	-0.1251	-0.4925	-0.1246	-0.3044	-0.3256	-0.4529	-0.4062	-0.4064	-0.2551	-0.5817	-0.3845	-0.1264	-0.2635		-0.3042	0.5227
S_hpdcacoa_c_m	0	-0.802	-0.4964	-0.3296	-0.0452	-0.1254	-0.1114	-0.4733	-0.2677	-0.325	-0.1734	-0.1333	-0.3305	-0.0686	-0.869	-0.3719	-0.0904	-0.0515	-0.1171	-0.1251	-0.4925	-0.1246	-0.3044	-0.3256	-0.4529	-0.4062	-0.4064	-0.2551	-0.5817	-0.3845	-0.1264	-0.2635		-0.3042	0.5227
S_hpdcacrn_c_m	0	0	0	0	0	0	0	0	0	0	0	0	0	0	0	0	0	0	0	0	0	0	0	0	0	0	0	0	0	0	0	0		0	0
S_hpyr_c	1	-1.8125	1.0222	0.3351	0.9838	1.0222	0.9002	1.0222	0.6778	0.9838	0.9838	0.9838	1.0222	0.9838	-0.0074	0.8569	0.8679	1.3683	1.3683	1.4933	0.6725	0.7416	1.0611	0.7933	0.9407	1.2521	1.2521	0.8853	0.7862	0.8827	0.3871	1.0022		0.8294	2.6172
S_hx_c	1	-0.8017	-0.4966	-0.3293	-0.0455	-0.1254	-0.1115	-0.4732	-0.2674	-0.3249	-0.1735	-0.1333	-0.3304	-0.0688	-0.8693	-0.3718	-0.0904	-0.0517	-0.1168	-0.125	-0.4924	-0.1246	-0.3043	-0.3258	-0.4528	-0.4061	-0.4061	-0.255	-0.5816	-0.3844	-0.1259	-0.2635		-0.3042	0.5225
S_hx2coa_m_x	0	1.755	-38.0613	-38.0613	-38.0613	-38.0613	-38.0613	-38.0613	-38.0613	-38.0613	-38.0613	-38.0613	-38.0613	-38.0613	-38.0613	-38.0613	-38.0613	-5.2759	-5.2759	-38.0613	-38.0613	-38.0613	-38.0613	-38.0613	-38.0613	-38.0613	-38.0613	-38.0613	-38.0613	-3.185	1.7842	-38.0613		-32.2513	35.4825
S_hxan_c_x	0	-0.8082	-0.5021	-0.3368	-0.0516	-0.1313	-0.1223	-0.4796	-0.2764	-0.3311	-0.1813	-0.1388	-0.3369	-0.0748	-0.876	-0.3802	-0.0968	-0.0572	-0.1239	-0.1319	-0.4998	-0.1352	-0.3154	-0.3336	-0.4609	13.093	13.093	-0.2616	-0.5882	-0.3915	-0.1315	1.6496		0.622	3.5776
S_hxcoa_c_m_x	0	1.9388	0.3134	-0.2892	0.2749	0.3135	0.0928	0.3134	0.2191	0.2748	0.2749	0.2749	0.3134	0.2749	-0.7002	0.158	0.2657	0.0039	0.0039	0.2883	0.3706	0.0066	-0.1712	0.1042	0.2766	-0.0281	-0.0281	0.3797	-0.0121	-0.3916	2.4544	-0.8527		0.2167	1.7706
S_hyptaur_c	3	0	0	0	0	0	0	0	0	0	0	0	0	0	0	0	0	0	0	0	0	0	0	0	0	0	0	0	0	0	0	0		0	0
S_i_c	0	-0.0884	0.9824	0.6483	0.9446	0.9824	-0.3229	0.9824	1.2139	0.9446	0.9446	0.9446	0.9824	0.9446	-0.0144	0.456	1.1849	0.897	0.897	0.8582	0.9132	-0.09	0.6278	0.8556	1.1643	-0.6294	-0.6294	1.2237	0.5344	1.2781	0.5755	3.4837		0.7642	1.0964
S_ibcoa_m	0	-0.6394	0.5861	0.0094	0.5481	0.5861	0.4939	0.5861	1.0146	0.548	0.5481	0.5481	0.5861	0.5481	-0.4013	0.8019	0.906	0.1864	0.1864	1.1435	0.8746	0.5052	0.8227	0.5255	0.5921	0.2045	0.2045	0.5896	0.6476	0.574	0.9603	-0.6989		0.4706	1.1548
S_icit_c_m	0	-0.3014	1.1158	0.6569	1.078	1.1158	1.0112	1.1158	1.2363	1.078	1.078	1.078	1.1158	1.078	0.141	1.0716	1.1429	3.5337	3.5337	1.1089	1.1561	1.089	0.9633	1.0935	1.2077	0.9853	0.9853	1.1792	1.0135	0.9828	1.3713	3.0864		1.2291	1.6702
S_idp_c_n	0	0.6028	1.4579	1.058	1.4249	1.4579	1.385	1.4579	4.1992	1.4249	1.4249	1.4249	1.4579	1.4249	0.6161	3.0935	3.5391	1.4648	1.4648	1.3104	3.536	3.5323	3.074	3.5341	3.7099	2.1655	2.1655	3.3634	2.8922	3.4786	1.4903	1.3301		2.1278	1.8058
S_ile_L_c_m	0	1.2735	2.646	2.1378	2.6083	2.646	2.577	2.646	3.0317	2.6083	2.6083	2.6083	2.646	2.6083	1.6779	2.8085	2.8931	2.738	2.738	5.2772	2.8022	2.6332	2.8831	2.635	2.7113	2.6023	2.6023	2.7101	2.7357	2.6574	2.3056	2.3256		2.6575	1.4606
S_imp_c	0	4.4789	4.5221	4.5273	4.5376	4.5345	4.535	4.5227	4.5293	4.5274	4.5327	4.5342	4.5272	4.5367	4.5123	4.5259	4.5358	4.5373	4.5348	4.5345	4.5222	4.5345	4.5281	4.5274	4.5234	15.2425	15.2425	4.5298	4.5196	4.5255	4.5344	4.5295		5.2189	2.7279
S_inost_c	0	-0.2139	0.7819	0.3137	0.7456	0.7819	1.0554	0.7819	1.2953	0.7456	0.7456	0.7456	0.7819	0.7456	-0.1505	1.1608	1.068	0.6031	0.6031	0.7628	-2.0941	0.6603	1.4583	0.8245	0.9925	0.7529	0.7529	0.9646	1.9053	0.8715	1.1166	0.5736		0.7139	1.1041
S_ins_c	0	-2.6415	0.3044	-0.0908	0.2683	0.3046	0.2632	0.3044	0.9418	0.2681	0.2682	0.2682	0.3045	0.2683	-0.6399	0.5649	0.6716	-0.0333	-0.0334	0.113	-1.1494	-1.1154	1.3659	0.0169	0.5686	4.6345	4.6345	0.4662	4.0239	0.2438	1.7128	-3.5591		0.4361	3.4003
S_iodine_c	1	-0.0125	1.1067	0.8388	1.0684	1.1067	-24.7912	1.1067	1.1689	1.0684	1.0684	1.0684	1.1067	1.0684	0.0865	-0.2582	1.2633	1.0671	1.0671	0.9269	1.2087	-0.8722	-0.3326	0.8866	1.2726	-39.079	-39.079	1.3754	-39.079	1.4951	0.1016	3.7792		-3.7805	12.9583
S_ipdp_c_x	0	4.1447	4.3759	4.3759	4.376	4.3759	4.3759	4.3759	4.3759	4.3759	4.3759	4.3759	4.3759	4.3759	4.3759	4.3759	4.3759	4.376	4.3759	4.3759	4.3759	4.376	4.3759	4.3759	4.3759	4.3759	4.3759	4.3759	4.3759	4.3759	4.376	4.3759		4.3685	0.2202
S_itaccoa_m	0	-2.4483	-0.8221	-1.2329	-0.8598	-0.8221	-0.6826	-0.8221	-0.9584	-0.8598	-0.8598	-0.8598	-0.8221	-0.8598	-1.7935	-0.9262	-1.0273	-0.8485	-0.8485	-1.0825	-1.0414	-0.6665	-1.0402	-0.6826	-0.5476	-0.9559	-0.9559	-0.6199	-0.9264	-1.1769	-0.6195	-1.0066		-0.9573	1.4846
S_itacon_m	0	-2.4483	-0.8221	-1.2329	-0.8598	-0.8221	-0.6826	-0.8221	-0.9584	-0.8598	-0.8598	-0.8598	-0.8221	-0.8598	-1.7935	-0.9262	-1.0273	-0.8485	-0.8485	-1.0825	-1.0414	-0.6665	-1.0402	-0.6826	-0.5476	-0.9559	-0.9559	-0.6199	-0.9264	-1.1769	-0.6195	-1.0066		-0.9573	1.4846
S_itp_c_n	0	0.6028	1.4579	1.058	1.4249	1.4579	1.385	1.4579	4.1992	1.4249	1.4249	1.4249	1.4579	1.4249	0.6161	3.0935	3.5391	1.4648	1.4648	1.3104	3.536	3.5323	3.074	3.5341	3.7099	2.1655	2.1655	3.3634	2.8922	3.4786	1.4903	1.3301		2.1278	1.8058
S_ivcoa_c_m	0	-0.802	-0.496	-0.3292	-0.0447	-0.1249	-0.1106	-0.4727	-0.2672	-0.3248	-0.1733	-0.1329	-0.3301	-0.0686	-0.869	-0.3714	-0.0898	-0.0514	-0.117	-0.1248	-0.4921	-0.1243	-0.3041	-0.3252	-0.4523	-0.4058	-0.4058	-0.2547	-0.5812	-0.3841	-0.1257	-0.2631		-0.3038	0.523
S_ivcrn_c	1	-0.802	-0.496	-0.3292	-0.0447	-0.1249	-0.1106	-0.4727	-0.2672	-0.3248	-0.1733	-0.1329	-0.3301	-0.0686	-0.869	-0.3714	-0.0898	-0.0514	-0.117	-0.1248	-0.4921	-0.1243	-0.3041	-0.3252	-0.4523	-0.4058	-0.4058	-0.2547	-0.5812	-0.3841	-0.1257	-0.2631		-0.3038	0.523
S_k_c	0	0.3269	1.8404	1.371	1.8026	1.8404	1.7084	1.8404	2.3975	1.8026	1.8026	1.8026	1.8404	1.8026	0.8734	2.0685	2.2123	1.5592	1.5592	2.1614	2.9546	1.9485	2.7454	1.8366	1.8919	1.1488	1.1488	1.8884	1.562	2.0076	4.3368	1.7223		1.8646	1.6281
S_ksi_g_l	0	0	0	0	0	0	0	0	0	0	0	0	0	0	0	0	0	0	0	0	0	0	0	0	0	0	0	0	0	0	0	0		0	0
S_ksi_deg1_l	3	0	0	0	0	0	0	0	0	0	0	0	0	0	0	0	0	0	0	0	0	0	0	0	0	0	0	0	0	0	0	0		0	0
S_ksi_deg11_l	2	0	0	0	0	0	0	0	0	0	0	0	0	0	0	0	0	0	0	0	0	0	0	0	0	0	0	0	0	0	0	0		0	0
S_ksi_deg12_l	0	-26.5552	-0.4964	-0.3294	-0.0452	-0.1254	-0.1114	-0.4731	-0.2675	-0.325	-0.1734	-0.1333	-0.3305	-0.0686	-0.869	-0.3718	-0.0904	-0.0515	-0.1171	-0.1249	-0.4925	-0.1246	-0.3044	-0.3254	-0.4527	-0.4062	-0.4062	-0.2549	-0.5817	-0.3843	-0.1262	-0.2635		-1.1349	25.0215
S_ksi_deg14_l	2	0	0	0	0	0	0	0	0	0	0	0	0	0	0	0	0	0	0	0	0	0	0	0	0	0	0	0	0	0	0	0		0	0
S_ksi_deg15_l	0	-0.802	-0.4964	-0.3294	-0.0452	-0.1254	-0.1114	-0.4731	-0.2675	-0.325	-0.1734	-0.1333	-0.3305	-0.0686	-0.869	-0.3718	-0.0904	-0.0515	-0.1171	-0.1249	-0.4925	-0.1246	-0.3044	-0.3254	-0.4527	-0.4062	-0.4062	-0.2549	-0.5817	-0.3843	-0.1262	-0.2635		-0.3042	0.5227
S_ksi_deg16_l	1	-0.802	-0.4964	-0.3294	-0.0452	-0.1254	-0.1114	-0.4731	-0.2675	-0.325	-0.1734	-0.1333	-0.3305	-0.0686	-0.869	-0.3718	-0.0904	-0.0515	-0.1171	-0.1249	-0.4925	-0.1246	-0.3044	-0.3254	-0.4527	-0.4062	-0.4062	-0.2549	-0.5817	-0.3843	-0.1262	-0.2635		-0.3042	0.5227
S_ksi_deg17_l	2	0	0	0	0	0	0	0	0	0	0	0	0	0	0	0	0	0	0	0	0	0	0	0	0	0	0	0	0	0	0	0		0	0
S_ksi_deg18_l	0	-26.5552	-0.4964	-0.3294	-0.0452	-0.1254	-0.1114	-0.4731	-0.2675	-0.325	-0.1734	-0.1333	-0.3305	-0.0686	-0.869	-0.3718	-0.0904	-0.0515	-0.1171	-0.1249	-0.4925	-0.1246	-0.3044	-0.3254	-0.4527	-0.4062	-0.4062	-0.2549	-0.5817	-0.3843	-0.1262	-0.2635		-1.1349	25.0215
S_ksi_deg2_l	3	0	0	0	0	0	0	0	0	0	0	0	0	0	0	0	0	0	0	0	0	0	0	0	0	0	0	0	0	0	0	0		0	0
S_ksi_deg20_l	2	0	0	0	0	0	0	0	0	0	0	0	0	0	0	0	0	0	0	0	0	0	0	0	0	0	0	0	0	0	0	0		0	0
S_ksi_deg21_l	0	-0.802	-0.4964	-0.3294	-0.0452	-0.1254	-0.1114	-0.4731	-0.2675	-0.325	-0.1734	-0.1333	-0.3305	-0.0686	-0.869	-0.3718	-0.0904	-0.0515	-0.1171	-0.1249	-0.4925	-0.1246	-0.3044	-0.3254	-0.4527	-0.4062	-0.4062	-0.2549	-0.5817	-0.3843	-0.1262	-0.2635		-0.3042	0.5227
S_ksi_deg22_l	1	-0.802	-0.4964	-0.3294	-0.0452	-0.1254	-0.1114	-0.4731	-0.2675	-0.325	-0.1734	-0.1333	-0.3305	-0.0686	-0.869	-0.3718	-0.0904	-0.0515	-0.1171	-0.1249	-0.4925	-0.1246	-0.3044	-0.3254	-0.4527	-0.4062	-0.4062	-0.2549	-0.5817	-0.3843	-0.1262	-0.2635		-0.3042	0.5227
S_ksi_deg23_l	2	0	0	0	0	0	0	0	0	0	0	0	0	0	0	0	0	0	0	0	0	0	0	0	0	0	0	0	0	0	0	0		0	0
S_ksi_deg24_l	0	-0.802	-0.4964	-0.3294	-0.0452	-0.1254	-0.1114	-0.4731	-0.2675	-0.325	-0.1734	-0.1333	-0.3305	-0.0686	-0.869	-0.3718	-0.0904	-0.0515	-0.1171	-0.1249	-0.4925	-0.1246	-0.3044	-0.3254	-0.4527	-0.4062	-0.4062	-0.2549	-0.5817	-0.3843	-0.1262	-0.2635		-0.3042	0.5227
S_ksi_deg25_l	1	-0.802	-0.4964	-0.3294	-0.0452	-0.1254	-0.1114	-0.4731	-0.2675	-0.325	-0.1734	-0.1333	-0.3305	-0.0686	-0.869	-0.3718	-0.0904	-0.0515	-0.1171	-0.1249	-0.4925	-0.1246	-0.3044	-0.3254	-0.4527	-0.4062	-0.4062	-0.2549	-0.5817	-0.3843	-0.1262	-0.2635		-0.3042	0.5227
S_ksi_deg26_l	2	0	0	0	0	0	0	0	0	0	0	0	0	0	0	0	0	0	0	0	0	0	0	0	0	0	0	0	0	0	0	0		0	0
S_ksi_deg27_l	0	-0.802	-0.4964	-0.3294	-0.0452	-0.1254	-0.1114	-0.4731	-0.2675	-0.325	-0.1734	-0.1333	-0.3305	-0.0686	-0.869	-0.3718	-0.0904	-0.0515	-0.1171	-0.1249	-0.4925	-0.1246	-0.3044	-0.3254	-0.4527	-0.4062	-0.4062	-0.2549	-0.5817	-0.3843	-0.1262	-0.2635		-0.3042	0.5227
S_ksi_deg28_l	1	-0.802	-0.4964	-0.3294	-0.0452	-0.1254	-0.1114	-0.4731	-0.2675	-0.325	-0.1734	-0.1333	-0.3305	-0.0686	-0.869	-0.3718	-0.0904	-0.0515	-0.1171	-0.1249	-0.4925	-0.1246	-0.3044	-0.3254	-0.4527	-0.4062	-0.4062	-0.2549	-0.5817	-0.3843	-0.1262	-0.2635		-0.3042	0.5227
S_ksi_deg29_l	2	0	0	0	0	0	0	0	0	0	0	0	0	0	0	0	0	0	0	0	0	0	0	0	0	0	0	0	0	0	0	0		0	0
S_ksi_deg3_l	3	0	0	0	0	0	0	0	0	0	0	0	0	0	0	0	0	0	0	0	0	0	0	0	0	0	0	0	0	0	0	0		0	0
S_ksi_deg30_l	0	-0.802	-0.4964	-0.3294	-0.0452	-0.1254	-0.1114	-0.4731	-0.2675	-0.325	-0.1734	-0.1333	-0.3305	-0.0686	-0.869	-0.3718	-0.0904	-0.0515	-0.1171	-0.1249	-0.4925	-0.1246	-0.3044	-0.3254	-0.4527	-0.4062	-0.4062	-0.2549	-0.5817	-0.3843	-0.1262	-0.2635		-0.3042	0.5227
S_ksi_deg31_l	1	-0.802	-0.4964	-0.3294	-0.0452	-0.1254	-0.1114	-0.4731	-0.2675	-0.325	-0.1734	-0.1333	-0.3305	-0.0686	-0.869	-0.3718	-0.0904	-0.0515	-0.1171	-0.1249	-0.4925	-0.1246	-0.3044	-0.3254	-0.4527	-0.4062	-0.4062	-0.2549	-0.5817	-0.3843	-0.1262	-0.2635		-0.3042	0.5227
S_ksi_deg32_l	2	0	0	0	0	0	0	0	0	0	0	0	0	0	0	0	0	0	0	0	0	0	0	0	0	0	0	0	0	0	0	0		0	0
S_ksi_deg33_l	0	-0.802	-0.4964	-0.3294	-0.0452	-0.1254	-0.1114	-0.4731	-0.2675	-0.325	-0.1734	-0.1333	-0.3305	-0.0686	-0.869	-0.3718	-0.0904	-0.0515	-0.1171	-0.1249	-0.4925	-0.1246	-0.3044	-0.3254	-0.4527	-0.4062	-0.4062	-0.2549	-0.5817	-0.3843	-0.1262	-0.2635		-0.3042	0.5227
S_ksi_deg34_l	1	-0.802	-0.4964	-0.3294	-0.0452	-0.1254	-0.1114	-0.4731	-0.2675	-0.325	-0.1734	-0.1333	-0.3305	-0.0686	-0.869	-0.3718	-0.0904	-0.0515	-0.1171	-0.1249	-0.4925	-0.1246	-0.3044	-0.3254	-0.4527	-0.4062	-0.4062	-0.2549	-0.5817	-0.3843	-0.1262	-0.2635		-0.3042	0.5227
S_ksi_deg35_l	2	0	0	0	0	0	0	0	0	0	0	0	0	0	0	0	0	0	0	0	0	0	0	0	0	0	0	0	0	0	0	0		0	0
S_ksi_deg36_l	0	-26.5552	-0.4964	-0.3294	-0.0452	-0.1254	-0.1114	-0.4731	-0.2675	-0.325	-0.1734	-0.1333	-0.3305	-0.0686	-0.869	-0.3718	-0.0904	-0.0515	-0.1171	-0.1249	-0.4925	-0.1246	-0.3044	-0.3254	-0.4527	-0.4062	-0.4062	-0.2549	-0.5817	-0.3843	-0.1262	-0.2635		-1.1349	25.0215
S_ksi_deg38_l	2	0	0	0	0	0	0	0	0	0	0	0	0	0	0	0	0	0	0	0	0	0	0	0	0	0	0	0	0	0	0	0		0	0
S_ksi_deg39_l	3	0	0	0	0	0	0	0	0	0	0	0	0	0	0	0	0	0	0	0	0	0	0	0	0	0	0	0	0	0	0	0		0	0
S_ksi_deg4_l	2	-0.802	-0.4964	-0.3294	-0.0452	-0.1254	-0.1114	-0.4731	-0.2675	-0.325	-0.1734	-0.1333	-0.3305	-0.0686	-0.869	-0.3718	-0.0904	-0.0515	-0.1171	-0.1249	-0.4925	-0.1246	-0.3044	-0.3254	-0.4527	-0.4062	-0.4062	-0.2549	-0.5817	-0.3843	-0.1262	-0.2635		-0.3042	0.5227
S_ksi_deg40_l	3	0	0	0	0	0	0	0	0	0	0	0	0	0	0	0	0	0	0	0	0	0	0	0	0	0	0	0	0	0	0	0		0	0
S_ksi_deg41_l	3	0	0	0	0	0	0	0	0	0	0	0	0	0	0	0	0	0	0	0	0	0	0	0	0	0	0	0	0	0	0	0		0	0
S_ksi_deg5_l	1	-0.802	-0.4964	-0.3294	-0.0452	-0.1254	-0.1114	-0.4731	-0.2675	-0.325	-0.1734	-0.1333	-0.3305	-0.0686	-0.869	-0.3718	-0.0904	-0.0515	-0.1171	-0.1249	-0.4925	-0.1246	-0.3044	-0.3254	-0.4527	-0.4062	-0.4062	-0.2549	-0.5817	-0.3843	-0.1262	-0.2635		-0.3042	0.5227
S_ksi_deg6_l	0	-26.5552	-0.4964	-0.3294	-0.0452	-0.1254	-0.1114	-0.4731	-0.2675	-0.325	-0.1734	-0.1333	-0.3305	-0.0686	-0.869	-0.3718	-0.0904	-0.0515	-0.1171	-0.1249	-0.4925	-0.1246	-0.3044	-0.3254	-0.4527	-0.4062	-0.4062	-0.2549	-0.5817	-0.3843	-0.1262	-0.2635		-1.1349	25.0215
S_ksi_deg8_l	2	0	0	0	0	0	0	0	0	0	0	0	0	0	0	0	0	0	0	0	0	0	0	0	0	0	0	0	0	0	0	0		0	0
S_ksi_deg9_l	0	-26.5552	-0.4964	-0.3294	-0.0452	-0.1254	-0.1114	-0.4731	-0.2675	-0.325	-0.1734	-0.1333	-0.3305	-0.0686	-0.869	-0.3718	-0.0904	-0.0515	-0.1171	-0.1249	-0.4925	-0.1246	-0.3044	-0.3254	-0.4527	-0.4062	-0.4062	-0.2549	-0.5817	-0.3843	-0.1262	-0.2635		-1.1349	25.0215
S_ksi_pre1_g	3	0	0	0	0	0	0	0	0	0	0	0	0	0	0	0	0	0	0	0	0	0	0	0	0	0	0	0	0	0	0	0		0	0
S_ksi_pre10_g	3	0	0	0	0	0	0	0	0	0	0	0	0	0	0	0	0	0	0	0	0	0	0	0	0	0	0	0	0	0	0	0		0	0
S_ksi_pre11_g	3	0	0	0	0	0	0	0	0	0	0	0	0	0	0	0	0	0	0	0	0	0	0	0	0	0	0	0	0	0	0	0		0	0
S_ksi_pre12_g	3	0	0	0	0	0	0	0	0	0	0	0	0	0	0	0	0	0	0	0	0	0	0	0	0	0	0	0	0	0	0	0		0	0
S_ksi_pre13_g	3	0	0	0	0	0	0	0	0	0	0	0	0	0	0	0	0	0	0	0	0	0	0	0	0	0	0	0	0	0	0	0		0	0
S_ksi_pre14_g	3	0	0	0	0	0	0	0	0	0	0	0	0	0	0	0	0	0	0	0	0	0	0	0	0	0	0	0	0	0	0	0		0	0
S_ksi_pre15_g	3	0	0	0	0	0	0	0	0	0	0	0	0	0	0	0	0	0	0	0	0	0	0	0	0	0	0	0	0	0	0	0		0	0
S_ksi_pre16_g	3	0	0	0	0	0	0	0	0	0	0	0	0	0	0	0	0	0	0	0	0	0	0	0	0	0	0	0	0	0	0	0		0	0
S_ksi_pre17_g	3	0	0	0	0	0	0	0	0	0	0	0	0	0	0	0	0	0	0	0	0	0	0	0	0	0	0	0	0	0	0	0		0	0
S_ksi_pre18_g	3	0	0	0	0	0	0	0	0	0	0	0	0	0	0	0	0	0	0	0	0	0	0	0	0	0	0	0	0	0	0	0		0	0
S_ksi_pre19_g	3	0	0	0	0	0	0	0	0	0	0	0	0	0	0	0	0	0	0	0	0	0	0	0	0	0	0	0	0	0	0	0		0	0
S_ksi_pre2_g	3	0	0	0	0	0	0	0	0	0	0	0	0	0	0	0	0	0	0	0	0	0	0	0	0	0	0	0	0	0	0	0		0	0
S_ksi_pre20_g	3	0	0	0	0	0	0	0	0	0	0	0	0	0	0	0	0	0	0	0	0	0	0	0	0	0	0	0	0	0	0	0		0	0
S_ksi_pre21_g	3	0	0	0	0	0	0	0	0	0	0	0	0	0	0	0	0	0	0	0	0	0	0	0	0	0	0	0	0	0	0	0		0	0
S_ksi_pre22_g	3	0	0	0	0	0	0	0	0	0	0	0	0	0	0	0	0	0	0	0	0	0	0	0	0	0	0	0	0	0	0	0		0	0
S_ksi_pre23_g	3	0	0	0	0	0	0	0	0	0	0	0	0	0	0	0	0	0	0	0	0	0	0	0	0	0	0	0	0	0	0	0		0	0
S_ksi_pre24_g	3	0	0	0	0	0	0	0	0	0	0	0	0	0	0	0	0	0	0	0	0	0	0	0	0	0	0	0	0	0	0	0		0	0
S_ksi_pre25_g	3	0	0	0	0	0	0	0	0	0	0	0	0	0	0	0	0	0	0	0	0	0	0	0	0	0	0	0	0	0	0	0		0	0
S_ksi_pre26_g	3	0	0	0	0	0	0	0	0	0	0	0	0	0	0	0	0	0	0	0	0	0	0	0	0	0	0	0	0	0	0	0		0	0
S_ksi_pre27_g	3	0	0	0	0	0	0	0	0	0	0	0	0	0	0	0	0	0	0	0	0	0	0	0	0	0	0	0	0	0	0	0		0	0
S_ksi_pre28_g	3	0	0	0	0	0	0	0	0	0	0	0	0	0	0	0	0	0	0	0	0	0	0	0	0	0	0	0	0	0	0	0		0	0
S_ksi_pre29_g	3	0	0	0	0	0	0	0	0	0	0	0	0	0	0	0	0	0	0	0	0	0	0	0	0	0	0	0	0	0	0	0		0	0
S_ksi_pre3_g	3	0	0	0	0	0	0	0	0	0	0	0	0	0	0	0	0	0	0	0	0	0	0	0	0	0	0	0	0	0	0	0		0	0
S_ksi_pre30_g	3	0	0	0	0	0	0	0	0	0	0	0	0	0	0	0	0	0	0	0	0	0	0	0	0	0	0	0	0	0	0	0		0	0
S_ksi_pre31_g	3	0	0	0	0	0	0	0	0	0	0	0	0	0	0	0	0	0	0	0	0	0	0	0	0	0	0	0	0	0	0	0		0	0
S_ksi_pre32_g	3	0	0	0	0	0	0	0	0	0	0	0	0	0	0	0	0	0	0	0	0	0	0	0	0	0	0	0	0	0	0	0		0	0
S_ksi_pre33_g	3	0	0	0	0	0	0	0	0	0	0	0	0	0	0	0	0	0	0	0	0	0	0	0	0	0	0	0	0	0	0	0		0	0
S_ksi_pre34_g	3	0	0	0	0	0	0	0	0	0	0	0	0	0	0	0	0	0	0	0	0	0	0	0	0	0	0	0	0	0	0	0		0	0
S_ksi_pre35_g	3	0	0	0	0	0	0	0	0	0	0	0	0	0	0	0	0	0	0	0	0	0	0	0	0	0	0	0	0	0	0	0		0	0
S_ksi_pre36_g	3	0	0	0	0	0	0	0	0	0	0	0	0	0	0	0	0	0	0	0	0	0	0	0	0	0	0	0	0	0	0	0		0	0
S_ksi_pre4_g	3	0	0	0	0	0	0	0	0	0	0	0	0	0	0	0	0	0	0	0	0	0	0	0	0	0	0	0	0	0	0	0		0	0
S_ksi_pre5_g	3	0	0	0	0	0	0	0	0	0	0	0	0	0	0	0	0	0	0	0	0	0	0	0	0	0	0	0	0	0	0	0		0	0
S_ksi_pre6_g	3	0	0	0	0	0	0	0	0	0	0	0	0	0	0	0	0	0	0	0	0	0	0	0	0	0	0	0	0	0	0	0		0	0
S_ksi_pre7_g	3	0	0	0	0	0	0	0	0	0	0	0	0	0	0	0	0	0	0	0	0	0	0	0	0	0	0	0	0	0	0	0		0	0
S_ksi_pre8_g	3	0	0	0	0	0	0	0	0	0	0	0	0	0	0	0	0	0	0	0	0	0	0	0	0	0	0	0	0	0	0	0		0	0
S_ksi_pre9_g	3	0	0	0	0	0	0	0	0	0	0	0	0	0	0	0	0	0	0	0	0	0	0	0	0	0	0	0	0	0	0	0		0	0
S_ksii_core2_g_l	0	0	0	0	0	0	0	0	0	0	0	0	0	0	0	0	0	0	0	0	0	0	0	0	0	0	0	0	0	0	0	0		0	0
S_ksii_core2_deg1_l	2	-0.802	-0.4964	-0.3294	-0.0452	-0.1254	-0.1114	-0.4731	-0.2675	-0.325	-0.1734	-0.1333	-0.3305	-0.0686	-0.869	-0.3718	-0.0904	-0.0515	-0.1171	-0.1249	-0.4925	-0.1246	-0.3044	-0.3254	-0.4527	-0.4062	-0.4062	-0.2549	-0.5817	-0.3843	-0.1262	-0.2635		-0.3042	0.5227
S_ksii_core2_deg2_l	1	-0.802	-0.4964	-0.3294	-0.0452	-0.1254	-0.1114	-0.4731	-0.2675	-0.325	-0.1734	-0.1333	-0.3305	-0.0686	-0.869	-0.3718	-0.0904	-0.0515	-0.1171	-0.1249	-0.4925	-0.1246	-0.3044	-0.3254	-0.4527	-0.4062	-0.4062	-0.2549	-0.5817	-0.3843	-0.1262	-0.2635		-0.3042	0.5227
S_ksii_core2_deg3_l	0	-26.5552	-0.4964	-0.3294	-0.0452	-0.1254	-0.1114	-0.4731	-0.2675	-0.325	-0.1734	-0.1333	-0.3305	-0.0686	-0.869	-0.3718	-0.0904	-0.0515	-0.1171	-0.1249	-0.4925	-0.1246	-0.3044	-0.3254	-0.4527	-0.4062	-0.4062	-0.2549	-0.5817	-0.3843	-0.1262	-0.2635		-1.1349	25.0215
S_ksii_core2_deg5_l	2	0	0	0	0	0	0	0	0	0	0	0	0	0	0	0	0	0	0	0	0	0	0	0	0	0	0	0	0	0	0	0		0	0
S_ksii_core2_deg6_l	0	-0.802	-0.4964	-0.3294	-0.0452	-0.1254	-0.1114	-0.4731	-0.2675	-0.325	-0.1734	-0.1333	-0.3305	-0.0686	-0.869	-0.3718	-0.0904	-0.0515	-0.1171	-0.1249	-0.4925	-0.1246	-0.3044	-0.3254	-0.4527	-0.4062	-0.4062	-0.2549	-0.5817	-0.3843	-0.1262	-0.2635		-0.3042	0.5227
S_ksii_core2_deg7_l	1	-0.802	-0.4964	-0.3294	-0.0452	-0.1254	-0.1114	-0.4731	-0.2675	-0.325	-0.1734	-0.1333	-0.3305	-0.0686	-0.869	-0.3718	-0.0904	-0.0515	-0.1171	-0.1249	-0.4925	-0.1246	-0.3044	-0.3254	-0.4527	-0.4062	-0.4062	-0.2549	-0.5817	-0.3843	-0.1262	-0.2635		-0.3042	0.5227
S_ksii_core2_deg8_l	2	0	0	0	0	0	0	0	0	0	0	0	0	0	0	0	0	0	0	0	0	0	0	0	0	0	0	0	0	0	0	0		0	0
S_ksii_core2_deg9_l	3	0	0	0	0	0	0	0	0	0	0	0	0	0	0	0	0	0	0	0	0	0	0	0	0	0	0	0	0	0	0	0		0	0
S_ksii_core2_pre1_g	3	0	0	0	0	0	0	0	0	0	0	0	0	0	0	0	0	0	0	0	0	0	0	0	0	0	0	0	0	0	0	0		0	0
S_ksii_core2_pre10_g	3	0	0	0	0	0	0	0	0	0	0	0	0	0	0	0	0	0	0	0	0	0	0	0	0	0	0	0	0	0	0	0		0	0
S_ksii_core2_pre2_g	3	0	0	0	0	0	0	0	0	0	0	0	0	0	0	0	0	0	0	0	0	0	0	0	0	0	0	0	0	0	0	0		0	0
S_ksii_core2_pre3_g	3	0	0	0	0	0	0	0	0	0	0	0	0	0	0	0	0	0	0	0	0	0	0	0	0	0	0	0	0	0	0	0		0	0
S_ksii_core2_pre4_g	3	0	0	0	0	0	0	0	0	0	0	0	0	0	0	0	0	0	0	0	0	0	0	0	0	0	0	0	0	0	0	0		0	0
S_ksii_core2_pre5_g	3	0	0	0	0	0	0	0	0	0	0	0	0	0	0	0	0	0	0	0	0	0	0	0	0	0	0	0	0	0	0	0		0	0
S_ksii_core2_pre6_g	3	0	0	0	0	0	0	0	0	0	0	0	0	0	0	0	0	0	0	0	0	0	0	0	0	0	0	0	0	0	0	0		0	0
S_ksii_core2_pre7_g	3	0	0	0	0	0	0	0	0	0	0	0	0	0	0	0	0	0	0	0	0	0	0	0	0	0	0	0	0	0	0	0		0	0
S_ksii_core2_pre8_g	3	0	0	0	0	0	0	0	0	0	0	0	0	0	0	0	0	0	0	0	0	0	0	0	0	0	0	0	0	0	0	0		0	0
S_ksii_core2_pre9_g	3	0	0	0	0	0	0	0	0	0	0	0	0	0	0	0	0	0	0	0	0	0	0	0	0	0	0	0	0	0	0	0		0	0
S_ksii_core4_g_l	0	0	0	0	0	0	0	0	0	0	0	0	0	0	0	0	0	0	0	0	0	0	0	0	0	0	0	0	0	0	0	0		0	0
S_ksii_core4_deg1_l	2	-0.802	-0.4964	-0.3294	-0.0452	-0.1254	-0.1114	-0.4731	-0.2675	-0.325	-0.1734	-0.1333	-0.3305	-0.0686	-0.869	-0.3718	-0.0904	-0.0515	-0.1171	-0.1249	-0.4925	-0.1246	-0.3044	-0.3254	-0.4527	-0.4062	-0.4062	-0.2549	-0.5817	-0.3843	-0.1262	-0.2635		-0.3042	0.5227
S_ksii_core4_deg2_l	1	-0.802	-0.4964	-0.3294	-0.0452	-0.1254	-0.1114	-0.4731	-0.2675	-0.325	-0.1734	-0.1333	-0.3305	-0.0686	-0.869	-0.3718	-0.0904	-0.0515	-0.1171	-0.1249	-0.4925	-0.1246	-0.3044	-0.3254	-0.4527	-0.4062	-0.4062	-0.2549	-0.5817	-0.3843	-0.1262	-0.2635		-0.3042	0.5227
S_ksii_core4_deg3_l	0	-0.802	-0.4964	-0.3294	-0.0452	-0.1254	-0.1114	-0.4731	-0.2675	-0.325	-0.1734	-0.1333	-0.3305	-0.0686	-0.869	-0.3718	-0.0904	-0.0515	-0.1171	-0.1249	-0.4925	-0.1246	-0.3044	-0.3254	-0.4527	-0.4062	-0.4062	-0.2549	-0.5817	-0.3843	-0.1262	-0.2635		-0.3042	0.5227
S_ksii_core4_deg4_l	1	-0.802	-0.4964	-0.3294	-0.0452	-0.1254	-0.1114	-0.4731	-0.2675	-0.325	-0.1734	-0.1333	-0.3305	-0.0686	-0.869	-0.3718	-0.0904	-0.0515	-0.1171	-0.1249	-0.4925	-0.1246	-0.3044	-0.3254	-0.4527	-0.4062	-0.4062	-0.2549	-0.5817	-0.3843	-0.1262	-0.2635		-0.3042	0.5227
S_ksii_core4_pre1_g	3	0	0	0	0	0	0	0	0	0	0	0	0	0	0	0	0	0	0	0	0	0	0	0	0	0	0	0	0	0	0	0		0	0
S_ksii_core4_pre10_g	3	0	0	0	0	0	0	0	0	0	0	0	0	0	0	0	0	0	0	0	0	0	0	0	0	0	0	0	0	0	0	0		0	0
S_ksii_core4_pre2_g	3	0	0	0	0	0	0	0	0	0	0	0	0	0	0	0	0	0	0	0	0	0	0	0	0	0	0	0	0	0	0	0		0	0
S_ksii_core4_pre3_g	3	0	0	0	0	0	0	0	0	0	0	0	0	0	0	0	0	0	0	0	0	0	0	0	0	0	0	0	0	0	0	0		0	0
S_ksii_core4_pre4_g	3	0	0	0	0	0	0	0	0	0	0	0	0	0	0	0	0	0	0	0	0	0	0	0	0	0	0	0	0	0	0	0		0	0
S_ksii_core4_pre5_g	3	0	0	0	0	0	0	0	0	0	0	0	0	0	0	0	0	0	0	0	0	0	0	0	0	0	0	0	0	0	0	0		0	0
S_ksii_core4_pre6_g	3	0	0	0	0	0	0	0	0	0	0	0	0	0	0	0	0	0	0	0	0	0	0	0	0	0	0	0	0	0	0	0		0	0
S_ksii_core4_pre7_g	3	0	0	0	0	0	0	0	0	0	0	0	0	0	0	0	0	0	0	0	0	0	0	0	0	0	0	0	0	0	0	0		0	0
S_ksii_core4_pre8_g	3	0	0	0	0	0	0	0	0	0	0	0	0	0	0	0	0	0	0	0	0	0	0	0	0	0	0	0	0	0	0	0		0	0
S_ksii_core4_pre9_g	3	0	0	0	0	0	0	0	0	0	0	0	0	0	0	0	0	0	0	0	0	0	0	0	0	0	0	0	0	0	0	0		0	0
S_kynate_c	2	-0.8029	-0.4957	-0.329	-0.045	-0.1248	-0.1106	-0.4725	-0.2671	-0.3249	-0.1733	-0.1325	-0.3299	-0.0683	-0.8701	-0.3718	-0.0902	-0.0519	-0.1171	-0.125	-0.4928	-0.1244	-0.3036	-0.3264	-0.4527	-0.406	-0.406	-0.2546	-0.5807	-0.3838	-0.1258	-0.2638		-0.304	0.5238
S_L2aadp_c_m	0	-13.3837	-12.0809	-11.9129	-11.6294	-11.7099	-11.6953	-12.0574	-11.8518	-11.9088	-11.7574	-11.7177	-11.9149	-11.6528	-12.4522	-11.9547	-11.6739	-11.6353	-11.7011	-11.7096	-12.0764	-11.7086	-11.8887	-11.9096	-12.0362	-11.9906	-11.9906	-11.8389	-12.1656	-11.9688	-11.7107	-11.8476		-11.9204	1.4518
S_L2aadp6sa_c_m	0	-14.3882	-0.9042	-1.2723	-0.9417	-0.9041	-1.0023	-0.9042	-0.9306	-0.9418	-0.9418	-0.9417	-0.9042	-0.9417	-1.8749	-1.0328	-0.9828	-0.7502	-0.7502	-1.1748	-0.9934	-0.9786	-1.089	-0.9446	-0.7352	-1.1421	-1.1421	-0.7724	-0.9664	-0.9777	-11.7125	-1.1814		-1.7781	12.5569
S_l2fn2m2masn_g	1	0	0	0	0	0	0	0	0	0	0	0	0	0	0	0	0	0	0	0	0	0	0	0	0	0	0	0	0	0	0	0		0	0
S_l2n2m2mn_l	3	0	0	0	0	0	0	0	0	0	0	0	0	0	0	0	0	0	0	0	0	0	0	0	0	0	0	0	0	0	0	0		0	0
S_lac_D_c	0	0.8461	1.8432	1.1589	1.8053	1.8432	2.0826	1.8432	1.849	1.8053	1.8053	1.8053	1.8432	1.8053	0.8845	1.9572	1.7971	1.8036	1.8036	1.6543	1.7499	1.9423	1.9645	1.7768	1.78	2.3711	2.3711	1.7594	2.1746	1.8556	1.7954	1.3497		1.7783	0.9594
S_lac_L_c_m_x	0	0.175	1.2536	0.6855	1.2157	1.2536	1.3442	1.2536	1.214	1.2157	1.2157	1.2157	1.2536	1.2157	0.273	1.1936	1.1331	1.303	1.303	1.1123	1.137	1.3075	1.1709	1.187	1.2655	1.4642	1.4642	1.2527	1.3755	1.1739	1.3106	0.9994		1.1593	0.9925
S_lald_D_c	1	-0.8	-0.4944	-0.3276	-0.0436	-0.1233	-0.1103	-0.4714	-0.2657	-0.3228	-0.1716	-0.1316	-0.3281	-0.0668	-0.8681	-0.3703	-0.0886	-0.0495	-0.1149	-0.1235	-0.4906	-0.1233	-0.3021	-0.3239	-0.4515	-0.405	-0.405	-0.2533	-0.5793	-0.3817	-0.1243	-0.2617		-0.3024	0.5226
S_lanost_r	2	3.3558	3.3558	3.3559	3.3562	3.356	3.356	3.3558	3.3559	3.3559	3.3559	3.356	3.3559	3.356	3.3558	3.3559	3.356	3.356	3.356	3.356	3.3558	3.3561	3.3559	3.3559	3.3558	3.3559	3.3559	3.3559	3.3558	3.3559	3.3561	3.356		3.3559	0.0001
S_Lcyst_c	3	0	0	0	0	0	0	0	0	0	0	0	0	0	0	0	0	0	0	0	0	0	0	0	0	0	0	0	0	0	0	0		0	0
S_Lcystin_c	0	1.68	2.7561	2.273	2.7177	2.7561	2.6684	2.7561	3.02	2.7177	2.7177	2.7177	2.7561	2.7177	1.7521	2.7944	2.8715	2.7566	2.7566	2.4132	2.8663	2.7552	1.5315	2.7298	2.8319	2.1943	2.1943	2.9344	2.5952	2.6065	2.7989	2.5459		2.5866	0.9476
S_leu_L_c_m	0	1.288	2.6499	2.1433	2.6124	2.6499	2.5805	2.6499	3.0344	2.6124	2.6124	2.6124	2.6499	2.6124	1.6843	2.8115	2.8963	2.742	2.742	5.2794	2.8242	2.6463	2.8869	2.6392	2.7147	2.6068	2.6068	2.7136	2.7418	2.6609	2.4011	2.3504		2.6663	1.4543
S_leugly_c	2	-0.8017	-0.4964	-0.3293	-0.045	-0.1253	-0.1113	-0.4732	-0.2676	-0.3247	-0.1733	-0.1333	-0.3304	-0.0685	-0.869	-0.3717	-0.0904	-0.0514	-0.117	-0.1248	-0.4924	-0.1245	-0.3041	-0.3253	-0.4526	-0.4061	-0.4061	-0.255	-0.5816	-0.3844	-0.1261	-0.2634		-0.3041	0.5226
S_leuktrB4wcooh_r	0	1.4443	-0.4968	13.9549	-0.0459	-0.1263	-0.1115	-0.4738	14.4974	-0.3255	-0.1742	-0.1337	-0.3312	-0.0691	-0.8696	13.3634	13.8729	-0.052	-0.1176	-0.1255	13.8781	13.8321	13.3002	13.8384	14.0513	11.9328	11.9328	13.6143	12.9629	13.9393	-0.1266	-0.2638		6.0184	8.1237
S_leuktrB4woh_r	1	2.2836	-0.4971	15.1159	-0.0464	-0.1269	-0.1118	-0.4741	15.6586	-0.326	-0.1748	-0.1341	-0.3317	-0.0695	-0.8701	14.5252	15.0342	-0.0523	-0.118	-0.126	15.0392	14.9936	14.4614	14.9995	15.2121	13.0906	13.0906	14.7749	14.1244	15.1022	-0.1269	-0.2643		6.5696	8.4576
S_leuktrC4_c_r	0	-1.8018	-0.4965	-0.3294	-0.0453	-0.1255	-0.1114	-0.4733	-0.2673	-0.3248	-0.1734	-0.1332	-0.3305	-0.0687	-0.8692	-0.3718	-0.0905	-0.0515	-0.1173	-0.1249	-0.4924	-0.1244	-0.3043	-0.3253	-0.4529	-0.4061	-0.4062	-0.255	-0.5815	-0.3843	-0.1264	-0.2636		-0.3364	1.4538
S_leuktrD4_c_r	0	-2.3869	-0.4966	-0.3296	-0.0453	-0.1255	-0.1116	-0.4733	-0.2673	-0.325	-0.1735	-0.1333	-0.3306	-0.0687	-0.8692	-0.372	-0.0908	-0.0516	-0.1172	-0.1251	-0.4925	-0.1245	-0.3046	-0.3255	-0.4531	-0.4065	-0.4065	-0.255	-0.5818	-0.3845	-0.1263	-0.2636		-0.3554	2.0079
S_leuktrE4_c	0	-1.3869	-0.4965	-0.3295	-0.0453	-0.1255	-0.1115	-0.4733	-0.2676	-0.3249	-0.1735	-0.1333	-0.3306	-0.0688	-0.8692	-0.372	-0.0906	-0.0516	-0.1171	-0.1251	-0.4926	-0.1247	-0.3045	-0.3254	-0.453	-0.4066	-0.4066	-0.2551	-0.5817	-0.3845	-0.1263	-0.2635		-0.3231	1.0627
S_leuktrF4_c	0	-1.3869	-0.4965	-0.3295	-0.0453	-0.1255	-0.1115	-0.4733	-0.2676	-0.325	-0.1735	-0.1333	-0.3306	-0.0687	-0.8692	-0.3719	-0.0906	-0.0516	-0.1172	-0.125	-0.4926	-0.1246	-0.3044	-0.3254	-0.453	-0.4064	-0.4064	-0.2551	-0.5817	-0.3844	-0.1263	-0.2636		-0.3231	1.0628
S_leuleu_c	2	-0.8017	-0.4964	-0.3293	-0.045	-0.1253	-0.1113	-0.473	-0.2674	-0.3247	-0.1733	-0.1331	-0.3304	-0.0685	-0.869	-0.3717	-0.0903	-0.0512	-0.1168	-0.1248	-0.4924	-0.1243	-0.3041	-0.3253	-0.4526	-0.4061	-0.4061	-0.2548	7.112	-0.3842	-0.1261	-0.2634		-0.0558	1.5073
S_lgnc_c	0	-0.2003	0.7994	0.2976	0.7625	0.7994	1.046	0.7994	1.2817	0.7625	0.7625	0.7625	0.7994	0.7625	-0.1567	1.1522	1.052	0.658	0.658	0.7512	-2.249	1.0613	1.4462	1.1587	0.9827	0.7412	0.7412	0.9546	1.9003	0.9765	-5.6459	0.5508		0.5216	1.4836
S_lgt_S_c	0	-0.8	-0.4944	-0.3276	-0.0436	-0.1233	-0.1103	-0.4714	-0.2657	-0.3228	-0.1716	-0.1316	-0.3281	-0.0668	-0.8681	-0.3703	-0.0886	-0.0495	-0.1149	-0.1235	-0.4906	-0.1233	-0.3021	-0.3239	-0.4515	-0.405	-0.405	-0.2533	-0.5793	-0.3817	-0.1243	-0.2617		-0.3024	0.5226
S_Lkynr_c	0	-0.803	-0.4958	-0.3291	-0.0451	-0.1249	-0.1107	-0.4726	-0.2672	-0.325	-0.1735	-0.1326	-0.33	-0.0685	-0.8704	-0.372	-0.0904	-0.052	-0.1172	-0.125	-0.4929	-0.1246	-0.3037	-0.3265	-0.4528	-0.4061	-0.4061	-0.2547	-0.5808	-0.3839	-0.1259	-0.2637		-0.3041	0.5238
S_lneldccoa_c_m	0	0	39.9173	36.9535	39.8791	39.9173	39.5679	39.9173	0	39.8791	39.8791	39.8791	39.9173	39.8791	38.9317	0	0	39.8714	39.8714	39.7031	0	36.6706	0	38.1486	38.9274	39.0973	39.0973	39.3646	0	0	38.4769	0		27.8628	32.3179
S_lneldccrn_r_x_c_m	0	-0.8025	12.7766	9.8127	12.7383	12.7766	12.4271	12.7766	-0.2672	12.7383	12.7383	12.7383	12.7766	12.7383	11.7909	-0.3731	-0.0905	12.7306	12.7306	12.5623	-0.4927	9.5299	-0.3043	11.0078	11.7866	11.9565	11.9565	12.2238	-0.5829	-0.3857	11.3361	-0.2637		8.4867	10.6592
S_lnlc_c_l_r	0	-5.8006	-5.4802	-5.4169	-5.015	-5.0971	-5.0833	-5.4561	-5.3545	-5.3034	-5.1473	-5.1054	-5.3085	-5.0393	-5.8692	-5.4597	-5.1779	-5.0218	-5.0891	-5.0976	-5.5801	-5.2118	-5.392	-5.4134	-5.54	-5.4958	-5.4958	-5.3421	-5.6696	-5.4717	-5.0982	2.3943		-5.0851	1.5473
S_lnlccoa_c_m_r_x	0	-5.4043	7.1765	4.2138	7.1383	7.1766	6.8272	7.1765	-4.8673	7.1383	7.1383	7.1383	7.1765	7.1383	6.191	-4.9727	-4.6909	7.1306	7.1306	6.9624	-5.0928	3.9315	-4.9044	5.4082	6.1867	6.3566	6.3566	6.6239	-5.1825	-4.9855	5.7364	2.3696		3.4104	9.9253
S_lnlccrn_c_m	0	0	0	0	0	0	0	0	0	0	0	0	0	0	0	0	0	0	0	0	0	0	0	0	0	0	0	0	0	0	0	0		0	0
S_lnlnca_c_l_r	0	-0.8021	-0.4962	-0.3288	-0.045	-0.1248	-0.1108	-0.4731	-0.2668	-0.3245	-0.173	-0.1329	-0.3299	-0.069	-0.8694	-0.3716	-0.09	-0.0512	-0.1168	-0.1247	-0.492	-0.1237	-0.3038	-0.3247	-0.4523	-0.4057	-0.4057	-0.2545	-0.581	-0.3843	-0.1257	-0.2628		-0.3038	0.5232
S_lnlncacoa_c_m	0	-0.8017	-0.4959	-0.3289	-0.0449	-0.1245	-0.1111	-0.4726	-0.2669	-0.3245	-0.173	-0.1328	-0.3299	-0.0686	-0.8696	-0.3715	-0.0901	-0.0512	-0.117	-0.1248	-0.4922	-0.124	-0.3038	-0.3251	-0.4524	-0.4058	-0.4058	-0.2548	-0.5809	-0.384	-0.1256	-0.263		-0.3038	0.5229
S_lnlncacrn_c_m	0	0	0	0	0	0	0	0	0	0	0	0	0	0	0	0	0	0	0	0	0	0	0	0	0	0	0	0	0	0	0	0		0	0
S_lnlncg_c_l_r	0	-7.9826	-7.8291	-7.6574	-7.3787	-7.4577	-7.4451	-7.8054	-7.5994	-7.6581	-7.5068	-7.4653	-7.6627	-7.4026	-8.2017	-7.7052	-7.4216	-7.3855	-7.4513	-7.4578	-7.8254	-7.4572	-7.6356	-7.6561	-7.7864	-7.7395	-7.7395	-7.5874	-7.9147	-7.7161	-7.4632	2.3942		-7.3097	1.8973
S_lnlncgcoa_c_m_r_x	0	-5.563	6.6004	3.6396	6.5623	6.6005	6.2513	6.6004	-5.0283	6.5622	6.5623	6.5623	6.6005	6.5623	5.615	-5.1334	-4.8516	6.5546	6.5546	6.3864	-5.2537	3.3581	-5.0648	4.8328	5.6108	5.7807	5.7807	6.0479	-5.3429	-5.1445	5.1609	2.383		2.9609	9.591
S_lnlncgcrn_c_m	0	0	0	0	0	0	0	0	0	0	0	0	0	0	0	0	0	0	0	0	0	0	0	0	0	0	0	0	0	0	0	0		0	0
S_lpam_m	0	1.595	2.3519	1.9023	2.3142	2.3519	2.2991	2.3519	2.7304	2.3142	2.3142	2.3142	2.3519	2.3142	1.379	2.4629	2.5586	2.4654	2.4654	2.0874	2.5891	2.359	2.4587	2.3484	2.4584	2.3556	2.3556	2.4241	2.356	2.2918	2.4624	2.3018		2.3124	0.7407
S_lpchol_hs_c	0	-0.8031	-0.4963	-0.3298	-0.0452	-0.1254	-0.1111	-0.4736	-0.269	-0.3249	-0.1736	-0.1331	-0.3305	-0.0688	-0.8694	-0.3727	-0.0924	-0.0517	-0.1173	-0.1253	-0.4936	-0.1245	-0.3057	-0.3252	-0.4532	-0.4065	-0.4065	-0.2551	-0.582	-0.3849	-0.1267	-0.2635		-0.3045	0.5235
S_Lpipecol_x	3	0	0	0	0	0	0	0	0	0	0	0	0	0	0	0	0	0	0	0	0	0	0	0	0	0	0	0	0	0	0	0		0	0
S_lthstrl_r	3	8.9801	8.9801	8.9801	8.9801	8.9801	8.9801	8.9801	8.9801	8.9801	8.9801	8.9801	8.9801	8.9801	8.9801	8.9801	8.9801	8.9801	8.9801	8.9801	8.9801	8.9801	8.9801	8.9801	8.9801	8.9801	8.9801	8.9801	8.9801	8.9801	-19.9459	8.9801		8.047	5.1899
S_lys_L_c_m_x	0	-4.6917	-3.0393	-3.6602	-3.0768	-3.0391	-3.0801	-3.0393	-1.0274	-3.0769	-3.0768	-3.0768	-3.0392	-3.0768	-4.0103	-1.5845	-1.3376	-3.0578	-3.0579	-1.7453	-1.0569	-3.0859	-1.4158	-3.181	-3.1137	-2.3847	-2.3847	-3.0732	-2.2148	-1.778	-0.2463	-3.0823		-2.6391	2.1964
S_m1mpdol_U_c	3	0	0	0	0	0	0	0	0	0	0	0	0	0	0	0	0	0	0	0	0	0	0	0	0	0	0	0	0	0	0	0		0	0
S_m2emgacpail_hs_r	0	0	0	0	0	0	0	0	0	0	0	0	0	0	0	0	0	0	0	0	0	0	0	0	0	0	0	0	0	0	0	0		0	0
S_m2gacpail_hs_r	1	0	0	0	0	0	0	0	0	0	0	0	0	0	0	0	0	0	0	0	0	0	0	0	0	0	0	0	0	0	0	0		0	0
S_m2mn_l	2	0	0	0	0	0	0	0	0	0	0	0	0	0	0	0	0	0	0	0	0	0	0	0	0	0	0	0	0	0	0	0		0	0
S_m2mpdol_U_c	3	0	0	0	0	0	0	0	0	0	0	0	0	0	0	0	0	0	0	0	0	0	0	0	0	0	0	0	0	0	0	0		0	0
S_m3emgacpail_hs_r	3	0	0	0	0	0	0	0	0	0	0	0	0	0	0	0	0	0	0	0	0	0	0	0	0	0	0	0	0	0	0	0		0	0
S_m3gacpail_hs_r	1	0	0	0	0	0	0	0	0	0	0	0	0	0	0	0	0	0	0	0	0	0	0	0	0	0	0	0	0	0	0	0		0	0
S_m3mpdol_U_c	3	0	0	0	0	0	0	0	0	0	0	0	0	0	0	0	0	0	0	0	0	0	0	0	0	0	0	0	0	0	0	0		0	0
S_m4masn_g	2	0	0	0	0	0	0	0	0	0	0	0	0	0	0	0	0	0	0	0	0	0	0	0	0	0	0	0	0	0	0	0		0	0
S_m4mpdol_U_c_r	0	0	0	0	0	0	0	0	0	0	0	0	0	0	0	0	0	0	0	0	0	0	0	0	0	0	0	0	0	0	0	0		0	0
S_m5masnB1_g	2	0	0	0	0	0	0	0	0	0	0	0	0	0	0	0	0	0	0	0	0	0	0	0	0	0	0	0	0	0	0	0		0	0
S_m5masnB2_g	3	0	0	0	0	0	0	0	0	0	0	0	0	0	0	0	0	0	0	0	0	0	0	0	0	0	0	0	0	0	0	0		0	0
S_m5masnC_g	3	0	0	0	0	0	0	0	0	0	0	0	0	0	0	0	0	0	0	0	0	0	0	0	0	0	0	0	0	0	0	0		0	0
S_m5mpdol_U_r	3	0	0	0	0	0	0	0	0	0	0	0	0	0	0	0	0	0	0	0	0	0	0	0	0	0	0	0	0	0	0	0		0	0
S_m6masnB1_g	3	0	0	0	0	0	0	0	0	0	0	0	0	0	0	0	0	0	0	0	0	0	0	0	0	0	0	0	0	0	0	0		0	0
S_m6masnB2_g	1	0	0	0	0	0	0	0	0	0	0	0	0	0	0	0	0	0	0	0	0	0	0	0	0	0	0	0	0	0	0	0		0	0
S_m6masnC_g	2	0	0	0	0	0	0	0	0	0	0	0	0	0	0	0	0	0	0	0	0	0	0	0	0	0	0	0	0	0	0	0		0	0
S_m6mpdol_U_r	3	0	0	0	0	0	0	0	0	0	0	0	0	0	0	0	0	0	0	0	0	0	0	0	0	0	0	0	0	0	0	0		0	0
S_m7masnA_g	3	0	0	0	0	0	0	0	0	0	0	0	0	0	0	0	0	0	0	0	0	0	0	0	0	0	0	0	0	0	0	0		0	0
S_m7masnB_g_r	0	0	0	0	0	0	0	0	0	0	0	0	0	0	0	0	0	0	0	0	0	0	0	0	0	0	0	0	0	0	0	0		0	0
S_m7masnC_g	3	0	0	0	0	0	0	0	0	0	0	0	0	0	0	0	0	0	0	0	0	0	0	0	0	0	0	0	0	0	0	0		0	0
S_m7mpdol_U_r	3	0	0	0	0	0	0	0	0	0	0	0	0	0	0	0	0	0	0	0	0	0	0	0	0	0	0	0	0	0	0	0		0	0
S_m8masn_g_r	0	0	0	0	0	0	0	0	0	0	0	0	0	0	0	0	0	0	0	0	0	0	0	0	0	0	0	0	0	0	0	0		0	0
S_m8mpdol_U_r	3	0	0	0	0	0	0	0	0	0	0	0	0	0	0	0	0	0	0	0	0	0	0	0	0	0	0	0	0	0	0	0		0	0
S_mag_hs_c	0	-0.8028	-0.4965	-0.3296	-0.0453	-0.1254	-0.1118	-0.4734	-0.2674	-0.325	-0.1736	-0.1333	-0.3305	-0.0688	-0.8694	-0.372	-0.0903	-0.0515	-0.1171	-0.1251	-0.4926	-0.1227	-0.3047	-0.3256	-0.453	-0.4069	-0.4069	-0.2553	-0.5822	-0.3843	-0.1265	-0.2635		-0.3043	0.5235
S_mal_L_c_m_x	0	-0.9958	0.3434	-0.1354	0.3056	0.3434	0.2507	0.3434	0.4292	0.3056	0.3056	0.3056	0.3434	0.3056	-0.6323	0.2701	0.3399	0.457	0.457	0.1141	0.3539	0.2545	0.2305	0.2643	0.4206	0.2664	0.2664	0.4013	0.2159	0.235	0.349	0.2642		0.2251	1.2176
S_malACP_c	0	-1.2649	2.331	1.6162	2.2932	2.331	2.1759	2.331	1.5134	2.2932	2.2932	2.2932	2.331	2.2932	1.3561	1.2878	1.3217	2.3979	2.3979	2.1444	1.2171	1.6899	1.5385	1.8859	2.2948	1.7859	1.7859	2.3183	1.7726	2.9772	0.8001	1.7767		1.8574	3.108
S_malcoa_c_m_r_x	0	-2.4834	0.6251	0.1121	0.5873	0.6251	0.5108	0.6251	-0.008	0.5873	0.5873	0.5873	0.6251	0.5873	-0.3486	-0.1772	-0.1607	0.7134	0.7134	0.4603	-0.2566	0.3075	0.0749	0.4128	0.7102	0.1289	0.1289	0.6909	0.3239	0.8602	-0.989	0.2986		0.2406	2.7108
S_malt_c	1	-0.8018	-0.4952	-0.3266	-0.0432	-0.1234	-0.1088	-0.4705	-0.2688	-0.3235	-0.1693	-0.1309	-0.3283	-0.0661	-0.8643	-0.3732	-0.0919	-0.0492	-0.1151	-0.1199	-0.4937	-0.1254	-0.3048	-0.3279	-0.4557	-0.4055	-0.4055	-0.2563	-0.5818	-0.3857	-0.1235	-0.2609		-0.3031	0.5237
S_man_c_g_l_r	0	-0.2164	0.7626	0.2864	0.7256	0.7626	1.0396	0.7626	1.282	0.7256	0.7256	0.7256	0.7626	0.7256	-0.1887	1.1462	1.0523	0.581	0.581	0.7431	-2.2502	0.6391	1.4466	0.8057	0.9759	0.7331	0.7331	0.9476	1.8969	0.8533	1.1015	0.551		0.6909	1.1007
S_man1p_c	1	-0.7893	-0.4757	-0.3171	-0.0237	-0.1046	-0.087	-0.4552	-0.2651	-0.3058	-0.1412	-0.0981	-0.3123	-0.0504	-0.8597	-0.3666	-0.092	-0.0402	-0.1095	-0.0967	-0.4917	-0.112	-0.2963	-0.3078	-0.4358	-0.3721	-0.3721	-0.2432	-0.5643	-0.3799	-0.0985	-0.2373		-0.2871	0.5274
S_man6p_c	0	-0.7858	-0.4697	-0.3101	-0.0186	-0.0972	-0.0849	-0.4485	-0.2565	-0.2999	-0.1368	-0.0909	-0.3053	-0.047	-0.8599	-0.3625	-0.09	-0.034	-0.1052	-0.0957	-0.4872	-0.106	-0.2916	-0.3033	-0.431	-0.3706	-0.3706	-0.2382	-0.5618	-0.3746	-0.0939	-0.2332		-0.2826	0.5286
S_mem2emgacpail_hs_r	2	0	0	0	0	0	0	0	0	0	0	0	0	0	0	0	0	0	0	0	0	0	0	0	0	0	0	0	0	0	0	0		0	0
S_mem2emgacpail_prot_hs_r	3	0	0	0	0	0	0	0	0	0	0	0	0	0	0	0	0	0	0	0	0	0	0	0	0	0	0	0	0	0	0	0		0	0
S_memgacpail_hs_r	2	0	0	0	0	0	0	0	0	0	0	0	0	0	0	0	0	0	0	0	0	0	0	0	0	0	0	0	0	0	0	0		0	0
S_meoh_c	0	0.4246	1.0973	0.4415	1.0591	1.0973	0.6969	1.0973	0.9541	1.0591	1.0591	1.0591	1.0973	1.0591	0.1113	0.8581	1.0685	1.0815	1.0815	0.9205	1.0911	0.7721	0.6578	0.9421	1.0254	0.7317	0.7317	1.0839	0.3068	1.2099	0.915	2.5586		0.9468	0.6411
S_met_L_c	0	0.2979	0.9132	0.4338	0.8765	0.9132	0.9287	0.9132	1.1804	0.8765	0.8765	0.8765	0.9132	0.8765	-0.0302	1.0232	1.0353	0.8378	0.8378	0.8115	0.808	0.9178	1.3861	0.8842	1.0021	0.9998	0.9998	1.0296	1.3306	0.8547	1.5492	1.0503		0.9098	0.6564
S_methf_c_m	0	-2.9281	-3.3941	-3.3582	-3.432	-3.3941	-3.4572	-3.3941	-2.567	-3.432	-3.432	-3.432	-3.3941	-3.432	-4.3977	-3.4181	-2.9262	-3.4413	-3.4413	-3.0735	-3.0156	-3.6189	-0.847	-3.2379	-2.9149	0.0053	0.0053	-2.9551	-2.4559	-3.2644	-0.4874	-3.4256		-2.9019	1.0525
S_mev_R_c_x	0	4.8933	5.8669	5.8669	5.8669	5.8669	5.8669	5.8669	5.8669	5.8669	5.8669	5.8669	5.8669	5.8669	5.8669	5.8669	5.8669	5.8669	5.8669	5.8669	5.8669	5.8669	5.8669	5.8669	5.8669	5.8669	5.8669	5.8669	5.8669	5.8669	5.8669	5.8669		5.8355	0.9274
S_mgacpail_hs_r	1	0	0	0	0	0	0	0	0	0	0	0	0	0	0	0	0	0	0	0	0	0	0	0	0	0	0	0	0	0	0	0		0	0
S_mhista_c	3	0	0	0	0	0	0	0	0	0	0	0	0	0	0	0	0	0	0	0	0	0	0	0	0	0	0	0	0	0	0	0		0	0
S_mi13456p_c_n	0	-0.8021	-0.4966	-0.3301	-0.0453	-0.1252	-0.1122	-0.4732	-0.2678	-0.325	-0.1734	-0.1332	-0.3305	-0.0691	-0.8692	-0.3728	-0.0913	-0.0517	-0.1173	-0.1249	-0.4925	-0.1243	-0.3044	-0.3261	-0.4531	-0.4068	-0.4068	-0.2547	-0.582	-0.3843	-0.1268	-0.2634		-0.3044	0.5227
S_mi1345p_c	3	0	0	0	0	0	0	0	0	0	0	0	0	0	0	0	0	0	0	0	0	0	0	0	0	0	0	0	0	0	0	0		0	0
S_mi134p_c	1	0	0	0	0	0	0	0	0	0	0	0	0	0	0	0	0	0	0	0	0	0	0	0	0	0	0	0	0	0	0	0		0	0
S_mi145p_c	1	0	0	0	0	0	0	0	0	0	0	0	0	0	0	0	0	0	0	0	0	0	0	0	0	0	0	0	0	0	0	0		0	0
S_mi14p_c	0	0	0	0	0	0	0	0	0	0	0	0	0	0	0	0	0	0	0	0	0	0	0	0	0	0	0	0	0	0	0	0		0	0
S_mi1p_D_c	2	0	0	0	0	0	0	0	0	0	0	0	0	0	0	0	0	0	0	0	0	0	0	0	0	0	0	0	0	0	0	0		0	0
S_mi34p_c	3	0	0	0	0	0	0	0	0	0	0	0	0	0	0	0	0	0	0	0	0	0	0	0	0	0	0	0	0	0	0	0		0	0
S_mi3p_D_c	3	0	0	0	0	0	0	0	0	0	0	0	0	0	0	0	0	0	0	0	0	0	0	0	0	0	0	0	0	0	0	0		0	0
S_minohp_c_n	0	-0.8021	-0.4966	-0.3301	-0.0453	-0.1252	-0.1122	-0.4732	-0.2678	-0.325	-0.1734	-0.1332	-0.3305	-0.0691	-0.8692	-0.3728	-0.0913	-0.0517	-0.1173	-0.1249	-0.4925	-0.1243	-0.3044	-0.3261	-0.4531	-0.4068	-0.4068	-0.2547	-0.582	-0.3843	-0.1268	-0.2634		-0.3044	0.5227
S_mlthf_c_m	0	0.9054	0.432	0.7451	0.3931	0.432	0.2173	0.432	1.6718	0.3931	0.3931	0.3931	0.432	0.3931	-0.5932	0.5704	1.2301	0.4955	0.4955	1.0121	1.1156	0.2139	2.9652	0.7937	1.1663	3.1222	3.1222	1.1243	0.9531	0.8604	3.3519	0.6202		0.963	0.9314
S_mmcoa_R_m	0	0.0064	1.232	0.6552	1.1939	1.232	1.1397	1.232	1.6604	1.1939	1.1939	1.1939	1.232	1.1939	0.2445	1.4478	1.5519	0.8322	0.8322	1.7894	1.5205	1.151	1.4685	1.1713	1.2379	0.8503	0.8503	1.2354	1.2934	1.2199	1.6061	-0.0532		1.1164	1.1548
S_mmcoa_S_m	0	-1.9936	-0.768	-1.3448	-0.8061	-0.768	-0.8603	-0.768	-0.3396	-0.8061	-0.8061	-0.8061	-0.768	-0.8061	-1.7555	-0.5522	-0.4481	-1.1678	-1.1678	-0.2106	-0.4795	-0.849	-0.5315	-0.8287	-0.7621	-1.1497	-1.1497	-0.7646	-0.7066	-0.7801	-0.3939	-2.0532		-0.8836	1.1548
S_mn_l	3	0	0	0	0	0	0	0	0	0	0	0	0	0	0	0	0	0	0	0	0	0	0	0	0	0	0	0	0	0	0	0		0	0
S_mpdol_U_c	3	0	0	0	0	0	0	0	0	0	0	0	0	0	0	0	0	0	0	0	0	0	0	0	0	0	0	0	0	0	0	0		0	0
S_msa_m	0	-3.1163	-0.316	-0.8552	-0.3543	-0.316	-0.4992	-0.316	-0.3874	-0.3543	-0.3543	-0.3543	-0.316	-0.3543	-1.3179	-0.4712	-0.3809	-0.5378	-0.5378	-0.3763	-0.2953	-0.4548	-0.7301	-0.415	-0.3038	-0.6317	-0.6317	-0.2332	-0.5464	-0.4367	-0.0232	-1.2347		-0.563	2.5266
S_mthgxl_c	0	1.4744	2.2497	1.6307	2.2117	2.2497	2.0228	2.2497	2.1982	2.2117	2.2117	2.2117	2.2497	2.2117	1.2632	2.1568	2.2715	2.2834	2.2834	2.0456	2.2602	1.9465	1.9923	2.0448	2.206	2.0705	2.0705	2.2585	1.8906	2.5156	2.2558	2.1669		2.1086	0.6621
S_n2m2masn_g	1	0	0	0	0	0	0	0	0	0	0	0	0	0	0	0	0	0	0	0	0	0	0	0	0	0	0	0	0	0	0	0		0	0
S_n2m2mn_l	3	0	0	0	0	0	0	0	0	0	0	0	0	0	0	0	0	0	0	0	0	0	0	0	0	0	0	0	0	0	0	0		0	0
S_n2m2nm_l	3	0	0	0	0	0	0	0	0	0	0	0	0	0	0	0	0	0	0	0	0	0	0	0	0	0	0	0	0	0	0	0		0	0
S_n2m2nmasn_g_l	0	0	0	0	0	0	0	0	0	0	0	0	0	0	0	0	0	0	0	0	0	0	0	0	0	0	0	0	0	0	0	0		0	0
S_n2m2nmn_l	3	0	0	0	0	0	0	0	0	0	0	0	0	0	0	0	0	0	0	0	0	0	0	0	0	0	0	0	0	0	0	0		0	0
S_n3m2masn_g	3	0	0	0	0	0	0	0	0	0	0	0	0	0	0	0	0	0	0	0	0	0	0	0	0	0	0	0	0	0	0	0		0	0
S_n4m2masn_g	3	0	0	0	0	0	0	0	0	0	0	0	0	0	0	0	0	0	0	0	0	0	0	0	0	0	0	0	0	0	0	0		0	0
S_n5m2masn_g	3	0	0	0	0	0	0	0	0	0	0	0	0	0	0	0	0	0	0	0	0	0	0	0	0	0	0	0	0	0	0	0		0	0
S_na1_c_r_x	0	0.341	1.0732	1.0167	1.0359	1.0732	1.2911	1.0732	1.9786	1.0358	1.0358	1.0358	1.0732	1.0359	0.1125	1.615	1.6728	0.9584	0.9584	1.0953	1.9926	1.5545	1.7554	1.5357	1.6485	1.0126	1.0126	1.5556	2.1832	1.5286	3.2041	1.1052		1.3097	1.0896
S_nac_c	0	5.6794	-0.539	-0.3725	-0.0876	-0.1674	-0.1539	-0.516	-0.3106	-0.3672	-0.2159	-0.1749	-0.3727	-0.111	-0.9114	-0.4155	-0.1339	-0.0937	-0.1589	-0.1674	-0.5364	-0.1675	-0.3464	-0.3682	-0.4954	-0.445	-0.445	-0.2967	-0.6215	-0.4271	11.516	5.3236		0.4226	5.6604
S_Nacasp_c_m	0	0	0	0	0	0	0	0	0	0	0	0	0	0	0	0	0	0	0	0	0	0	0	0	0	0	0	0	0	0	0	0		0	0
S_nad_c_m_n_r_x	0	-1.0781	0.1773	-0.0722	0.1393	0.1774	0.092	0.1773	0.6046	0.1393	0.1393	0.1393	0.1773	0.1393	-0.791	0.2818	0.4089	0.1201	0.1201	0.0505	0.4056	0.2932	0.3351	0.3015	0.4263	0.202	0.202	0.5942	0.1961	0.2784	0.8557	-0.0455		0.1673	1.2534
S_nadh_c_m_r_x	0	-1.0781	0.1773	-0.0721	0.1393	0.1774	0.092	0.1773	0.6046	0.1393	0.1393	0.1393	0.1774	0.1393	-0.805	0.2818	0.4089	0.1201	0.1201	0.0505	0.4056	0.2932	0.3351	0.3015	0.4263	0.202	0.202	0.3734	0.1961	0.2785	0.8557	-0.0455		0.1598	1.2449
S_nadp_c_m_r_x	0	-0.1608	0.9312	0.7593	0.8932	0.9312	0.7668	0.9312	1.1935	0.8931	0.8932	0.8932	0.9312	0.8932	-0.0519	0.7845	0.9472	1.0105	1.0105	0.8492	0.9394	0.9565	0.7151	1.0292	1.254	0.8577	0.8577	1.183	0.8022	1.1708	1.9248	0.4749		0.886	1.0709
S_nadph_c_m_r_x	0	-0.1608	0.9312	0.7593	0.8932	0.9312	0.7668	0.9312	1.1935	0.8931	0.8932	0.8932	0.9312	0.8932	-0.0519	0.7845	0.9472	1.0105	1.0105	0.8492	0.9394	0.9565	0.7151	1.0292	1.254	0.8577	0.8577	1.183	0.8022	1.1708	1.9248	0.4749		0.886	1.0709
S_naglc2p_U_c	3	0	0	0	0	0	0	0	0	0	0	0	0	0	0	0	0	0	0	0	0	0	0	0	0	0	0	0	0	0	0	0		0	0
S_ncam_c	0	-0.8018	-0.4965	-0.3296	-0.0452	-0.1254	-0.1114	-0.4734	-0.2677	-0.325	-0.1735	-0.1334	-0.3307	-0.0689	-0.8694	-0.372	-0.0907	-0.0517	-0.1173	-0.1251	-0.4926	-0.1246	-0.3047	-0.3256	-0.4528	-0.4065	-0.4065	16.893	-0.582	-0.3845	-0.1264	-0.2637		0.2488	3.2107
S_nh4_c_m_x	0	-0.8115	0.2466	-0.2395	0.2084	0.2466	0.2085	0.2466	0.5627	1.6466	1.6466	0.2084	0.2466	0.2084	-0.7469	0.3361	0.4163	0.1536	0.1536	1.4655	0.502	0.2175	0.2629	0.1977	0.3161	0.4403	0.4403	0.3323	0.3098	0.1667	0.9168	0.1387		0.3434	1.2303
S_nicrns_c	2	9.8141	-23.4551	-23.4551	-23.4551	-23.4551	-23.4551	-23.4551	-23.4551	-23.4551	-23.4551	-23.4551	-23.4551	-23.4551	-23.4551	-23.4551	-23.4551	-23.4551	-23.4551	-23.4551	-23.4551	-23.4551	-23.4551	-23.4551	-23.4551	-23.4551	-23.4551	-23.4551	-23.4551	-23.4551	-23.4551	9.4515		-21.3204	31.1913
S_nicrnt_c	0	5.1158	-0.5257	-0.359	-0.0741	-0.1543	-0.1401	-0.5024	-0.2972	-0.3522	-0.2011	-0.1619	-0.3596	-0.0977	-0.898	-0.4016	-0.1203	-0.0806	-0.1459	-0.1531	-0.5223	-0.1537	-0.3335	-0.3546	-0.4818	-0.4329	-0.4329	-0.2859	-0.6092	-0.414	-0.1557	4.7666		0.022	5.0968
S_nm2masn_g	3	0	0	0	0	0	0	0	0	0	0	0	0	0	0	0	0	0	0	0	0	0	0	0	0	0	0	0	0	0	0	0		0	0
S_nm4masn_g	3	0	0	0	0	0	0	0	0	0	0	0	0	0	0	0	0	0	0	0	0	0	0	0	0	0	0	0	0	0	0	0		0	0
S_nmn_c_n	0	-1.8021	-0.497	-0.3288	-0.0448	-0.1251	-0.1108	-0.4726	-0.2685	-0.3234	-0.1724	-0.1329	-0.3302	-0.0683	9.6258	-0.3721	-0.0918	-0.0532	-0.117	-0.1244	-0.4937	-0.124	-0.3049	-0.3248	-0.4521	-0.4063	-0.4063	14.8928	-0.581	-0.3849	-0.1258	-0.263		0.4908	3.8746
S_noncoa_m	3	0	0	0	0	0	0	0	0	0	0	0	0	0	0	0	0	0	0	0	0	0	0	0	0	0	0	0	0	0	0	0		0	0
S_nrpphr_c	0	-0.2862	0.7933	0.3169	0.7563	0.7933	1.0735	0.7933	1.303	0.7563	0.7563	0.7563	0.7933	0.7563	-0.1586	1.1733	1.0751	0.6316	0.6316	0.7664	-1.6206	0.7056	1.6847	0.8471	1.003	0.7453	0.7453	0.9759	1.924	0.8795	0.8251	0.652		0.737	1.153
S_nrvnc_c	0	-0.2166	0.7623	0.2862	0.7254	0.7623	1.0393	0.7623	1.2817	0.7254	0.7254	0.7254	0.7623	0.7254	-0.1889	1.1459	1.052	0.5808	0.5808	0.7429	-2.249	0.6389	1.4462	0.8054	0.9755	0.7328	0.7328	0.9473	1.8965	0.853	1.1012	0.5508		0.6907	1.1005
S_nrvnccoa_c_x	0	-1.8018	-0.4954	-0.3289	-0.0443	-0.1245	-0.1106	-0.4723	-0.2673	-0.3241	-0.1726	-0.1325	-0.3295	-0.0681	-0.8685	-0.3711	-0.0894	-0.0507	-0.1162	-0.1242	-0.4916	-0.1243	-0.304	-0.3251	-0.4522	-0.4059	-0.4059	-0.2543	-0.5816	-0.3837	-0.1256	-0.2632		-0.3358	1.4544
S_o2_c_m_n_r_x	0	-1.9129	-0.7427	-0.7812	-0.7806	-0.7426	-0.9013	-0.7427	-0.0266	-0.7806	-0.7806	-0.7806	-0.7427	-0.7806	-1.6697	-0.5585	-0.3354	-0.7367	-0.7367	-0.9422	-0.3329	-0.4641	-0.5674	-0.4169	-0.3286	-0.853	-0.853	-0.4131	-0.7695	-0.4574	-0.5756	0.0206		-0.6931	1.2375
S_o2s_c_m_n_x	0	-1.6404	0.0351	-0.3544	-0.0028	0.0351	-0.2594	0.0351	0.4633	-0.0029	-0.0029	-0.0029	0.0351	-0.0028	-0.6714	-0.0191	0.2484	0.0366	0.0366	-0.1803	0.1568	-0.1502	-0.0205	0.0143	0.1937	-0.2614	-0.2614	0.185	-0.3314	0.1498	0.2155	0.5719		-0.0565	1.5767
S_oaa_c_m_x	0	-4.5843	-1.2631	-1.5129	-1.3006	-1.2631	-1.2629	-1.2631	-0.626	-1.3006	-1.3006	-1.3006	-1.2631	-1.3006	-2.2287	-1.0719	-0.9509	-2.5783	-2.5783	-1.1512	-0.8482	-1.1139	-1.1057	-1.1811	-1.0053	-0.5333	-0.5333	-1.009	-1.1761	-1.216	-0.853	-2.0878		-1.3795	3.1915
S_occoa_c_m_x	0	11.1653	-0.499	-0.3315	-0.047	-0.1265	-0.1131	-0.4747	-0.2698	-0.3288	-0.1771	-0.1329	-0.3333	-0.072	-0.8728	-0.3752	-0.0914	-0.0552	-0.1214	-0.1284	-0.4944	-0.1292	-0.3062	-0.3303	-0.4544	-0.4085	-0.4086	-0.2561	-0.5853	-0.3838	11.2594	-0.2671		0.4468	10.7471
S_ocdca_c	0	-0.2164	0.7626	0.2864	0.7256	0.7626	1.0396	0.7626	1.282	0.7256	0.7256	0.7256	0.7626	0.7256	-0.1887	1.1462	1.0523	0.581	0.581	0.7431	-2.2502	0.6391	1.4466	0.8057	0.9759	0.7331	0.7331	0.9476	1.8969	0.8533	-11.5818	0.551		0.2818	2.315
S_ocdcea_c_r	0	8.4608	11.3637	8.4013	11.3255	11.3637	11.0144	11.3637	-0.2655	11.3254	11.3255	11.3255	11.3637	11.3255	10.3781	-0.3709	-0.089	11.3178	11.3178	11.1495	-0.4913	8.1191	-0.303	9.5955	10.3739	10.5438	10.5438	10.811	-0.581	-0.3836	9.9237	-0.2642		7.7834	4.9163
S_ocdececrn_c_m	0	-8.9729	-0.5777	-0.8017	-0.6154	-0.5777	-0.5607	-0.5777	-0.5267	-0.6154	-0.6154	-0.6154	-0.5777	-0.6154	-1.5541	-0.7422	-0.7653	-0.3705	-0.3705	-0.876	-0.8134	0.0014	-0.6381	-0.1616	-0.2994	-0.7594	-0.7594	-0.3971	-0.3407	-8.4726	-0.5817	-0.5471		-1.1193	7.8585
S_octa_c	1	-0.8018	-0.4966	-0.3297	-0.0452	-0.1254	-0.1113	-0.4732	-0.2678	-0.3252	-0.1736	-0.1332	-0.3307	-0.0688	-0.8692	-0.3721	-0.0907	-0.0517	-0.1173	-0.1251	-0.4929	-0.1246	-0.3048	-0.3257	-0.4529	-0.4064	-0.4064	-0.2552	-0.5816	-0.3844	-0.1264	-0.2636		-0.3043	0.5225
S_octd11ecoa_c_m	0	-9.9729	-0.5777	-0.8017	-0.6154	-0.5777	-0.5607	-0.5777	-0.5267	-0.6154	-0.6154	-0.6154	-0.5777	-0.6154	-1.5541	-0.7422	-0.7653	-0.3705	-0.3705	-0.876	-0.8134	0.0014	-0.6381	-0.1616	-0.2994	-0.7594	-0.7594	-0.3971	-0.3407	-9.0593	-0.5817	-0.5471		-1.1705	8.7958
S_octdececoa_c_m_r_x	0	8.0245	9.9275	6.971	9.8897	9.9278	9.5787	9.9275	-0.2667	9.8894	9.8896	9.8896	9.9276	9.8896	8.9424	-0.3714	-0.09	9.8819	9.8819	9.7138	-0.4922	8.0887	-0.3036	8.1615	8.9385	9.1083	9.1083	9.3755	-0.5812	-0.3846	8.4894	-0.2638		6.7958	4.4311
S_octdececrn_c_m	0	8.3754	-0.4953	-0.3287	-0.045	-0.1245	-0.1103	-0.472	-0.2657	-0.3242	-0.1732	-0.1319	-0.3291	-0.0677	-0.8702	-0.3706	-0.089	-0.0516	-0.1162	-0.1239	-0.4918	7.7559	-0.3022	-0.3257	-0.4525	-0.4054	-0.4054	-0.2539	-0.5803	-0.3838	-0.1256	-0.2636		0.2468	8.1281
S_octe5coa_m_x	0	-38.0613	-38.0613	-38.0613	-38.0613	-38.0613	-38.0613	-38.0613	-38.0613	-38.0613	-38.0613	-38.0613	-38.0613	-38.0613	-38.0613	-38.0613	-38.0613	-5.2759	-5.2759	-38.0613	-38.0613	-38.0613	-38.0613	-38.0613	-38.0613	-38.0613	-38.0613	-38.0613	-38.0613	-3.185	-0.9778	-38.0613		-33.6248	12.3157
S_od2coa_c_m	0	35.0728	0	0	0	0	0	0	0	0	0	0	0	0	0	0	0	0	0	0	0	0	0	0	0	0	0	0	0	0	0	0		1.1314	33.408
S_oh1_c	0	-0.7002	0.3707	0.9494	0.3331	0.3707	-0.0579	0.3707	2.2233	0.3331	0.3331	0.3331	0.3707	0.3331	-0.6503	0.5293	1.568	0.2943	0.2943	1.1137	1.6042	0.6093	-0.9369	0.8739	1.2325	1.7476	1.7476	1.1877	-1.2019	0.6198	1.6731	0.9447		0.6069	1.495
S_orn_c_m	0	-1.142	0.4547	-0.0608	0.4168	0.4549	0.405	0.4547	0.5916	0.4166	0.4167	0.4167	0.4548	0.4168	-0.5386	0.4444	0.5007	0.4521	0.452	2.1483	0.5745	0.5164	0.8473	0.4229	0.4916	1.1197	1.1197	0.5442	0.9604	0.3306	1.62	0.5024		0.5227	1.7003
S_orot_c	0	4.8376	4.8409	4.8431	4.8473	4.846	4.8462	4.8412	4.8439	4.8431	4.8453	4.8459	4.8431	4.8469	4.837	4.8425	4.8465	4.8472	4.8461	4.846	4.841	4.846	4.8434	4.8431	4.8415	4.842	4.842	4.8441	4.8399	4.8423	4.846	4.844		4.8436	0.0063
S_orot5p_c	1	5.7826	5.7826	5.7826	5.7826	5.7826	5.7826	5.7826	5.7826	5.7826	5.7826	5.7826	5.7826	5.7826	5.7826	5.7826	5.7826	5.7826	5.7826	5.7826	5.7826	5.7826	5.7826	5.7826	5.7826	5.7826	5.7826	5.7826	5.7826	5.7826	5.7826	5.7826		5.7826	0
S_oxa_c_m	0	-1.0952	0.1353	-0.3619	0.0974	0.1353	0.0801	0.1353	0.394	0.0974	0.0974	0.0974	0.1353	0.0974	-0.8449	0.2063	0.2773	0.606	0.606	-0.5377	0.2274	0.094	0.149	0.1012	0.2063	-0.0555	-0.0555	0.1872	0.1471	0.0696	-0.094	0.2206		0.0502	1.1598
S_pa_hs_c_g_m_r	0	0.3612	2.1711	1.2229	2.1503	2.1728	1.3257	2.1712	5.7991	2.1489	2.1496	2.1499	2.1718	2.1502	1.6095	1.2222	1.2275	2.3237	2.3234	2.1021	1.2202	1.2268	1.2234	1.223	1.2209	1.2216	1.2216	1.2243	1.2188	2.9516	1.3293	1.3087		1.7917	1.6584
S_pac_c	0	1.3963	-0.4924	-0.3258	-0.0407	-0.1205	-0.1088	-0.4685	-0.2641	-0.3205	-0.1681	-0.129	-0.3263	-0.066	-0.8651	8.3746	-0.0888	9.3238	9.3238	-0.1207	-0.491	2.9533	-0.305	-0.3245	-0.4488	-0.4025	-0.4025	-0.2506	4.706	11.2228	10.5204	9.7064		1.9677	4.0154
S_pacald_c	0	1.3963	-0.4924	-0.3258	-0.0407	-0.1205	-0.1093	-0.4685	-0.2641	-0.3205	-0.1681	-0.129	-0.3263	-0.066	-0.8651	8.3746	-0.089	9.3238	9.3238	-0.1207	-0.491	2.9533	-0.3054	-0.3245	-0.4488	-0.4025	-0.4025	-0.2506	4.706	11.2228	10.5204	9.7064		1.9676	4.0154
S_paf_hs_c	3	0	0	0	0	0	0	0	0	0	0	0	0	0	0	0	0	0	0	0	0	0	0	0	0	0	0	0	0	43.6705	0	0		1.4087	7.8353
S_pail_hs_c_n	0	1.016	3.4033	3.4122	3.4291	15.1147	3.4249	3.4048	8.9927	3.4124	3.4211	3.4235	3.4121	3.4276	7.3681	7.4526	8.292	3.4286	3.4245	3.424	8.2978	3.424	7.5353	3.4123	3.4058	3.4082	3.4082	3.4163	3.3996	7.5096	3.424	3.4158		4.7336	4.5222
S_pail345p_hs_c_r	0	-0.8021	18.7675	17.7675	18.7004	-0.1256	-0.1116	-0.4734	-0.2649	-0.3252	-0.1738	-0.1334	-0.3307	-0.0689	-0.8694	-0.3712	-0.0859	18.7675	-0.1173	-0.1253	-0.4934	-0.12	-0.3018	-0.3223	-0.4484	-0.4069	-0.4069	-0.2561	-0.5809	-0.3817	-0.1264	-0.2637		2.1134	6.9134
S_pail34p_hs_c	2	0	0	0	0	0	0	0	0	0	0	0	0	0	0	0	0	0	0	0	0	0	0	0	0	0	0	0	0	0	0	0		0	0
S_pail35p_hs_c_r	0	-0.8024	-0.4979	16.7673	-0.0456	-0.1254	-0.1116	-0.4741	-0.2665	-0.3256	-0.1743	-0.1338	-0.3312	-0.0698	-0.8714	-0.3722	-0.0888	-0.0524	-0.1177	-0.1256	-0.4932	-0.1225	-0.3036	-0.3242	-0.4509	-0.407	-0.4071	-0.2558	-0.5817	-0.3836	-0.1267	-0.264		0.2471	3.1889
S_pail3p_hs_c	0	-0.8023	-0.4963	-0.3294	-0.0453	-0.1257	-0.1113	-0.474	-0.2672	-0.3254	-0.174	-0.1331	-0.3305	-0.0695	-0.8694	-0.3718	-0.0904	-0.0514	-0.117	-0.1253	-0.4922	-0.1241	-0.3041	-0.3254	-0.4528	-0.4063	-0.4063	-0.2549	-0.5815	-0.3838	-0.1262	-0.2637		-0.3042	0.523
S_pail45p_hs_c_n	0	-0.9457	17.0386	-0.3268	16.9715	16.0386	-0.1083	-0.4709	7.1155	-0.3231	-0.171	-0.1309	-0.3282	-0.0664	14.2195	5.5277	6.4007	17.0386	-0.1146	-0.1229	6.4045	-0.1221	5.615	-0.3239	-0.4503	-0.4035	-0.4035	-0.253	-0.579	5.5874	-0.1235	-0.2616		3.6106	7.5233
S_pail4p_hs_c_n	0	-0.9278	-0.5065	-0.3279	-0.0448	16.1583	-0.1098	-0.4723	10.0075	-0.3252	-0.1734	-0.1323	-0.3299	-0.0673	14.1308	8.4103	9.2883	-0.0538	-0.1168	-0.1253	9.2944	-0.1256	8.4978	-0.3272	-0.4525	-0.4052	-0.4052	-0.2553	-0.5798	8.4707	-0.1249	-0.2635		2.5034	5.9523
S_pail5p_hs_c_n	0	-0.8373	-0.4969	-0.328	-0.0436	16.1472	-0.1091	-0.4719	7.2214	-0.3241	-0.1725	-0.1318	-0.3293	-0.068	7.396	5.6289	6.5044	-0.0522	-0.1159	-0.1239	6.5093	-0.123	5.7163	-0.3248	-0.4514	-0.4046	-0.4046	-0.2538	-0.5802	5.689	-0.1246	-0.2626		1.7509	4.5824
S_pan4p_c_m	0	-0.8013	-0.4957	-0.3288	-0.0448	-0.1246	-0.1113	-0.4727	-0.2673	-0.3246	-0.1733	-0.1327	-0.3296	-0.0684	-0.8696	-0.3721	-0.0908	-0.0509	-0.1162	-0.1251	-0.4921	-0.1247	-0.3038	-0.3257	-0.4527	-0.4065	-0.4065	-0.255	-0.5812	-0.3836	-0.1249	-0.2627		-0.3038	0.5224
S_pap_c_g	0	0	0	0	0	0	0	0	0	0	0	0	0	0	0	0	0	0	0	0	0	0	0	0	0	0	0	0	0	0	0	0		0	0
S_paps_c_g	0	-0.802	-0.4969	-0.3298	-0.0455	-0.1259	-0.1118	-0.4735	-0.268	-0.3252	-0.1738	-0.1336	-0.3309	-0.0688	-0.8693	-0.3723	-0.0906	-0.0517	-0.1173	-0.1253	-0.4929	-0.1248	-0.3046	-0.3257	-0.4529	-0.4064	-0.4064	-0.2551	-0.5821	-0.3849	-0.1265	-0.2636		-0.3045	0.5225
S_pchol_hs_c_g_m_r	0	1.6239	1.77	1.2359	1.76	1.7723	1.3404	1.7701	1.2371	1.758	1.759	1.7593	1.771	1.7598	1.5042	1.2352	1.2406	1.3252	1.3245	2.126	1.2332	1.2399	1.2364	1.236	1.2338	1.2346	1.2346	1.2373	1.2318	1.235	1.344	1.3231		1.4546	0.3071
S_pd3_c	0	-0.802	-0.4964	-0.3294	-0.0452	-0.1254	-0.1114	-0.4731	-0.2675	-0.325	-0.1734	-0.1333	-0.3305	-0.0686	-0.869	-0.3718	-0.0904	-0.0515	-0.1171	-0.1249	-0.4925	-0.1246	-0.3044	-0.3254	-0.4527	-0.4062	-0.4062	-0.2549	-0.5817	-0.3843	-0.1262	-0.2635		-0.3042	0.5227
S_pe_hs_c_m_r	0	4.9321	4.9349	4.9368	4.9404	4.9393	4.9395	4.9352	4.9375	4.9368	4.9387	4.9392	4.9368	4.9401	4.9316	4.9363	4.9398	4.9403	4.9394	4.9393	4.935	4.9393	4.9371	4.9368	4.9354	4.9359	4.9359	4.9377	4.9341	4.9362	4.9393	4.9376		4.9372	0.0054
S_peamn_c	3	0	0	0	0	0	0	0	0	0	0	0	0	0	0	0	0	0	0	0	0	0	0	0	0	0	0	0	0	0	0	0		0	0
S_pentcoa_m	3	0	0	0	0	0	0	0	0	0	0	0	0	0	0	0	0	0	0	0	0	0	0	0	0	0	0	0	0	0	0	0		0	0
S_pep_c_m	0	0.5371	1.5173	1.0521	1.4797	1.5173	1.4114	1.5173	1.7426	1.4797	1.4797	1.4797	1.5173	1.4797	0.5507	1.5243	1.6219	1.525	1.525	1.3468	1.6195	1.4552	1.5194	1.4707	1.5975	1.3308	1.3308	1.5875	1.4092	1.41	1.5568	1.3689		1.4181	0.8902
S_pglyc_hs_c	0	2.9721	2.9964	3.0118	3.0421	3.033	3.0344	2.9984	3.0179	3.0122	3.0277	3.0321	3.0117	3.0392	2.9674	3.0076	3.0369	3.0413	3.0339	3.033	2.9968	3.0331	3.0143	3.0122	3.0003	3.0045	3.0045	3.0192	2.9891	3.0066	3.0329	3.0183		3.0155	0.0461
S_pgp_hs_c	3	8.963	8.963	8.963	8.963	8.963	8.963	8.963	8.963	8.963	8.963	8.963	8.963	8.963	8.963	8.963	8.963	8.963	8.963	8.963	8.963	8.963	8.963	8.963	8.963	8.963	8.963	8.963	8.963	8.963	8.963	8.963		8.963	0
S_phaccoa_c	3	0	0	0	0	0	0	0	0	0	0	0	0	0	0	0	0	0	0	0	0	0	0	0	0	0	0	0	0	0	0	0		0	0
S_phe_L_c	0	0.1167	0.9075	0.4138	0.8699	0.9075	0.8956	0.9075	1.1548	0.8699	0.8699	0.8699	0.9075	0.8699	-0.0653	0.9887	1.013	0.8396	0.8396	0.7871	0.8197	0.8921	1.4114	0.8627	0.9823	1.0363	1.0363	1.0133	1.3108	0.8219	1.6017	0.9098		0.8923	0.8098
S_pheacgln_c	2	-0.802	-0.4965	-0.3295	-0.0452	-0.1254	-0.1113	-0.4732	-0.2673	-0.3249	-0.1722	-0.1334	-0.3306	-0.0689	-0.8691	-0.3717	-0.0902	-0.0517	-0.1173	-0.1257	-0.4926	-0.1246	-0.3044	-0.3255	-0.4528	-0.4065	-0.4065	-0.255	-0.5815	-0.3844	-0.1263	-0.2638		-0.3042	0.5227
S_pheme_c_m	0	-0.8021	-0.4966	-0.3296	-0.0452	-0.1254	-0.1116	-0.4732	-0.2677	-0.325	-0.1736	-0.1334	-0.3307	-0.0688	-0.8692	-0.3719	-0.0906	-0.0517	-0.1171	-0.1251	-0.4927	-0.1246	-0.3046	-0.3255	-0.4529	-0.4064	-0.4064	-0.255	-0.5818	-0.3844	-0.1264	-0.2636		-0.3043	0.5228
S_phyQ_c	3	0	0	0	0	0	0	0	0	0	0	0	0	0	0	0	0	0	0	0	0	0	0	0	0	0	0	0	0	0	0	0		0	0
S_phyt_c	0	-0.8018	-0.4965	-0.3296	-0.0453	-0.1256	-0.1116	-0.4734	-0.2677	-0.325	-0.1736	-0.1334	-0.3305	-0.0686	-0.8692	-0.372	-0.0906	-0.0515	-0.1171	-0.1251	-0.4926	-0.1246	-0.3047	-0.3256	-0.453	-0.4065	-0.4065	-0.2551	-0.5817	-0.3845	-0.1264	-0.2635		-0.3043	0.5225
S_phyt2ohcoa_x	1	0	0	0	0	0	0	0	0	0	0	0	0	0	0	0	0	0	0	0	0	0	0	0	0	0	0	0	0	0	0	0		0	0
S_phytcoa_c_x	0	-0.8021	-0.4968	-0.3297	-0.0455	-0.1256	-0.1116	-0.4739	-0.2677	-0.3253	-0.1739	-0.1335	-0.3308	-0.0696	-0.8695	-0.372	-0.0906	-0.0519	-0.1173	-0.1252	-0.4926	-0.1247	-0.3046	-0.3256	-0.453	-0.4065	-0.4065	-0.2552	-0.5817	-0.3846	-0.1265	-0.2638		-0.3044	0.5226
S_pi_c_g_l_m_n_r_x	0	-1.4581	-0.1766	-0.3398	-0.2144	-0.134	-0.2563	-0.1766	0.7139	-0.2144	-0.2144	-0.2144	-0.1766	-0.2144	-1.148	0.2406	0.4279	-0.1794	-0.1794	-0.3831	0.4225	0.2229	0.2473	0.223	0.3543	-0.1264	-0.1264	0.2464	0.1452	0.2386	-0.1365	-0.4389		-0.0976	1.3814
S_pmtcoa_c_m_r_x	0	-0.0697	0.852	0.3007	0.8141	0.852	0.7182	0.852	1.2788	0.8141	0.8141	0.8141	0.852	0.8141	-0.1269	1.0189	1.1448	0.9621	0.9621	0.4831	1.1352	0.8126	1.0731	0.8192	0.8631	0.5994	0.5994	0.866	0.8727	0.9486	1.9788	0.29		0.8067	0.9274
S_pmtcrn_c_m_r	0	-0.802	-0.4964	-0.3296	-0.045	-0.1253	-0.1114	-0.4731	-0.2673	-0.325	-0.1734	-0.1333	-0.3305	-0.0686	-0.869	-0.3718	-0.0903	-0.0515	-0.117	-0.1249	-0.4923	-0.1243	-0.3043	-0.3254	-0.4527	-0.4062	-0.4062	-0.2549	-0.5815	-0.3841	-0.1262	-0.2635		-0.3041	0.5228
S_pnto_R_c	0	-0.8012	-0.4946	-0.3276	-0.044	-0.1234	-0.1107	-0.4721	-0.2644	-0.3236	-0.1726	-0.1319	-0.3286	-0.0674	-0.8683	-0.3711	-0.0892	-0.0501	-0.1155	-0.1241	-0.4917	-0.1234	-0.3016	-0.3242	-0.4517	-0.406	-0.406	-0.253	-0.58	-0.3821	12.5593	-0.2621		0.1064	2.4454
S_ppa_c_m	0	-3.4571	-2.2743	-2.8595	-2.3129	-2.2742	-2.4407	-2.2743	-0.1404	-2.3129	-2.3129	-2.3129	-2.2743	-2.3129	-3.2794	-0.74	-0.4632	-2.2705	-2.2705	-2.5714	-0.4372	-2.4049	-0.7219	-2.4289	-2.3283	-2.5246	-2.5246	-2.2976	-2.188	-0.7897	-2.0937	-2.4807		-2.0766	1.5592
S_ppbng_c	3	0	0	0	0	0	0	0	0	0	0	0	0	0	0	0	0	0	0	0	0	0	0	0	0	0	0	0	0	0	0	0		0	0
S_ppcoa_c_m_x	0	-3.7808	-0.9412	-1.322	-0.9796	-0.9412	-1.0752	-0.9412	0.1565	-0.9796	-0.9796	-0.9796	-0.9412	-0.9796	-1.9497	-0.3293	-0.1234	-1.207	-1.207	-1.0052	-0.0783	-0.9187	-0.3277	-0.9215	-0.8059	-1.5906	-1.5906	-0.745	-0.9332	-0.4653	-0.6336	-1.5128		-1.0009	2.7726
S_ppi_c_m_n_r_x	0	-7.1122	-2.7484	0.0841	-2.7869	-2.7481	-2.9513	-2.7484	2.1264	-2.7872	-2.787	-2.787	-2.7483	-2.7869	-3.4248	1.0976	1.5414	-2.7546	-2.7546	-2.9987	1.5435	1.1167	1.0984	1.129	1.3353	-0.4952	-0.4952	0.953	0.4964	1.4729	-4.6907	-5.3359		-1.4176	5.991
S_ppp9_m	3	0	0	0	0	0	0	0	0	0	0	0	0	0	0	0	0	0	0	0	0	0	0	0	0	0	0	0	0	0	0	0		0	0
S_pppg9_c_m	0	-0.8021	-0.4966	-0.3296	-0.0452	-0.1254	-0.1116	-0.4732	-0.2677	-0.325	-0.1736	-0.1334	-0.3307	-0.0688	-0.8692	-0.3719	-0.0906	-0.0517	-0.1171	-0.1251	-0.4927	-0.1246	-0.3046	-0.3255	-0.4529	-0.4064	-0.4064	-0.255	-0.5818	-0.3844	-0.1264	-0.2636		-0.3043	0.5228
S_pram_c	2	4.5447	-0.496	-0.329	-0.0447	-0.1251	-0.111	-0.4731	-0.2669	-0.3286	-0.1799	-0.133	-0.3304	-0.0686	-0.8691	-0.3721	-0.09	-0.0512	-0.1169	-0.1264	-0.4925	-0.1245	-0.304	-0.3257	-0.4523	15.3083	15.3083	-0.2546	-0.5812	-0.3846	-0.1258	-0.2632		0.882	5.2593
S_pre_prot_r	1	-0.8016	-0.4959	-0.3291	-0.0446	-0.1251	-0.1108	-0.4728	-0.2668	-0.3245	-0.173	-0.1326	-0.3302	-0.0682	-0.8686	-0.3712	-0.0895	-0.0509	-0.1167	-0.1245	-0.4918	-0.124	-0.3039	-0.3249	-0.452	-0.4055	-0.4055	-0.2544	-0.5807	-0.3836	-0.1256	-0.2628		-0.3036	0.5229
S_prist_c_x	0	-7.9968	-7.6905	-7.5239	-7.2397	-7.3196	-7.3057	-7.6675	-7.4622	-7.5186	-7.3673	-7.3282	-7.5241	-7.2634	-8.0645	-7.5662	-7.2848	-7.2455	-7.3104	-7.3196	-7.6871	3.8425	-7.4986	2.8964	-7.648	-7.601	-7.601	-7.4494	-7.7762	2.575	-7.3205	-7.4589		-6.475	3.4738
S_pristanal_c_x	0	-9.5818	-7.6905	-7.5239	-7.2398	-7.3197	-7.3059	-7.6676	-7.4623	-7.5186	-7.3673	-7.3283	-7.5241	-7.2634	-8.0645	-7.5662	-7.2849	-7.2455	-7.3105	-7.3195	-7.6871	3.8425	-7.4989	2.8964	-7.648	-7.6011	-7.6011	-7.4493	-7.7763	2.575	-7.3206	-7.4592		-6.5262	4.3439
S_pristcoa_c_x	0	-0.802	-0.4964	-0.3292	-0.0453	-0.1253	-0.1113	-0.4737	-0.267	-0.3252	-0.1738	-0.1333	-0.3307	-0.0695	-0.8693	-0.3718	-0.0906	-0.0518	-0.1171	-0.1251	-0.4923	-0.1245	-0.3043	-0.3257	-0.4529	-0.4062	-0.4062	-0.2549	-0.5817	-0.3843	-0.1264	-0.2635		-0.3042	0.5227
S_pro_D_c	0	-2.6448	0.305	-0.0906	0.2686	0.305	0.2635	0.305	0.9426	0.2686	0.2686	0.2686	0.305	0.2686	-0.6397	0.5655	0.6721	-0.0333	-0.0333	0.1132	-1.1501	-1.1167	1.3668	0.0172	0.5693	0.638	0.638	0.4668	0.931	0.2443	1.7137	-3.6799		0.0747	2.825
S_pro_L_c_m	0	-0.5165	0.3988	-0.0577	0.3611	0.3988	0.367	0.3988	0.8526	0.3611	0.3611	0.3611	0.3988	0.3611	-0.5741	0.5802	0.6661	0.307	0.307	-0.0911	0.5996	0.3524	0.7922	0.365	0.5059	0.2532	0.2532	0.4745	0.5484	0.4101	0.8464	0.2592		0.3517	0.8955
S_progly_c	2	-0.802	-0.4964	-0.3294	-0.0452	-0.1254	-0.1114	-0.4731	-0.2675	-0.325	-0.1734	-0.1333	-0.3305	-0.0686	-0.869	-0.3718	-0.0904	-0.0515	-0.1171	-0.1249	-0.4925	-0.1246	-0.3044	-0.3254	-0.4527	-0.4062	-0.4062	-0.2549	-0.5817	-0.3843	-0.1262	-0.2635		-0.3042	0.5227
S_prostgd2_c	0	0.2951	0.8165	0.3698	0.7796	0.8167	1.0161	0.8165	1.283	0.7795	0.7796	0.7796	0.8166	0.7796	-0.1377	1.1168	1.0564	0.7747	0.7747	0.6539	0.7025	0.7347	1.826	0.8563	1.0136	0.7568	0.7568	0.9677	1.7347	0.8034	2.3366	0.1423		0.8709	0.7199
S_prostge2_c	0	-9.54	1.972	1.5634	1.9344	1.972	2.0796	1.972	2.2927	1.9344	1.9344	1.9344	1.972	1.9344	1.0096	2.1215	2.0848	2.2024	2.2024	1.521	1.3866	2.145	3.3114	2.0735	2.1232	1.7413	1.7413	2.0582	2.4873	1.7659	1.6838	1.5395		1.5856	10.9574
S_prostgf2_c	0	-1.8019	-0.4965	-0.3296	-0.0452	-0.1253	-0.1115	-0.4732	-0.2675	-0.3249	-0.1734	-0.1333	-0.3304	-0.0686	-0.8692	-0.3719	-0.0905	-0.0515	-0.1171	-0.125	-0.4926	-0.1245	-0.3045	-0.3255	-0.4529	-0.4063	-0.4063	-0.2551	-0.5816	-0.3844	-0.1263	-0.2635		-0.3365	1.4539
S_prostgh2_c_r	0	0.2933	0.8151	0.3689	0.7786	0.8155	1.0148	0.8151	1.2815	0.7782	0.7784	0.7785	0.8153	0.7785	-0.1386	1.1153	1.0551	0.7737	0.7736	0.6529	0.7012	0.7336	1.8242	0.8549	1.0121	0.7555	0.7555	0.9664	1.7328	0.802	2.3347	0.1417		0.8696	0.7202
S_prostgi2_c_r	0	-9.0585	0.8151	0.3689	0.7786	0.8155	1.0148	0.8151	1.2815	0.7782	0.7784	0.7785	0.8153	0.7785	-0.1386	1.1153	1.0551	0.7737	0.7736	0.6529	0.7012	0.7336	1.8242	0.8549	1.0121	0.7555	0.7555	0.9664	1.7328	0.802	2.3347	0.1417		0.568	9.4855
S_prpncoa_m	3	-3.1163	-0.316	-0.8552	-0.3543	-0.316	-0.4992	-0.316	-0.3874	-0.3543	-0.3543	-0.3543	-0.316	-0.3543	-1.3179	-0.4712	-0.3809	-0.5378	-0.5378	-0.3763	-0.2953	-0.4548	-0.7301	-0.415	-0.3038	-0.6317	-0.6317	-0.2332	-0.5464	-0.4367	-0.0232	-1.2347		-0.563	2.5266
S_prpp_c	0	5.7113	4.8806	4.8827	4.887	4.8857	4.8859	4.8809	10.8738	4.8828	4.885	4.8856	4.8827	4.8866	4.8767	7.5191	7.5197	4.8869	4.8858	4.8857	7.5188	4.8857	7.5192	4.8828	4.8812	14.3073	14.3073	4.8838	14.6891	7.5191	4.8856	5.3487		6.4682	3.027
S_ps_hs_c_m	0	0.2433	1.7726	1.2452	1.7656	1.7771	1.3598	1.7728	1.2463	1.7619	1.7638	1.7644	1.7745	1.7653	1.5127	1.2445	1.2497	1.3457	1.3445	2.1216	1.2425	1.249	1.2456	1.2453	1.2432	1.2439	1.2439	1.2465	1.2412	1.2443	1.3631	1.3418		1.4188	1.1846
S_ptdca_c	0	-0.802	-0.4964	-0.3294	-0.0452	-0.1254	-0.1114	-0.4731	-0.2675	-0.325	-0.1734	-0.1333	-0.3305	-0.0686	-0.869	-0.3718	-0.0904	-0.0515	-0.1171	-0.1251	-0.4925	-0.1246	-0.3044	-0.3254	-0.4529	-0.4062	-0.4062	-0.2551	-0.5817	-0.3845	-0.1262	-0.2635		-0.3042	0.5227
S_ptdcacoa_c_m	0	-0.802	-0.4964	-0.3294	-0.0452	-0.1254	-0.1114	-0.4731	-0.2675	-0.325	-0.1734	-0.1333	-0.3305	-0.0686	-0.869	-0.3718	-0.0904	-0.0515	-0.1171	-0.1251	-0.4925	-0.1246	-0.3044	-0.3254	-0.4529	-0.4062	-0.4062	-0.2551	-0.5817	-0.3845	-0.1262	-0.2635		-0.3042	0.5227
S_ptdcacrn_c_m	0	0	0	0	0	0	0	0	0	0	0	0	0	0	0	0	0	0	0	0	0	0	0	0	0	0	0	0	0	0	0	0		0	0
S_ptrc_c	0	-0.7989	-0.493	-0.3268	-0.0419	-0.122	-0.1079	-0.4699	-0.2647	-0.3219	-0.1705	-0.13	-0.3272	-0.0661	-0.8679	-0.3688	-0.0883	-0.0481	-0.1137	-0.122	-0.4902	-0.1217	-0.3027	-0.3231	-0.45	-0.4038	-0.4038	-0.2519	-0.5785	-0.3813	-0.1233	-0.2602		-0.3013	0.5227
S_ptth_c_m	0	-0.8018	-0.4961	-0.3293	-0.0455	-0.1251	-0.1124	-0.4734	-0.2681	-0.3249	-0.1739	-0.1336	-0.3299	-0.069	-0.8707	-0.3728	-0.0913	-0.0513	-0.1165	-0.1259	-0.493	-0.1259	-0.304	-0.3265	-0.4536	-0.4077	-0.4077	-0.2557	-0.5817	-0.3835	-0.125	-0.263		-0.3045	0.5224
S_pydam_c	1	-0.8021	-0.4966	-0.3296	-0.0453	-0.1256	-0.1116	-0.4732	-0.2677	-0.3252	-0.1736	-0.1334	-0.3307	-0.0689	-0.8692	-0.3721	-0.0907	-0.0517	-0.1173	-0.1252	-0.4927	-0.1248	-0.3046	-0.3255	-0.4531	-0.4064	-0.4066	-0.2552	-0.5818	-0.3846	-0.1264	-0.2689		-0.3045	0.5225
S_pydx_c	0	-0.8018	-0.4957	-0.3289	-0.0443	-0.1243	-0.1108	-0.4723	-0.2677	-0.3241	-0.1725	-0.1325	-0.3298	-0.0682	-0.8678	-0.3726	-0.0898	-0.0508	-0.1165	-0.124	-0.4924	-0.124	-0.3038	-0.3249	-0.4526	-0.4055	-0.4055	-0.2544	-0.5809	-0.3838	-0.1248	18.3081		0.2955	3.4616
S_pydx5p_c	2	-0.8034	-0.4966	-0.3295	-0.0444	-0.1236	-0.1113	-0.471	-0.2685	-0.3247	-0.1725	-0.133	-0.33	-0.069	-0.8678	-0.375	-0.0903	-0.0515	-0.1172	-0.1242	-0.4923	-0.1237	-0.3036	-0.3253	-0.4543	-0.4064	-0.4064	-0.2548	-0.5818	-0.3841	-0.1237	-0.2625		-0.304	0.5243
S_pydxn_c	1	-0.8022	-0.4963	-0.3295	-0.045	-0.1251	-0.1114	-0.4728	-0.2673	-0.3249	-0.1732	-0.1332	-0.3304	-0.0689	-0.8691	-0.372	-0.0904	-0.0515	-0.1171	-0.1249	-0.4922	-0.1244	-0.3042	-0.3255	-0.453	-0.4063	-0.4063	-0.2548	-0.5817	-0.3844	-0.126	-0.3089		-0.3056	0.5217
S_pyr_c_m_x	0	-0.2382	0.8279	0.3342	0.7901	0.8279	0.7463	0.8279	0.9637	0.7901	0.7901	0.7901	0.8279	0.7901	-0.148	0.797	0.8676	0.8629	0.8629	0.7398	0.8554	0.7788	0.7998	0.7788	0.8912	0.8019	0.8019	0.8838	0.7763	0.7675	0.6746	0.7603		0.7297	0.9721
S_q10_c_m	0	-2.1446	-1.6351	-2.1236	-1.673	-1.6351	-1.7085	-1.6351	-1.2041	-1.673	-1.673	-1.673	-1.6351	-1.673	-2.6144	-1.4576	-1.3536	-1.6732	-1.6732	-1.7796	-1.3453	-1.673	-1.4715	-1.676	-1.562	-1.7937	-1.7937	-1.5812	-1.6262	-1.6004	-1.5183	-1.9751		-1.6856	0.5119
S_q10h2_c_m	0	-2.1446	-1.6351	-2.1236	-1.673	-1.6351	-1.7085	-1.6351	-1.2041	-1.673	-1.673	-1.673	-1.6351	-1.673	-2.6144	-1.4576	-1.3536	-1.6732	-1.6732	-1.7796	-1.3453	-1.673	-1.4715	-1.676	-1.562	-1.7937	-1.7937	-1.5812	-1.6262	-1.6004	-1.5183	-1.9751		-1.6856	0.5119
S_quln_c	3	0	0	0	0	0	0	0	0	0	0	0	0	0	0	0	0	0	0	0	0	0	0	0	0	0	0	0	0	0	0	0		0	0
S_r1p_c	0	1.4907	2.5649	2.082	2.5265	2.5649	2.5266	2.5649	2.8321	2.5265	2.5265	2.5265	2.5649	2.5265	1.5614	2.6237	2.684	2.5654	2.5654	2.3754	2.6788	2.564	2.6663	2.5386	2.6406	2.9011	2.9011	2.7431	3.1203	2.4198	2.6077	2.3552		2.5269	1.0517
S_r5p_c_r	0	1.7587	2.8336	2.3485	2.7952	2.8336	2.7973	2.8336	2.9736	2.7952	2.7952	2.7952	2.8336	2.7952	1.828	2.8514	2.8724	2.8347	2.8347	2.645	2.8671	2.8348	2.8937	2.8076	2.9078	3.0828	3.0828	3.0139	3.0244	2.6343	2.8762	2.6181		2.7644	1.0152
S_rbt_c	1	-0.802	-0.4966	-0.3296	-0.0452	-0.1254	-0.1116	-0.4733	-0.2675	-0.325	-0.1736	-0.1333	-0.3305	-0.0688	-0.8693	-0.3719	-0.0904	-0.0515	-0.1171	-0.1251	-0.4925	-0.1246	-0.3044	-0.3254	-0.4529	-0.4066	-0.4066	-0.2551	-0.5819	-0.3845	-0.1264	-0.2635		-0.3043	0.5227
S_retfa_c	0	0	0	0	0	0	0	0	0	0	0	0	0	0	0	0	0	0	0	0	0	0	0	0	0	0	0	0	0	0	0	0		0	0
S_retinal_c	0	-10.9071	0.1735	-0.3286	0.1326	0.1735	-2.2168	0.1735	-0.3551	0.1326	0.1326	0.1326	0.1735	0.1326	-0.8891	-10.4771	-1.2042	-10.1568	-10.2232	1.0754	-0.6236	-10.2406	-2.0865	-0.6992	0.2886	0.475	0.475	0.1596	-10.6969	-10.4874	-10.231	-10.3659		-3.1728	8.8263
S_retinal_11_cis_c	2	-10.9089	0.1735	-0.3286	0.1326	0.1735	-2.2168	0.1735	-0.3551	0.1326	0.1326	0.1326	0.1735	0.1326	-0.8891	-10.479	-1.2042	-10.1578	-10.2238	1.0754	-0.6236	-10.2425	-2.0865	-0.6992	0.2886	0.475	0.475	0.1596	-10.6998	-10.4864	-10.2298	-10.3659		-3.1731	8.8278
S_retinal_cis_13_c	1	-0.798	-0.4901	-0.3249	-0.0394	-0.119	-0.1058	-0.4674	-0.2626	-0.3193	-0.1683	-0.1281	-0.3238	-0.0641	-0.8664	-0.3676	-0.0858	-0.0462	-0.1112	-0.121	-0.4878	-0.1205	-0.2984	-0.3215	-0.4489	-0.3999	-0.3999	-0.25	-0.5766	-0.3779	-0.1212	-0.26		-0.2991	0.5239
S_retinal_cis_9_c	2	-10.9089	0.1735	-0.3286	0.1326	0.1735	-2.2168	0.1735	-0.3551	0.1326	0.1326	0.1326	0.1735	0.1326	-0.8891	-10.479	-1.2042	-10.1578	-10.2238	1.0754	-0.6236	-10.2425	-2.0865	-0.6992	0.2886	0.475	0.475	0.1596	-10.6998	-10.4864	-10.2298	-10.3659		-3.1731	8.8278
S_retinol_c	0	-9.9077	0.1731	-0.3286	0.1324	0.1733	-2.2124	0.1731	-0.355	0.1322	0.1323	0.1323	0.1732	0.1324	-0.8891	-9.4777	-1.2026	-9.1569	-9.2225	1.0747	-0.6234	-9.2359	-2.0833	-0.6988	0.2881	0.4744	0.4744	0.1593	-9.6932	-9.4879	-9.2314	-9.3682		-2.8822	8.0071
S_retinol_9_cis_c	1	-10.9089	0.1735	-0.3286	0.1326	0.1735	-2.2168	0.1735	-0.3551	0.1326	0.1326	0.1326	0.1735	0.1326	-0.8891	-10.479	-1.2042	-10.158	-10.2238	1.0754	-0.6236	-10.2425	-2.0865	-0.6992	0.2886	0.475	0.475	0.1596	-10.702	-10.4864	-10.2298	-10.3659		-3.1732	8.8278
S_retinol_cis_11_c	1	-10.9089	0.1735	-0.3286	0.1326	0.1735	-2.2168	0.1735	-0.3551	0.1326	0.1326	0.1326	0.1735	0.1326	-0.8891	-10.479	-1.2042	-10.158	-10.2238	1.0754	-0.6236	-10.2425	-2.0865	-0.6992	0.2886	0.475	0.475	0.1596	-10.702	-10.4864	-10.2298	-10.3659		-3.1732	8.8278
S_retinol_cis_13_c	0	-0.798	-0.4901	-0.3249	-0.0394	-0.119	-0.1058	-0.4674	-0.2626	-0.3193	-0.1683	-0.1281	-0.3238	-0.0641	-0.8664	-0.3676	-0.0858	-0.0462	-0.1112	-0.121	-0.4878	-0.1205	-0.2984	-0.3215	-0.4489	-0.3999	-0.3999	-0.25	-0.5766	-0.3779	-0.1212	-0.26		-0.2991	0.5239
S_retn_c	0	-0.3961	0.5624	0.1396	0.5244	0.5624	0.4834	0.5624	0.7521	0.5244	0.5244	0.5244	0.5624	0.5244	-0.4175	0.5388	0.6227	0.5224	0.5224	0.4362	0.8242	0.6448	0.4204	0.5918	0.668	0.4163	0.4163	0.6865	0.4715	0.8291	1.1441	0.5988		0.5093	0.9228
S_rib_D_c	0	-0.8018	-0.495	-0.3279	-0.0441	-0.1239	-0.1106	-0.4721	-0.2665	-0.3234	-0.1723	-0.1318	-0.3287	-0.0671	-0.868	-0.3709	-0.0893	-0.05	-0.1154	-0.124	9.3142	-0.1227	-0.3027	-0.3243	-0.4521	-0.4058	-0.4058	-0.2535	-0.5805	-0.3826	12.1773	-0.2641		0.4101	2.9854
S_ribflv_c	0	-0.8018	-0.4965	-0.33	-0.0447	-0.1251	-0.1114	-0.473	-0.266	-0.325	-0.1736	18.7004	-0.3307	-0.0688	-0.8694	-0.3722	-0.0904	-0.0515	18.7675	-0.1249	-0.4924	-0.1249	-0.3048	-0.3258	-0.4303	-0.4065	-0.4065	-0.2549	-0.5815	-0.3843	-0.1262	-0.2637		0.9132	4.9692
S_Rtotal_c_l	0	-0.8008	-0.4948	-0.3277	-0.0434	-0.124	-0.1071	-0.4717	-0.2663	-0.3233	-0.1714	-0.132	-0.3289	-0.0671	-0.8673	-0.3686	-0.0884	-0.0498	-0.1155	-0.1231	-0.4895	13.2688	-0.3014	14.8443	-0.4501	-0.4057	-0.4057	-0.2529	-0.5801	-0.383	-0.1219	-0.2627		0.619	3.7973
S_Rtotalcoa_c_m	0	-0.4505	0.8519	0.3005	0.814	0.8519	0.7181	0.8519	1.2787	0.814	0.814	0.814	0.8519	0.814	-0.1272	1.0188	1.1447	0.962	0.962	0.4829	1.1351	1.9663	1.073	2.0551	0.863	0.5992	0.5992	0.8658	0.8725	0.9485	1.894	0.2898		0.8687	1.3709
S_ru5p_D_c_r	0	1.7215	2.8079	2.319	2.7702	2.8079	2.7845	2.8079	2.8827	2.7702	2.7702	2.7702	2.8079	2.7702	1.8146	2.8244	2.8211	2.8128	2.8128	2.6282	2.8193	2.822	2.8741	2.7847	2.8714	2.6166	2.6166	2.9981	2.3327	2.5831	2.8484	2.5687		2.6852	0.9733
S_s2l2fn2m2masn_g_l	0	0	0	0	0	0	0	0	0	0	0	0	0	0	0	0	0	0	0	0	0	0	0	0	0	0	0	0	0	0	0	0		0	0
S_s2l2n2m2m_l	3	0	0	0	0	0	0	0	0	0	0	0	0	0	0	0	0	0	0	0	0	0	0	0	0	0	0	0	0	0	0	0		0	0
S_s2l2n2m2masn_l	2	0	0	0	0	0	0	0	0	0	0	0	0	0	0	0	0	0	0	0	0	0	0	0	0	0	0	0	0	0	0	0		0	0
S_s2l2n2m2mn_l	3	0	0	0	0	0	0	0	0	0	0	0	0	0	0	0	0	0	0	0	0	0	0	0	0	0	0	0	0	0	0	0		0	0
S_s7p_c	0	1.2872	2.1976	1.7719	2.1614	2.1976	2.136	2.1976	2.3822	2.1614	2.1614	2.1614	2.1976	2.1614	1.2933	2.2059	2.2778	2.1903	2.1903	2.0077	2.2655	2.17	2.2284	2.1682	2.2886	1.9852	1.9852	2.3404	1.7987	2.0596	2.241	2.0555		2.0944	0.8192
S_sarcs_c_m	0	-0.802	-0.4964	-0.3294	-0.0452	-0.1254	-0.1114	-0.4731	-0.2675	-0.325	-0.1734	-0.1333	-0.3305	-0.0686	-0.869	-0.3718	-0.0904	-0.0515	-0.1171	-0.1249	-0.4925	-0.1246	-0.3044	-0.3254	-0.4527	-0.4062	-0.4062	-0.2549	-0.5817	-0.3843	-0.1262	-0.2635		-0.3042	0.5227
S_sbcoa_c_x	0	-0.802	-0.4964	-0.3296	-0.0452	-0.1254	-0.1114	-0.4731	-0.2675	-0.325	-0.1736	-0.1333	-0.3305	-0.0688	-0.869	-0.3719	-0.0904	-0.0515	-0.1171	-0.1251	-0.4925	-0.1245	-0.3046	-0.3256	-0.4529	-0.4062	-0.4062	-0.2551	-0.5817	-0.3843	-0.1262	-0.2635		-0.3042	0.5227
S_sebacid_c_x	0	-0.802	-0.4964	-0.3296	-0.0452	-0.1254	-0.1114	-0.4731	-0.2675	-0.325	-0.1736	-0.1333	-0.3305	-0.0688	-0.869	-0.3719	-0.0904	-0.0515	-0.1171	-0.1251	-0.4925	-0.1245	-0.3046	-0.3256	-0.4529	-0.4062	-0.4062	-0.2551	-0.5817	-0.3843	-0.1262	-0.2635		-0.3042	0.5227
S_sebcoa_c_x	0	-0.802	-0.4964	-0.3296	-0.0452	-0.1254	-0.1114	-0.4731	-0.2675	-0.325	-0.1736	-0.1333	-0.3305	-0.0688	-0.869	-0.3719	-0.0904	-0.0515	-0.1171	-0.1251	-0.4925	-0.1245	-0.3046	-0.3256	-0.4529	-0.4062	-0.4062	-0.2551	-0.5817	-0.3843	-0.1262	-0.2635		-0.3042	0.5227
S_ser_L_c	0	0.6622	1.8944	1.3807	1.8561	1.8944	1.8423	1.8944	2.0732	1.8561	1.8561	1.8561	1.8944	1.8561	0.8924	1.9147	1.968	1.9602	1.9602	1.8373	1.9376	1.8506	2.2147	1.8363	1.9448	2.2372	2.2372	2.0245	1.9141	1.7464	2.3016	1.7211		1.8489	1.1941
S_Ser_Thr_g_l	0	-0.8017	-0.4964	-0.3296	-0.0453	-0.1254	-0.1114	-0.4733	-0.2672	-0.325	-0.1736	-0.1334	-0.3305	-0.0688	-0.869	-0.3714	-0.0901	-0.0517	-0.1173	-0.1251	-0.4923	-0.1248	-0.3043	-0.3256	-0.4531	-0.4068	-0.4068	-0.2551	-0.5817	-0.3843	-0.1262	-0.2636		-0.3042	0.5225
S_simvgluc_r	3	0	0	0	0	0	0	0	0	0	0	0	0	0	0	0	0	0	0	0	0	0	0	0	0	0	0	0	0	0	0	0		0	0
S_slfcys_c	0	-10.6359	-10.3324	-10.1629	-9.8812	-9.9623	-0.6149	-10.309	-10.1024	-10.1602	-10.0103	-9.9689	-10.1657	-9.9027	-10.7023	-2.077	-9.9242	-9.8874	-9.953	0.8164	-10.3274	-9.9581	-4.376	-10.1594	-10.2872	2.2328	2.2328	-10.0898	0.8417	-10.2205	-9.9596	-10.0966		-7.8743	5.0766
S_smvacid_r	3	0	0	0	0	0	0	0	0	0	0	0	0	0	0	0	0	0	0	0	0	0	0	0	0	0	0	0	0	0	0	0		0	0
S_so3_c_m	0	-1.5555	-0.1866	-0.6881	-0.2245	-0.1866	-0.2448	-0.1866	-0.2783	-0.2245	-0.2245	-0.2245	-0.1866	-0.2245	-1.168	-0.3388	-0.3114	-0.1952	-0.1952	-0.5777	-0.3334	-0.2948	-0.3967	-0.275	-0.1265	-0.0815	-0.0815	-0.1416	-0.2224	-0.3329	-0.4826	-0.3516		-0.3401	1.2137
S_so4_c_l_m	0	-1.5554	-0.1866	-0.688	-0.2244	-0.1865	-0.2448	-0.1866	-0.2783	-0.2245	-0.2245	-0.2244	-0.1866	-0.2244	-1.1679	-0.3388	-0.3113	-0.1951	-0.1951	-0.5776	-0.3334	-0.2948	-0.3967	-0.275	-0.1266	-0.0816	-0.0816	-0.1416	-0.2225	-0.3329	-0.4825	-0.3515		-0.3401	1.2136
S_spc_hs_c	0	-0.802	-0.4964	-0.3298	-0.0453	-0.1256	-0.1114	-0.4733	-0.268	-0.325	-0.1736	-0.1333	-0.3305	-0.0688	-0.8693	-0.3719	-0.091	-0.0515	-0.1171	-0.1251	-0.4929	-0.1248	-0.3048	-0.3257	-0.4529	-0.4066	-0.4066	-0.2552	-0.5819	-0.3847	-0.1264	-0.2636		-0.3044	0.5226
S_sph1p_c	0	-0.8017	-0.4959	-0.3289	-0.0447	-0.1246	-0.1108	-0.4724	-0.2663	-0.3247	-0.1733	-0.1328	-0.33	-0.0685	-0.8687	-0.3709	-0.0897	-0.0511	-0.1167	-0.1248	-0.4918	-0.1242	-0.3036	-0.3251	-0.4522	-0.4061	-0.4061	-0.2544	-0.5812	-0.3838	-0.1256	-0.263		-0.3037	0.5229
S_sphgn_c	0	8.9646	8.9646	8.9646	8.9646	8.9646	8.9646	8.9646	8.9646	8.9646	8.9646	8.9646	8.9646	8.9646	8.9646	8.9646	8.9646	8.9646	8.9646	8.9646	8.9646	8.9647	8.9646	8.9646	8.9646	8.9646	8.9646	8.9646	8.9646	8.9646	8.9646	8.9646		8.9646	5.92e-06
S_sphings_c_l	0	-0.8016	-0.4955	-0.3291	-0.0444	-0.1246	-0.1108	-0.4721	-0.2668	-0.3245	-0.1731	-0.1326	-0.33	-0.0682	-0.8684	-0.371	-0.0896	-0.0508	-0.1165	-0.1246	-0.4922	-0.1241	-0.3038	-0.3254	-0.4522	-0.4061	-0.4061	-0.2542	-0.5809	-0.3838	-0.1253	-0.263		-0.3036	0.5229
S_sphmyln_hs_c_g_l	0	1.4742	1.5425	1.5847	1.6654	1.6415	1.6456	1.5481	1.6015	1.5859	1.6276	1.6392	1.5844	1.6583	1.4606	1.5737	1.6519	1.6635	1.6439	1.6416	1.5435	1.6417	1.5915	1.5858	1.5532	1.5649	1.5648	1.6048	1.5223	1.5705	1.6413	1.6024		1.5942	0.1273
S_sphs1p_c_r	0	-0.802	-0.4966	-0.3297	-0.0453	-0.1255	-0.1116	-0.4733	-0.2679	-0.325	-0.1736	-0.1334	-0.3306	-0.0688	-0.8693	-0.3722	-0.0911	-0.0516	-0.1171	-0.1251	-0.4931	-0.1251	-0.3046	-0.3259	-0.4533	-0.4064	-0.4065	-0.2553	-0.5819	-0.3849	-0.1264	-0.2636		-0.3044	0.5225
S_spmd_c	0	-0.8018	-0.4963	-0.3293	-0.045	-0.1253	-0.1113	-0.473	-0.2675	-0.3249	-0.1733	-0.1331	-0.3304	-0.0686	-0.8692	-0.3714	-0.0901	-0.0512	-0.1168	-0.1249	-0.4926	-0.1245	-0.3043	-0.3254	-0.4526	-0.4063	-0.4063	-0.2549	-0.5813	-0.3842	-0.1261	-0.2628		-0.304	0.5227
S_sprm_c	3	0	0	0	0	0	0	0	0	0	0	0	0	0	0	0	0	0	0	0	0	0	0	0	0	0	0	0	0	0	0	0		0	0
S_sql_r	0	2.9486	2.9516	2.9538	2.9604	2.9578	2.9581	2.9517	2.9546	2.9536	2.9565	2.9576	2.9535	2.9592	2.9494	2.953	2.9587	2.9599	2.9581	2.9577	2.9516	2.9582	2.9541	2.9536	2.952	2.9527	2.9527	2.9551	2.9507	2.9532	2.9584	2.9551		2.9549	0.0068
S_Ssq23epx_r	3	8.9659	8.9659	8.9659	8.9659	8.9659	8.9659	8.9659	8.9659	8.9659	8.9659	8.9659	8.9659	8.9659	8.9659	8.9659	8.9659	8.9659	8.9659	8.9659	8.9659	8.9659	8.9659	8.9659	8.9659	8.9659	8.9659	8.9659	8.9659	8.9659	8.9659	8.9659		8.9659	4.94e-15
S_stcoa_c_m_x	0	8.7258	7.9724	5.8322	7.9367	7.9736	5.8355	7.9725	-0.2669	7.9357	7.9363	7.9364	7.9729	7.9367	6.8184	5.8316	-0.0906	8.863	8.8629	5.8466	-0.4928	11.9284	-0.304	11.415	5.8306	5.8312	5.8312	5.8333	5.829	9.8309	5.8353	-0.2632		6.2883	4.0379
S_stcrn_c_m	0	0	0	0	0	0	0	0	0	0	0	0	0	0	0	0	0	0	0	0	0	0	0	0	0	0	0	0	0	0	0	0		0	0
S_strdnc_c	0	6.1498	-0.4945	-0.3275	-0.0438	-0.1236	-0.1099	-0.4718	-0.2652	-0.3226	-0.1713	-0.1316	-0.3278	-0.0668	-0.8675	-0.3708	-0.0897	-0.0491	-0.1147	-0.1229	-0.492	8.842	-0.3024	-0.3234	-0.4517	-0.4049	-0.4049	-0.2525	-0.58	-0.3817	-0.1266	-0.2611		0.211	6.0666
S_strdnccoa_c_m_x	0	-4.8406	-12.4844	-12.3173	-12.0339	-12.1134	-12.1003	-12.4615	-12.2549	-12.3129	-12.1615	-12.1215	-12.3176	-12.0564	-12.8576	-12.3598	-12.0787	-5.263	-5.2636	-12.1132	-12.4813	-12.113	-12.2918	-12.3132	-12.4419	-12.395	-12.395	-12.2428	-12.5694	-3.1829	-1.4873	-12.251		-10.9573	6.6835
S_subeac_c_x	0	-0.802	-0.4964	-0.3296	-0.0452	-0.1254	-0.1114	-0.4731	-0.2675	-0.325	-0.1736	-0.1333	-0.3305	-0.0688	-0.869	-0.3719	-0.0904	-0.0515	-0.1171	-0.1251	-0.4925	-0.1245	-0.3046	-0.3256	-0.4529	-0.4062	-0.4062	-0.2551	-0.5817	-0.3843	-0.1262	-0.2635		-0.3042	0.5227
S_succ_c_m_x	0	-0.5036	0.5303	0.0443	0.4924	0.5303	0.4574	0.5303	0.8119	0.4924	0.4924	0.4924	0.5303	0.4924	-0.4481	0.5977	0.6835	0.7353	0.7353	0.1292	0.689	0.4989	0.5911	0.5	0.6056	0.4076	0.4076	0.5816	0.509	0.4589	0.5386	0.4273		0.4529	0.9683
S_succoa_c_m_x	0	0.6958	1.526	1.0545	1.4882	1.526	1.4662	1.526	1.9135	1.4882	1.4882	1.4882	1.526	1.4882	0.5505	1.6562	1.7535	1.5602	1.5602	1.3396	1.7725	1.5178	1.6568	1.5124	1.615	1.468	1.468	1.5861	1.5405	1.4746	1.6872	1.3195		1.4746	0.7993
S_sucsal_m	0	2.7902	3.4559	2.9512	3.418	3.4559	3.4395	3.4559	3.6927	3.418	3.418	3.418	3.4559	3.418	2.4734	3.5182	3.5674	3.3416	3.3416	3.3965	3.5568	3.4267	3.4096	3.417	3.5279	3.4293	3.4293	3.4971	3.497	3.4313	3.3682	3.268		3.3769	0.6125
S_T_antigen_g	3	0	0	0	0	0	0	0	0	0	0	0	0	0	0	0	0	0	0	0	0	0	0	0	0	0	0	0	0	0	0	0		0	0
S_T4hcinnm_m	3	0	0	0	0	0	0	0	0	0	0	0	0	0	0	0	0	0	0	0	0	0	0	0	0	0	0	0	0	0	0	0		0	0
S_tacr_c_r	0	-0.8018	-0.4969	-0.3298	-0.0458	-0.1259	-0.1116	-0.4732	-0.2683	-0.325	-0.174	-0.1334	-0.3307	-0.0688	-0.8694	-0.3722	-0.0912	-0.0517	-0.1173	-0.1253	-0.4928	-0.1248	-0.3048	-0.3256	-0.453	-0.4067	-0.4067	-0.2554	-0.582	-0.3849	-0.1272	-0.264		-0.3045	0.5223
S_tag_hs_c	1	0	0	0	0	0	0	0	0	0	0	0	0	0	0	0	0	0	0	0	0	43.6705	0	43.6705	0	0	0	0	0	0	0	0		2.8175	11.0692
S_taur_c_x	0	0.6471	1.1108	0.5864	1.0738	1.111	1.5437	1.1108	1.5575	1.0737	1.0738	1.0738	1.1109	1.0738	0.156	1.5608	1.354	1.0126	1.0126	1.1821	-0.1734	1.4116	1.5216	1.315	1.2939	0.8221	0.8221	1.3092	2.4728	1.2821	2.3425	1.5165		1.1729	0.7125
S_tcynt_c_m	0	-0.8017	-0.4961	-0.3293	-0.0449	-0.1251	-0.1111	-0.4728	-0.2672	-0.3247	-0.1731	-0.133	-0.3302	-0.0685	-0.869	-0.3715	-0.0901	-0.0512	-0.1168	-0.1248	-0.4922	-0.1243	-0.3041	-0.3253	-0.4526	-0.4059	-0.4059	-0.2548	-0.5814	-0.384	-0.1259	-0.2634		-0.3039	0.5227
S_tdcoa_c_m_x	0	39.9162	0	0	0	0	0	0	0	0	0	0	0	0	0	0	0	0	0	0	0	0	0	0	0	0	0	0	0	0	39.735	0		2.5694	37.4236
S_tddedi2coa_x_m	0	-0.8016	-0.4963	-0.3293	-0.045	-0.1252	-0.1113	-0.473	-0.2675	-0.3249	-0.1733	-0.1331	-0.3304	-0.0685	-0.8691	-0.3717	-0.0903	-0.0514	-0.117	-0.1249	-0.4924	-0.1245	-0.3044	-0.3253	-0.4526	-0.4062	-0.4062	-0.2549	-0.5815	-0.3843	-0.126	-0.2636		-0.304	0.5226
S_tddedicoa_x_m	0	0	0	0	0	0	0	0	0	0	0	0	0	0	0	0	0	0	0	0	0	0	0	0	0	0	0	0	0	0	0	0		0	0
S_tdec4ecoa_m	3	0	0	0	0	0	0	0	0	0	0	0	0	0	0	0	0	0	0	0	0	0	0	0	0	0	0	0	0	0	0	0		0	0
S_tetd7ecoa_m	1	0	0	0	0	0	0	0	0	0	0	0	0	0	0	0	0	0	0	0	0	0	0	0	0	0	0	0	0	0	0	0		0	0
S_tetdecdicoa_m_x	0	0	0	0	0	0	0	0	0	0	0	0	0	0	0	0	0	0	0	0	0	0	0	0	0	0	0	0	0	0	0	0		0	0
S_tetdece1coa_m_x_c	0	12.154	-0.4966	-0.3296	-0.0456	-0.1259	-0.1116	-0.4735	-0.268	-0.3252	-0.1739	-0.1334	-0.3307	-0.0688	-0.8693	-0.3721	-0.0907	-0.0517	-0.1173	-0.1253	-0.4927	-0.1248	-0.3048	-0.3256	-0.4531	-0.4064	-0.4064	-0.2554	-0.5819	-0.3849	12.1801	-0.2638		0.5105	11.6717
S_tetdece1crn_c	1	-0.802	-0.4966	-0.3296	-0.0456	-0.1259	-0.1116	-0.4735	-0.268	-0.3252	-0.1739	-0.1334	-0.3307	-0.0688	-0.8693	-0.3721	-0.0907	-0.0517	-0.1173	-0.1253	-0.4927	-0.1248	-0.3048	-0.3256	-0.4531	-0.4064	-0.4064	-0.2554	-0.5819	-0.3849	-0.1262	-0.2638		-0.3044	0.5225
S_tethex3_c	0	-0.8018	-0.4965	-0.3293	-0.0452	-0.1253	-0.1113	-0.4732	-0.2675	-0.325	-0.1736	-0.1333	-0.3305	-0.0688	-0.8694	-0.3718	-0.0904	-0.0517	-0.1173	-0.1253	-0.4926	-0.1245	-0.3043	-0.3256	-0.4528	-0.4061	-0.4061	-0.2553	-0.5813	-0.3843	-0.1262	-0.2635		-0.3042	0.5226
S_tethex3coa_c_x	0	-0.8014	-0.496	-0.329	-0.0447	-0.1249	-0.1109	-0.4726	-0.2673	-0.3245	-0.173	-0.1328	-0.33	-0.0683	-0.8687	-0.3714	-0.0899	-0.0511	-0.1167	-0.1247	-0.4922	-0.1243	-0.304	-0.3252	-0.4524	-0.4057	-0.4057	-0.2546	-0.5811	-0.384	-0.1259	-0.2632		-0.3037	0.5226
S_tetpent3_c	0	-1.3866	-0.4963	-0.3292	-0.0449	-0.1252	-0.1114	-0.473	-0.2675	-0.3247	-0.1732	-0.133	-0.3302	-0.0684	-0.8688	-0.3716	-0.0901	-0.0512	-0.1168	-0.1247	-0.4922	-0.1245	-0.3043	-0.3253	-0.4526	-0.406	-0.406	-0.2548	-0.5815	-0.3842	-0.1261	-0.2636		-0.3228	1.0628
S_tetpent6coa_c_x	0	-0.8021	-0.4968	-0.3296	-0.0453	-0.1256	-0.1117	-0.4735	-0.2677	-0.3252	-0.1738	-0.1336	-0.3307	-0.0689	-0.8695	-0.3719	-0.0906	-0.0517	-0.1173	-0.1252	-0.4927	-0.1248	-0.3046	-0.3257	-0.4531	-0.4064	-0.4064	-0.2552	-0.5818	-0.3846	-0.1265	-0.2638		-0.3044	0.5227
S_thbpt_c	0	-0.8051	-0.496	-0.3293	-0.0447	-0.1243	-0.1102	-0.4722	-0.2667	-0.326	-0.1745	-0.1329	-0.3305	-0.0705	-0.8717	-0.3726	-0.0909	-0.0526	-0.1183	-0.1271	-0.4929	-0.1246	-0.3048	-0.3268	-0.4523	-0.4096	-0.4096	-0.2551	-0.5821	-0.3846	-0.1259	-0.2638		-0.3048	0.5252
S_thbpt4acam_c_n	0	-1.5763	-0.4964	-0.3294	-0.0451	-0.1253	-0.1113	-0.4731	-0.2675	-0.3251	-0.1735	-0.1332	-0.3305	-0.0687	-0.8692	-0.3718	-0.0904	-0.0516	-0.1172	-0.1251	-0.4925	-0.1246	-0.3045	-0.3255	-0.4527	-0.4064	-0.4064	-0.2549	-0.5817	-0.3843	-0.1262	-0.2635		-0.3292	1.241
S_thcholst_c_m	0	1.003	0.3507	-0.0286	0.3128	0.3507	0.1498	0.3507	0.2872	0.3128	0.3128	0.3128	0.3507	0.3128	-0.6279	0.131	0.196	0.4361	0.4361	0.2283	0.2124	0.1467	0.0675	0.2546	0.5152	0.1682	0.1682	0.4704	0.1612	0.3991	-2.9407	0.05		0.1565	1.0241
S_thcholstoic_c_m_r_x	0	0.8685	0.3356	-0.053	0.2976	0.3357	0.0424	0.3356	0.2402	0.2975	0.2975	0.2975	0.3357	0.2975	-0.6494	0.0347	0.114	0.3609	0.3609	0.3273	0.1547	0.0131	-0.0357	0.191	0.4962	0.1982	0.1982	0.4452	0.0297	0.4792	-2.0754	0.015		0.1479	0.8427
S_thcrm_hs_g	3	0	0	0	0	0	0	0	0	0	0	0	0	0	0	0	0	0	0	0	0	0	0	0	0	0	0	0	0	0	0	0		0	0
S_thexddcoa_m	1	0	0	0	0	0	0	0	0	0	0	0	0	0	0	0	0	0	0	0	0	0	0	0	0	0	0	0	0	0	0	0		0	0
S_thf_c_l_m	0	0.1404	1.5569	1.1917	1.5192	1.557	1.4716	1.5569	1.7477	1.5191	1.5192	1.5192	1.5569	1.5192	0.58	1.4483	1.5844	1.5761	1.5761	1.5235	1.5582	1.4969	2.0215	1.5599	1.728	2.4181	2.4181	1.6972	1.6282	1.3762	2.1258	1.4309		1.5523	1.4267
S_thm_c	0	-0.8055	-0.4985	-0.3307	-0.0455	-0.1238	17.6298	-0.4729	-0.2654	-0.3265	-0.1713	-0.1318	-0.3314	-0.0718	-0.872	16.6298	-0.0885	-0.0514	-0.1163	-0.1256	-0.4911	-0.1229	-0.3025	-0.3245	-0.4515	-0.4053	-0.4053	-0.2535	-0.5799	-0.3837	-0.1246	-0.2689		0.8167	4.5685
S_thmmp_c	0	-0.8022	-0.4965	-0.3297	-0.0456	-0.1259	17.6295	-0.474	-0.2676	-0.3253	-0.1734	-0.1334	-0.3308	-0.0689	-0.8693	16.6295	-0.0904	-0.0518	-0.1171	-0.1254	-0.4926	-0.1249	-0.3044	-0.3257	-0.453	-0.4065	-0.4065	-0.255	-0.5813	-0.3846	-0.1263	-0.2639		0.8163	4.5673
S_thmpp_c_m	0	12.4026	13.1595	12.7098	13.1217	13.1595	17.692	18.7973	13.538	13.1217	13.1217	13.1217	13.1595	13.1217	12.1865	16.7646	13.3662	13.2729	13.2729	12.6834	13.3967	13.1666	13.2662	13.156	13.2659	13.1632	13.1632	13.2317	13.1636	13.0994	13.27	13.1093		13.5557	1.8076
S_thmtp_c	1	0	0	0	0	0	0	45.3226	0	0	0	0	0	0	0	0	0	0	0	0	0	0	0	0	0	0	0	0	0	0	0	0		1.462	8.1317
S_thp2c_c_x	0	-0.8018	-0.4964	-0.3294	-0.045	-0.1252	-0.1113	-0.473	-0.2675	-0.325	-0.1734	-0.1332	-0.3305	-0.0688	-0.8692	-0.3717	-0.0902	-0.0515	-0.1171	-0.1251	-0.4925	-0.1244	-0.3042	-0.3253	-0.4527	-0.4062	-0.4062	-0.2549	-0.5816	-0.3844	-0.1264	-0.2636		-0.3041	0.5227
S_thr_L_c	0	0.1348	0.9006	0.4131	0.8631	0.9006	0.8926	0.9006	1.1501	0.8631	0.8631	0.8631	0.9006	0.8631	-0.066	0.9876	1.0123	0.8299	0.8299	0.7902	0.9874	0.864	1.377	0.8698	0.9829	0.9997	0.9997	1.013	1.2986	0.8306	3.5216	0.9716		0.9551	0.9606
S_thym_c	0	-9.3253	0.1726	-0.3285	0.1323	0.1731	-2.2081	0.1726	-0.3549	0.1319	0.1321	0.1322	0.1728	0.1323	-0.889	-8.894	-1.2011	-8.5745	-8.64	1.0739	-0.6233	-8.6527	-2.0801	-0.6984	0.2876	0.4738	0.4738	0.159	-9.111	-8.9069	-8.6492	-8.7855		-2.713	7.5299
S_thymd_c_m	0	-17.0929	-15.2016	-15.0354	-14.7511	-14.8316	-14.8181	-15.18	-14.9742	-15.0316	-14.8815	-14.839	-15.0368	-14.7754	-15.5751	-15.076	-14.7972	-14.7572	-14.8225	-14.8319	-15.1996	-14.8316	-15.01	-15.0329	-15.1594	-15.1134	-15.1134	-14.9601	-15.2878	-15.0911	-14.8323	-14.9696		-15.0616	2.0076
S_thyox_L_c	0	-0.0125	1.1067	0.8388	1.0684	1.1067	-3.9718	1.1067	1.1689	1.0684	1.0684	1.0684	1.1067	1.0684	0.0865	-0.2582	1.2633	1.0671	1.0671	0.9269	1.2759	-0.3789	0.803	0.8866	1.2726	-2.622	-2.622	1.3754	-0.1714	1.4951	1.6838	3.7792		0.604	1.5326
S_tmndnc_c	0	-0.8014	11.0766	9.6231	11.039	11.0766	11.4456	11.0766	8.3762	11.039	11.039	11.039	11.0766	11.039	10.147	9.9962	8.5225	11.3186	11.3186	10.6679	9.0745	8.024	10.1707	-0.3281	10.7481	11.3185	11.3185	10.7975	10.9432	11.4195	10.1967	9.6201		9.7877	10.6366
S_tmndnccoa_c_m_x	0	-12.7392	-0.4467	-1.9002	-0.4843	-0.4467	-0.0777	-0.4467	-3.1471	-0.4843	-0.4843	-0.4843	-0.4467	-0.4843	-1.3764	-1.5271	-3.0009	-0.1713	-0.1713	-0.8554	-2.4488	-3.4993	-1.3526	-12.2668	-0.7753	-0.2048	-0.2048	-0.7258	-0.5801	0.0248	-0.5301	-1.9032		-1.7304	11.0565
S_Tn_antigen_g_l	0	0	0	0	0	0	0	0	0	0	0	0	0	0	0	0	0	0	0	0	0	0	0	0	0	0	0	0	0	0	0	0		0	0
S_trdox_c	0	-8.1037	-4.2625	-4.2624	-4.262	-4.2622	-4.2622	-4.2625	1.132	-4.2624	-4.2623	-4.2622	-4.2624	-4.2621	-4.2626	-0.861	0.0127	-4.262	-4.2622	-4.2622	0.0188	-4.2621	-0.774	-4.2624	-4.2625	-0.2428	-0.2428	-4.2623	2.167	-0.8009	-4.2621	-4.2623		-3.1356	5.2862
S_trdrd_c	0	-8.1037	-4.2625	-4.2624	-4.262	-4.2622	-4.2622	-4.2625	1.132	-4.2624	-4.2623	-4.2622	-4.2624	-4.2621	-4.2626	-0.861	0.0127	-4.262	-4.2622	-4.2622	0.0188	-4.2621	-0.774	-4.2624	-4.2625	-0.2428	-0.2428	-4.2623	2.167	-0.8009	-4.2621	-4.2623		-3.1356	5.2862
S_tridcoa_m	3	0	0	0	0	0	0	0	0	0	0	0	0	0	0	0	0	0	0	0	0	0	0	0	0	0	0	0	0	0	0	0		0	0
S_trp_L_c	0	0.1583	0.9381	0.4435	0.9004	0.9382	0.9075	0.9381	1.1689	0.9004	0.9004	0.9004	0.9381	0.9004	-0.0404	1.0019	1.0374	0.8773	0.8773	0.821	0.8102	0.9	1.4009	0.9025	1.0117	1.0447	1.0447	1.0464	1.2938	0.8577	1.3918	1.0166		0.9106	0.7811
S_tsul_c_m	0	-1.4992	-0.1372	-0.6369	-0.1751	-0.1372	-0.2247	-0.1372	-0.2991	-0.1751	-0.1751	-0.1751	-0.1372	-0.1751	-1.1183	-0.3459	-0.3169	-0.1766	-0.1766	-0.556	-0.3407	-0.2589	-0.4055	-0.2362	-0.0756	-0.2048	-0.2048	-0.0901	-0.2711	-0.298	-0.449	-0.2796		-0.319	1.1784
S_ttccoa_c_x	0	5.2271	7.3835	5.2271	7.3462	7.3835	5.2271	7.3835	-0.2684	7.3462	7.3462	7.3462	7.3835	7.3462	6.2265	5.2271	-0.0947	8.2752	8.2752	5.2386	-0.4955	10.9571	-0.3079	10.8298	5.2271	5.2271	5.2271	5.2271	5.2271	9.2448	5.2271	-0.2633		5.6824	3.0724
S_ttdcrn_c_m	0	0	0	0	0	0	0	0	0	0	0	0	0	0	0	0	0	0	0	0	0	0	0	0	0	0	0	0	0	0	0	0		0	0
S_tym_c	1	0	0	0	0	0	0	0	0	0	0	0	0	0	0	0	0	0	0	0	0	0	0	0	0	0	0	0	0	0	0	0		0	0
S_Tyr_ggn_c	3	0	0	0	0	0	0	0	38.4736	0	0	0	0	0	0	0	36.693	0	0	0	36.6491	0	0	0	0	0	0	0	0	0	0	0		3.607	11.5615
S_tyr_L_c_m	0	0.0167	0.956	0.5431	0.9181	0.956	0.2883	0.956	1.1192	0.9181	0.9181	0.9181	0.956	0.9181	-0.034	0.6425	1.07	0.8985	0.8985	0.8054	0.8956	0.476	0.961	0.8399	1.0563	0.5161	0.5161	1.114	0.4405	1.0288	0.9215	2.4172		0.8337	0.8912
S_uacgam_c_g_r	0	-0.802	-0.4966	-0.3298	-0.0455	-0.1258	-0.1116	-0.4735	-0.2681	-0.3252	-0.1746	-0.1334	-0.3308	-0.0688	-0.8692	-0.3726	-0.091	-0.0517	-0.1172	-0.1262	-0.4933	-0.1253	-0.3052	-0.326	-0.4534	-0.4066	-0.4066	-0.2555	-0.5819	-0.3849	-0.1265	-0.2637		-0.3046	0.5223
S_udp_c_g_l_n_r	0	0.4936	1.5472	1.0996	1.5101	1.5472	1.0198	1.5472	2.1211	1.5101	1.5101	1.5101	1.5472	1.5101	0.6108	1.0108	1.5493	1.5451	1.5451	1.3412	1.5377	1.0996	1.292	1.0969	1.1882	1.2292	1.2292	1.313	1.3226	0.9862	1.6356	1.3676		1.3346	0.8707
S_udpacgal_c_g_l	0	-0.8018	-0.4973	-0.3301	-0.0461	-0.1262	-0.1122	-0.4739	-0.2674	-0.3261	-0.1744	-0.1336	-0.3316	-0.0691	-0.8692	-0.3714	-0.0902	-0.0522	-0.1182	-0.1255	-0.4924	-0.1257	-0.3043	-0.3261	-0.4542	-0.4072	-0.4072	-0.2562	-0.5821	-0.3847	-0.1265	-0.2637		-0.3047	0.5221
S_udpg_c_r	0	-0.7986	-0.5333	-0.3384	-0.0795	-0.1608	-0.1898	-0.4966	13.3813	-0.3387	-0.1813	-0.148	-0.3517	-0.077	-0.8744	-0.3709	11.6009	-0.0669	-0.1358	-0.1305	11.557	-0.1392	-0.2891	-0.338	-0.4678	-0.4182	-0.4182	-0.2835	-0.6514	-0.3725	-0.1425	-0.2676		0.8864	4.0533
S_udpgal_c_g	0	-0.798	-0.5587	-0.342	-0.1004	-0.1841	-0.238	-0.5122	13.061	-0.3499	-0.1894	-0.1586	-0.3678	-0.084	-0.8772	-0.3745	11.2806	-0.0786	-0.1502	-0.136	11.2367	-0.1468	-0.2858	-0.3459	-0.4761	-0.4234	-0.4234	-0.2998	-0.7034	-0.3687	-0.1541	-0.2703		0.8445	3.9537
S_udpglcur_c_r	0	-0.8017	-0.4963	-0.3295	-0.0454	-0.1252	-0.1114	-0.4731	-0.2683	-0.3252	-0.179	-0.1331	-0.3306	-0.0688	-0.8699	-0.3725	-0.0905	-0.0517	-0.1175	-0.1299	-0.495	-0.1242	-0.304	-0.3249	-0.4515	-0.4064	-0.4064	-0.2559	-0.5823	-0.3845	-0.126	-0.2637		-0.3047	0.522
S_ump_c_g_n_r	0	0.0843	1.2931	0.8176	1.2547	1.2932	0.2656	1.2931	1.4646	1.2546	1.2547	1.2547	1.2931	1.2547	0.3031	0.1803	0.938	1.2949	1.2949	1.0702	0.9364	0.486	0.8159	0.4807	0.5427	0.8918	0.8918	0.7311	1.3979	0.4	1.4159	1.0808		0.9429	0.9243
S_undcoa_m	3	0	0	0	0	0	0	0	0	0	0	0	0	0	0	0	0	0	0	0	0	0	0	0	0	0	0	0	0	0	0	0		0	0
S_uppg3_c	3	0	0	0	0	0	0	0	0	0	0	0	0	0	0	0	0	0	0	0	0	0	0	0	0	0	0	0	0	0	0	0		0	0
S_ura_c	0	-9.5228	-3.3609	-3.3601	-3.3584	-3.3589	-3.3587	-3.3607	1.7264	-3.36	-3.3593	-3.3589	-3.3601	-3.3586	-3.3624	0.2604	1.0074	-1.7458	-1.7458	-3.359	1.0134	-3.3276	0.2171	-3.3601	-3.3607	-0.1739	-0.1739	-3.3597	3.1667	0.9184	-0.8421	-1.4773		-2.0792	7.578
S_urate_c_x	0	0	0	0	0	0	0	0	0	0	0	0	0	0	0	0	0	0	0	0	0	0	0	0	0	0	0	0	0	0	0	0		0	0
S_uri_c	0	-10.8606	-3.3637	-3.3632	-3.3624	-3.3627	-3.3626	-3.3636	1.7268	-3.3632	-3.3628	-3.3627	-3.3633	-3.3625	-3.3644	0.1297	1.0076	-3.3625	-3.3627	-3.3627	1.0137	-3.3627	0.2172	-3.3632	-3.3636	-0.1738	-0.1738	-3.3631	3.1658	0.1901	-3.3627	-3.3631		-2.3994	8.5542
S_utp_c_n	0	0.8484	1.7877	1.3627	1.7518	1.7877	1.5627	1.7877	2.6158	1.7518	1.7518	1.7518	1.7877	1.7518	0.8942	1.587	2.0213	1.7826	1.7826	1.5953	2.0043	1.5734	1.6875	1.5721	1.6783	1.533	1.533	1.7695	1.2354	1.4456	1.8481	1.6338		1.6605	0.8444
S_val_L_c_m	0	0.7082	1.9583	1.4659	1.9207	1.9583	1.8947	1.9583	2.3336	1.9207	1.9207	1.9207	1.9583	1.9207	0.9952	2.108	2.1878	2.1448	2.1448	5.023	2.0816	1.961	2.1955	1.9587	2.0372	1.9835	1.9835	2.0362	2.0545	1.9752	1.3831	1.7942		1.9963	1.4022
S_vitd3_c	1	-0.802	-0.4964	-0.3294	-0.0452	-0.1254	-0.1114	-0.4731	-0.2675	-0.325	-0.1734	-0.1333	-0.3305	-0.0686	-0.869	-0.3718	-0.0904	-0.0515	-0.1171	-0.1249	-0.4925	-0.1246	-0.3044	-0.3254	-0.4527	-0.4062	-0.4062	-0.2549	-0.5817	-0.3843	-0.1262	-0.2635		-0.3042	0.5227
S_xan_c_x	0	-1.1617	-0.4987	-0.3344	-0.0483	-0.1273	-0.1138	-0.4755	-0.2718	-0.329	-0.1784	-0.1363	-0.3341	-0.0733	-0.8762	-0.3777	-0.0943	-0.0569	-0.1222	-0.131	-0.498	-0.1298	-0.3088	-0.3328	-0.4569	-0.7691	-0.7691	-0.2603	-0.5851	-0.3895	-0.1276	2.6002		-0.2506	1.0565
S_xmp_c	0	4.547	4.5552	4.56	4.5708	4.568	4.5681	4.5562	4.5628	4.5605	4.5658	4.5673	4.5603	4.5697	4.5455	4.559	4.5689	4.5704	4.5679	4.5676	4.5554	4.5677	4.5615	4.5605	4.5565	13.7674	13.7674	4.5629	4.5527	4.5584	4.5676	4.0021		5.1378	2.3393
S_xol27oh_m_r	0	-1.2171	-0.4967	-0.3298	-0.0454	-0.1255	-0.1116	-0.4735	-0.2678	-0.3252	-0.1737	-0.1335	-0.3307	-0.069	-0.8694	-0.3722	-0.0907	-0.0518	-0.1174	-0.1253	-0.4929	-0.1249	-0.3048	-0.3258	-0.4532	-0.4065	-0.4065	-0.2553	-0.5819	-0.3847	-0.1265	-0.2638		-0.3178	0.9037
S_xol7ah2al_c_m	0	-8.7111	0.1716	-0.3286	0.132	0.1726	-2.1996	0.1717	-0.3548	0.1311	0.1316	0.1317	0.172	0.1319	-0.889	-1.7249	-1.1981	-0.7804	-0.7808	1.0724	-0.6231	-6.5994	-2.0738	-0.6977	0.2865	0.4726	0.4726	0.1583	-5.2661	1.1117	0.4111	-0.4008		-0.8805	7.873
S_xol7aone_m_r	0	-7.4371	0.3981	-5.3797	0.3697	0.4027	-1.2238	0.3983	-5.3181	0.3658	0.3678	0.3684	0.4	0.3693	-0.4369	-5.4222	-5.1407	-4.6946	-4.7461	1.1899	-5.5428	-5.1753	-5.3544	-5.3759	-5.5036	-5.4568	-5.4569	-5.3053	-5.6316	-5.4343	-4.7525	-4.8581		-3.1941	4.9634
S_xoldiolone_c_r	0	-0.8021	-0.4967	-0.3298	-0.0455	-0.1255	-0.1116	-0.4735	-0.2678	-0.3253	-0.1737	-0.1335	-0.3308	-0.0691	-0.8695	-0.3722	-0.0907	-0.0518	-0.1174	-0.1254	-0.493	-0.1249	-0.3049	-0.3258	-0.4532	-0.4065	-0.4065	-0.2553	-0.5819	-0.3847	-0.1265	-0.2639		-0.3045	0.5226
S_xoldioloneh_c	0	-10.9086	0.1735	-0.3286	0.1326	0.1735	-2.2168	0.1735	-0.3551	0.1326	0.1326	0.1326	0.1735	0.1326	-0.8891	-10.4785	-1.2042	-10.1577	-10.2235	1.0754	-0.6236	-10.242	-2.0865	-0.6992	0.2886	0.475	0.475	0.1596	-10.7011	-10.487	-10.2295	-10.3655		-3.1731	8.8276
S_xoltetrol_c_m	0	1.1507	0.3684	0.0003	0.3309	0.3685	0.2703	0.3685	0.3421	0.3308	0.3309	0.3309	0.3685	0.3309	-0.6023	0.2399	0.2898	0.5225	0.5225	0.0978	0.2793	0.294	0.1836	0.3281	0.5375	0.1305	0.1305	0.5002	0.3063	0.295	-10.8557	0.0913		-0.0586	2.3062
S_xoltriol_c_m	0	-9.3265	0.1721	-0.3286	0.1321	0.1728	-2.2039	0.1721	-0.3548	0.1315	0.1318	0.1319	0.1724	0.1321	-0.8891	-8.4822	-1.1996	-8.1615	-8.2273	1.0732	-0.6232	-8.2379	-2.077	-0.6981	0.287	0.4732	0.4732	0.1587	-8.6946	-8.4937	-8.2354	-8.3723		-2.6062	7.5356
S_xtsn_c	0	3.5266	-0.5046	-0.3404	-0.0543	-0.1337	-0.1206	-0.4811	-0.2777	-0.3346	-0.1839	-0.1426	-0.3403	-0.079	-0.8814	-0.383	-0.1002	-0.0626	-0.1276	-0.1361	-0.5035	-0.1355	-0.3145	-0.338	-0.4632	12.7447	12.7447	-0.2667	-0.5915	-0.3954	-0.135	3.4918		0.7962	4.2095
S_xu5p_D_c	0	1.8025	2.8478	2.3709	2.8078	2.8478	2.7798	2.8478	3.0114	2.8078	2.8078	2.8078	2.8478	2.8078	1.8099	2.8569	2.9358	2.8398	2.8398	2.6372	2.9224	2.8173	2.8817	2.8154	2.9477	2.612	2.612	3.0043	2.4015	2.6951	2.8955	2.6904		2.7293	0.9396
S_xylt_c	0	0.7137	1.4708	1.2122	1.3835	1.4708	-2.213	1.4708	2.697	1.3835	1.3835	1.3835	1.4708	1.3835	-0.8891	0.8224	2.415	0.8266	0.8266	1.3304	2.3266	-7.0417	-0.4848	0.9478	2.1689	0.4745	0.4745	0.6209	1.1092	2.5832	1.7227	2.3436		0.8964	1.768
S_xylu_D_c	1	11.0094	11.134	10.9941	11.0205	11.134	-0.1118	11.134	12.8338	11.0205	11.0205	11.0205	11.134	11.0205	-0.8682	10.8876	12.6061	10.6375	10.6375	9.2304	12.4509	-0.1243	9.3226	10.7731	12.0753	-0.4055	-0.4055	9.2744	11.3928	12.3328	11.3929	12.4396		9.2908	4.6352
S_xylu_L_c	0	-8.6158	-0.0186	-0.5197	-0.0589	-0.0181	-2.213	-0.0186	-0.5461	-0.0593	-0.0591	-0.059	-0.0184	-0.059	-0.8891	-1.9202	-1.3923	-0.9733	-0.9735	1.0273	-0.8145	-7.042	-2.2713	-0.8896	0.0964	0.4745	0.4745	0.0656	-5.5233	0.9222	0.2207	-0.5923		-1.0408	7.6368
S_zym_int2_r	2	0	0	0	0	0	0	0	0	0	0	0	0	0	0	0	0	0	0	0	0	0	0	0	0	0	0	0	0	0	0	0		0	0
S_zymst_r	0	3.3561	3.3561	3.3562	3.3565	3.3563	3.3563	3.3561	3.3562	3.3561	3.3562	3.3563	3.3561	3.3563	3.3561	3.3561	3.3563	3.3563	3.3563	3.3562	3.3561	3.3564	3.3562	3.3561	3.3561	3.3562	3.3562	3.3562	3.3561	3.3562	3.3564	3.3563		3.3562	0.0001
S_1mncam_e	2	0	0	0	0	0	0	0	0	0	0	0	0	0	0	0	0	0	0	0	0	0	0	0	0	0	0	0	0	0	0	0		0	0
S_23cump_e	0	-0.802	-0.4964	-0.3294	-0.0452	-0.1254	-0.1114	-0.4731	-0.2675	-0.325	-0.1734	-0.1333	-0.3305	-0.0686	-0.869	-0.3718	-0.0904	-0.0515	-0.1171	-0.1249	-0.4925	-0.1246	-0.3044	-0.3254	-0.4527	-0.4062	-0.4062	-0.2549	-0.5817	-0.3843	-0.1262	-0.2635		-0.3042	0.5227
S_2hb_e	0	0.6946	1.4814	0.933	1.443	1.4814	1.4464	1.4814	1.7102	1.443	1.443	1.443	1.4814	1.443	0.4798	1.5297	1.6029	1.5695	1.5695	1.242	1.5699	1.406	1.5589	1.3897	1.5077	1.5382	1.5382	1.6192	1.4326	1.4814	1.4462	1.3574		1.4117	0.7385
S_34dhoxpeg_e	0	-0.8018	-0.4963	-0.3293	-0.0449	-0.1251	-0.1111	-0.473	-0.2674	-0.3249	-0.1735	-0.1331	-0.3304	-0.0685	-0.8689	-0.3716	-0.0903	-0.0514	-0.1168	-0.1249	-0.4924	-0.1245	-0.3043	-0.3252	-0.4526	-0.4061	-0.4061	-0.2547	-0.5815	-0.3842	-0.1261	-0.2621		-0.304	0.5228
S_3aib_e	2	-39.795	-39.795	-39.795	-39.795	-39.795	-39.795	-39.795	-39.795	-39.795	-39.795	-39.795	-39.795	-39.795	-39.795	-39.795	-39.795	-39.795	-39.795	-39.795	-39.795	-39.795	-39.795	-39.795	-39.795	-39.795	-39.795	-39.795	-39.795	-39.795	-39.795	-39.795		-39.795	2.97e-14
S_3aib_D_e	2	-39.795	-39.795	-39.795	-39.795	-39.795	-39.795	-39.795	-39.795	-39.795	-39.795	-39.795	-39.795	-39.795	-39.795	-39.795	-39.795	-39.795	-39.795	-39.795	-39.795	-39.795	-39.795	-39.795	-39.795	-39.795	-39.795	-39.795	-39.795	-39.795	-39.795	-39.795		-39.795	2.97e-14
S_3bcrn_e	2	0	0	0	0	0	0	0	0	0	0	0	0	0	0	0	0	0	0	0	0	0	0	0	0	0	0	0	0	0	0	0		0	0
S_3ddcrn_e	2	0	0	0	0	0	0	0	0	0	0	0	0	0	0	0	0	0	0	0	0	0	0	0	0	0	0	0	0	0	0	0		0	0
S_3deccrn_e	2	0	0	0	0	0	0	0	0	0	0	0	0	0	0	0	0	0	0	0	0	0	0	0	0	0	0	0	0	0	0	0		0	0
S_3hdececrn_e	2	0	0	0	0	0	0	0	0	0	0	0	0	0	0	0	0	0	0	0	0	0	0	0	0	0	0	0	0	0	0	0		0	0
S_3hexdcrn_e	2	0	0	0	0	0	0	0	0	0	0	0	0	0	0	0	0	0	0	0	0	0	0	0	0	0	0	0	0	0	0	0		0	0
S_3hpvs_e	0	-10.2567	-2.4882	-2.1504	-2.5385	-2.4882	-2.9028	-2.4882	-1.3652	-2.5385	-2.5385	-2.5385	-2.4882	-2.5385	-3.6727	-1.4579	-1.9168	0.185	0.185	-0.706	1.4092	0.0571	1.4995	-1.3291	-4.9295	-1.553	-1.553	-4.8112	0.8976	-1.2668	2.4893	-0.6034		-1.8193	8.4741
S_3hpvstet_e	0	-0.8028	-0.4973	-0.3303	-0.0462	-0.1261	-0.1122	-0.4748	-0.268	-0.3262	-0.1748	-0.1341	-0.3316	-0.0707	-0.8705	-0.3728	-0.0914	-0.0529	-0.1182	-0.1261	-0.4932	-0.1253	-0.3051	-0.3264	-0.4536	-0.4071	-0.4071	-0.2556	-0.5826	-0.3852	-0.1272	-0.2647		-0.3052	0.5226
S_3ivcrn_e	2	0	0	0	0	0	0	0	0	0	0	0	0	0	0	0	0	0	0	0	0	0	0	0	0	0	0	0	0	0	0	0		0	0
S_3mlda_e	0	-0.802	-0.4963	-0.3293	-0.0449	-0.1252	-0.1111	-0.4728	-0.2673	-0.3251	-0.1736	-0.1331	-0.3304	-0.0688	-0.8691	-0.3713	-0.0902	-0.0515	-0.1171	-0.1251	-0.4924	-0.1244	-0.3044	-0.3255	-0.4526	-0.4061	-0.4063	-0.2548	-0.5813	-0.3842	-0.1259	-0.2638		-0.3041	0.5229
S_3octdec2crn_e	2	0	0	0	0	0	0	0	0	0	0	0	0	0	0	0	0	0	0	0	0	0	0	0	0	0	0	0	0	0	0	0		0	0
S_3octdeccrn_e	2	0	0	0	0	0	0	0	0	0	0	0	0	0	0	0	0	0	0	0	0	0	0	0	0	0	0	0	0	0	0	0		0	0
S_3octdece1crn_e	2	0	0	0	0	0	0	0	0	0	0	0	0	0	0	0	0	0	0	0	0	0	0	0	0	0	0	0	0	0	0	0		0	0
S_3tdcrn_e	2	0	0	0	0	0	0	0	0	0	0	0	0	0	0	0	0	0	0	0	0	0	0	0	0	0	0	0	0	0	0	0		0	0
S_3tetd7ecoacrn_e	2	0	0	0	0	0	0	0	0	0	0	0	0	0	0	0	0	0	0	0	0	0	0	0	0	0	0	0	0	0	0	0		0	0
S_3thexddcoacrn_e	2	0	0	0	0	0	0	0	0	0	0	0	0	0	0	0	0	0	0	0	0	0	0	0	0	0	0	0	0	0	0	0		0	0
S_3ttetddcoacrn_e	2	0	0	0	0	0	0	0	0	0	0	0	0	0	0	0	0	0	0	0	0	0	0	0	0	0	0	0	0	0	0	0		0	0
S_3ump_e	0	-0.802	-0.4964	-0.3294	-0.0452	-0.1254	-0.1114	-0.4731	-0.2675	-0.325	-0.1734	-0.1333	-0.3305	-0.0686	-0.869	-0.3718	-0.0904	-0.0515	-0.1171	-0.1249	-0.4925	-0.1246	-0.3044	-0.3254	-0.4527	-0.4062	-0.4062	-0.2549	-0.5817	-0.3843	-0.1262	-0.2635		-0.3042	0.5227
S_4abut_e	0	3.6525	4.1554	3.6561	4.1176	4.1554	4.1629	4.1554	4.4285	4.1176	4.1176	4.1176	4.1554	4.1176	3.1764	4.2508	4.2891	4.0302	4.0302	4.0956	4.0961	4.0939	4.2237	4.1166	4.2444	4.14	4.14	4.2116	4.3349	4.1389	3.5816	3.9277		4.072	0.4728
S_4hphac_e	0	-0.8018	-0.4962	-0.3291	-0.0447	-0.125	-0.1103	-0.4729	-0.2669	-0.3249	-0.1734	-0.133	-0.3302	-0.0686	-0.8688	-0.371	-0.0896	-0.0514	-0.1169	-0.1247	-0.4919	-0.1241	-0.3038	-0.325	-0.4523	-0.4057	-0.4057	-0.2544	-0.5809	-0.3841	-0.1258	-0.2639		-0.3038	0.5229
S_4hpro_LT_e	0	-0.8018	-0.4961	-0.3293	-0.0449	-0.1251	-0.1111	-0.4728	-0.2672	-0.3247	-0.1733	-0.1329	-0.3302	-0.0685	-0.8689	-0.3714	-0.09	-0.0514	-0.1168	-0.1246	10.8616	-0.1243	-0.3041	-0.3252	-0.4526	-0.4059	-0.4059	-0.2547	-0.5813	-0.3842	13.4263	-0.2633		0.4995	3.3288
S_4mop_e	0	-0.7977	-0.4894	-0.3234	-0.0384	-0.1178	-0.1062	-0.4665	-0.2611	-0.3181	-0.1667	-0.1264	-0.3223	-0.0634	-0.8688	-0.3672	-0.0857	-0.0442	-0.1119	-0.1207	-0.4861	-0.1197	-0.2971	-0.3207	-0.4476	-0.4015	-0.4015	-0.2495	-0.5766	-0.3777	-0.1197	-0.2595		-0.2985	0.5243
S_5htrp_e	2	0	0	0	0	0	0	0	0	0	0	0	0	0	0	0	0	0	0	0	0	0	0	0	0	0	0	0	0	0	0	0		0	0
S_5mta_e	0	-0.8018	-0.4958	-0.3303	-0.0444	-0.1252	-0.1102	-0.4724	-0.2677	-0.325	-0.1741	-0.1328	-0.3303	-0.0694	-0.8705	-0.3696	-0.0895	-0.0503	-0.1165	-0.1251	-0.4939	-0.1241	-0.3066	-0.3261	-0.4517	-0.4074	-0.4074	-0.2549	-0.5803	-0.3839	-0.1254	-0.2624		-0.304	0.5229
S_5mthf_e	0	-0.7002	0.3707	0.9494	0.3331	0.3707	-0.0579	0.3707	2.2233	0.3331	0.3331	0.3331	0.3707	0.3331	-0.6503	0.5293	1.568	0.2943	0.2943	1.1137	1.6042	0.6093	-0.9369	0.8739	1.2325	1.7476	1.7476	1.1877	-1.2019	0.6198	1.6731	0.9447		0.6069	1.495
S_5oxpro_e	0	-0.7838	-0.4773	-0.3112	-0.0271	-0.1059	-0.092	-0.4536	-0.2473	-0.3057	-0.1533	-0.1136	-0.3108	-0.051	-0.8486	-0.3541	-0.0711	-0.0324	-0.0983	-0.1056	-0.4715	-0.1039	-0.2864	-0.3066	-0.4328	-0.3877	-0.3877	-0.2335	-0.5623	-0.3648	-0.1063	-0.2434		-0.2848	0.5238
S_ac_e	0	-3.2643	-1.3602	-1.6594	-1.3979	-1.3602	-1.3506	-1.3602	-1.708	-1.3979	-1.3979	-1.3979	-1.3602	-1.3979	-2.3333	-1.7661	-1.7991	-2.0003	-2.0003	-1.466	-1.6756	-1.2456	-1.863	-1.2984	-1.1439	-1.2254	-1.2254	-1.1788	-1.3293	0.7955	-0.6299	-1.7299		-1.4686	1.8398
S_acac_e	0	-0.6334	0.4702	0.0509	0.4325	0.4702	0.3961	0.4702	0.7256	0.4324	0.4325	0.4325	0.4702	0.4325	-0.5051	0.4862	0.5736	0.3953	0.3953	0.3358	0.4613	0.428	0.5507	0.4627	0.5971	0.395	0.395	0.5992	0.4935	0.699	0.3886	0.3222		0.3889	1.0271
S_acald_e	0	-0.7886	8.2838	10.4681	8.2838	8.2838	8.2838	8.2838	13.7802	8.2838	8.2838	8.2838	8.2838	8.2838	8.2838	11.7801	12.6581	8.2838	8.2838	8.2838	12.6643	8.2838	11.8677	8.2838	9.9412	12.4017	12.4017	10.2923	14.8165	11.8406	8.2838	11.5123		9.5632	10.3862
S_acetone_e	0	-0.8021	-0.4965	-0.3295	-0.0458	-0.1254	-0.1122	-0.4735	-0.2667	-0.3251	-0.1739	-0.1335	-0.3302	-0.0687	-0.87	-0.372	-0.0912	-0.0515	-0.1171	-0.1251	-0.4934	-0.1247	-0.3036	-0.3258	-0.4534	-0.4075	-0.4075	-0.2553	-0.5815	-0.384	-0.1255	-0.263		-0.3044	0.5228
S_ade_e	0	1.2604	2.3353	1.8524	2.2969	2.3353	2.297	2.3353	2.5991	2.2969	2.2969	2.2969	2.3353	2.2969	1.3318	2.3902	2.4506	2.3358	2.3358	2.1458	2.4454	2.3344	2.4329	2.309	2.411	2.2051	2.2051	2.5135	2.3127	2.1857	2.3781	2.1252		2.2478	0.9956
S_adn_e	0	-2.6448	0.305	-0.0906	0.2686	0.305	0.2635	0.305	0.9426	0.2686	0.2686	0.2686	0.305	0.2686	-0.6397	0.5655	0.6721	-0.0333	-0.0333	0.1132	-1.1501	-1.1167	1.3668	0.0172	0.5693	0.638	0.638	0.4668	4.5824	0.2443	1.7137	-3.6799		0.1925	3.0349
S_adp_e	1	0	0	0	0	0	0	0	0	0	0	0	0	0	0	0	0	0	0	0	0	0	0	0	0	0	0	0	0	0	0	0		0	0
S_adrn_e	0	-0.2164	0.7626	0.2864	0.7256	0.7626	1.0396	0.7626	1.282	0.7256	0.7256	0.7256	0.7626	0.7256	-0.1887	1.1462	1.0523	0.581	0.581	0.7431	-2.2502	0.6391	1.4466	0.8057	0.9759	0.7331	0.7331	0.9476	1.8969	0.8533	1.1015	0.551		0.6909	1.1007
S_ahcys_e	0	1.2614	2.336	1.8535	2.2977	2.336	2.2977	2.336	2.5997	2.2977	2.2977	2.2977	2.336	2.2977	1.3333	2.3909	2.4513	2.3365	2.3365	2.1467	2.4461	2.3351	2.4336	2.3098	2.4117	2.2056	2.2056	2.5142	2.3135	2.1866	2.3788	2.126		2.2486	0.9954
S_aicar_e	0	-0.8026	-0.497	-0.3299	-0.0458	-0.126	-0.1114	-0.4739	-0.2678	-0.3264	-0.1771	-0.1337	-0.3312	-0.0694	-0.87	-0.3721	-0.0916	-0.0521	-0.1174	-0.126	-0.4929	-0.1252	-0.3051	-0.3259	-0.4529	-0.4503	-0.4503	-0.2556	-0.5823	-0.3846	-0.1268	-0.2641		-0.3077	0.5208
S_akg_e	0	-2.7101	-1.756	-2.2012	-1.7941	-1.756	-1.9005	-1.756	-1.6105	-1.7941	-1.7941	-1.7941	-1.756	-1.7941	-2.7394	-1.8767	-1.76	-1.7835	-1.7835	-1.9168	-1.3591	-1.6609	-2.0341	-1.7593	-1.6965	-1.928	-1.928	-1.6688	-2.2025	-1.45	-0.8442	-1.719		-1.8235	0.9204
S_ala_B_e	0	-1.6601	1.1402	0.601	1.1019	1.1402	0.957	1.1402	1.0688	1.1019	1.1019	1.1019	1.1402	1.1019	0.1383	0.985	1.0753	0.9184	0.9184	1.0799	1.1609	1.0014	0.7261	1.0412	1.1524	0.8245	0.8245	1.2231	0.9098	1.0195	1.433	0.2215		0.8932	2.5266
S_ala_D_e	0	5.9571	5.893	5.2186	5.8545	5.893	6.4742	5.893	5.7415	5.8545	5.8545	5.8545	5.893	5.8545	4.9175	6.233	5.7939	6.1018	6.1018	6.1192	6.7325	7.0296	5.2807	6.4521	5.8579	4.8892	4.8892	6.0525	6.9062	6.1607	8.0571	7.4053		6.0392	0.6808
S_ala_L_e	0	0.5657	1.1767	0.6483	1.1388	1.1767	1.3313	1.1767	1.3794	1.1388	1.1388	1.1388	1.1767	1.1388	0.1996	1.3448	1.2602	1.1592	1.1592	1.1458	1.5167	1.4908	1.4799	1.2858	1.2436	1.1724	1.1724	1.3047	1.9902	1.1906	3.758	1.7182		1.2877	0.8873
S_alaala_e	1	0	0	0	0	0	0	0	0	0	0	0	0	0	0	0	0	0	0	0	0	0	0	0	0	0	0	0	0	0	0	0		0	0
S_amp_e	0	0	0	0	0	0	0	0	0	0	0	0	0	0	0	0	0	0	0	0	0	0	0	0	0	0	0	0	42.8631	0	0	0		1.3827	7.6904
S_arach_e	1	0	0	0	0	0	0	0	0	0	0	0	0	0	0	0	0	0	0	0	0	0	0	0	0	0	0	0	0	0	0	0		0	0
S_arachd_e	0	-12.5055	0.8081	0.34	0.7712	0.8081	1.0619	0.8081	1.3218	0.7712	0.7712	0.7712	0.8081	0.7712	-0.1435	1.1728	1.0912	0.6489	0.6489	0.7578	-1.0108	0.6652	1.8951	0.8412	1.0201	0.7861	0.7861	0.9862	1.8908	0.8755	1.4016	0.5955		0.394	12.7068
S_arg_L_e	0	0.0825	0.6858	0.187	0.6483	0.6858	0.6654	0.6858	0.8445	0.6483	0.6483	0.6483	0.6858	0.6483	-0.2793	0.6979	0.7438	0.6603	0.6603	0.5375	2.0706	1.0149	1.0919	0.667	0.7322	1.3986	1.3986	0.7749	1.2785	0.5776	3.6814	1.2856		0.8631	1.0034
S_ascb_L_e	0	-0.3654	0.5324	-0.222	0.4954	0.5324	1.1915	0.5324	0.7734	0.4954	0.4954	0.4954	0.5324	0.4954	-0.3962	1.0739	0.6555	0.5269	0.5269	0.3366	-2.7561	0.7094	1.2658	0.5464	0.4854	1.3592	1.3592	0.4391	1.9078	0.6885	1.5928	0.0426		0.5273	1.1673
S_asn_L_e	0	0.1338	0.993	0.4767	0.9553	0.993	1.1711	0.993	1.2716	0.9553	0.9553	0.9553	0.993	0.9553	0.0172	1.21	1.1233	0.9394	0.9394	0.9623	1.0619	1.1826	1.4085	1.0751	1.0898	1.0955	1.0955	1.1341	1.852	1.0134	3.5234	1.3317		1.0922	1.0776
S_asp_D_e	0	-0.8014	-0.4961	-0.3291	-0.0449	-0.1248	-0.1111	-0.4728	-0.2672	-0.3245	-0.1731	-0.133	-0.33	-0.0685	-0.869	-0.3717	-0.0903	-0.0512	-0.1167	-0.1248	10.8123	-0.1245	-0.304	-0.3253	-0.4526	-0.4061	-0.4061	-0.2548	-0.5812	-0.384	14.8711	-0.2632		0.5446	3.5254
S_asp_L_e	0	0	0	0	0	0	0	0	0	0	0	0	0	0	0	0	0	0	0	0	37.3672	0	0	0	0	37.8819	37.8819	0	0	0	41.4261	0		4.9857	13.834
S_atp_e	0	-0.8025	-0.4974	-0.3303	-0.0457	-0.1264	-0.1098	-0.4742	-0.2673	-0.3256	-0.1745	-0.1327	-0.3313	-0.069	-0.8699	-0.3729	-0.0912	-0.0517	-0.1161	-0.1263	-0.493	-0.125	-0.3053	-0.3257	-0.4534	-0.4063	-0.4063	-0.2556	16.3086	-0.3851	-0.1274	-0.2638		0.2402	3.1085
S_atvacid_e	0	-2.8683	0.5222	0.1434	0.4855	0.5222	0.435	0.5222	1.0974	0.4855	0.4855	0.4855	0.5222	0.4855	-0.4264	0.7123	0.8336	0.3531	0.3531	0.1994	-0.6566	-0.5684	1.347	0.2776	0.7648	0.7898	0.7898	0.6537	0.9357	0.3714	1.56	-2.1111		0.3065	3.1917
S_avite1_e	0	-1.0962	-0.4974	-0.3304	-0.045	-0.1256	-0.1121	-0.4743	-0.2684	-0.3256	-0.1737	-0.1343	-0.3313	-0.0699	-0.8668	-0.3721	-0.0909	-0.0505	-0.1173	-0.1254	-0.4915	-0.1248	-0.3056	-0.3246	-0.4524	-0.4055	-0.4055	-0.2558	-0.5829	-0.3856	-0.1251	-0.263		-0.3138	0.7913
S_bhb_e	0	-1.5314	-0.679	-1.0411	-0.7169	-0.679	-0.7427	-0.679	-0.1526	-0.7169	-0.7169	-0.7169	-0.679	-0.7169	-1.6586	-0.522	-0.3796	-0.8368	-0.8368	-0.7722	-0.3551	-0.5449	-0.5291	-0.5903	-0.5286	-0.7408	-0.7408	-0.5417	-0.6639	-1.1136	-0.2847	-0.8642		-0.7185	0.842
S_bilglcur_e	0	-0.802	-0.4964	-0.3298	-0.0452	-0.1254	-0.1114	-0.4731	-0.2679	-0.325	-0.1734	-0.1333	-0.3305	-0.0686	-0.8693	-0.3723	-0.0917	-0.0515	-0.1171	-0.1253	-0.494	-0.1256	-0.3046	-0.327	-0.4539	-0.4064	-0.4064	-0.2552	-0.5817	-0.3849	-0.1262	-0.2636		-0.3045	0.5225
S_bilirub_e	0	-1.9895	0.7725	0.309	0.7356	0.7725	1.0091	0.7725	1.2964	0.7356	0.7356	0.7356	0.7725	0.7356	-0.1786	1.132	1.0628	0.5981	0.5981	0.7159	-1.4015	0.5677	1.8154	0.7853	0.9886	0.7792	0.7792	0.9502	1.8322	0.8336	-0.5283	0.4572		0.6187	2.6321
S_biocyt_e	1	-25.6447	-0.2213	-0.0931	0.3023	0.2559	0.3979	-0.0578	0.1027	-0.2261	-0.0069	0.1433	-0.0885	-0.0595	-0.6815	-0.0914	0.179	0.0074	-0.0681	0.0372	0.4526	0.215	-0.0632	-0.2475	-0.1273	-0.1533	-0.1537	-0.0014	-0.3129	-0.1874	0.8483	0.0148		-0.8235	24.4326
S_btn_e	0	-13.2795	0.3049	-0.0906	0.2685	0.3049	0.2635	0.3049	0.9424	0.2685	0.2685	0.2685	0.3049	0.2685	-0.6397	0.5654	0.672	-0.0333	-0.0333	0.1132	-1.7353	-1.1164	1.3667	0.0171	0.5691	0.6379	0.6379	0.4667	0.9309	0.2442	1.1285	-3.6775		-0.3061	12.8019
S_but_e	0	-0.5464	0.5572	0.138	0.5195	0.5572	0.4831	0.5572	0.8126	0.5195	0.5195	0.5195	0.5572	0.5195	-0.4181	0.5732	0.6607	0.4824	0.4824	0.4228	0.5483	0.515	0.6377	0.5498	0.6841	0.4821	0.4821	0.6863	0.5805	0.786	0.4757	0.4092		0.4759	1.0271
S_C02470_e	0	-0.802	-0.4964	-0.3294	-0.0452	-0.1254	-0.1114	-0.4733	-0.2675	-0.325	-0.1734	-0.1333	-0.3305	-0.0686	-0.869	-0.3718	-0.0904	-0.0515	-0.1171	-0.1249	-0.4925	-0.1246	-0.3044	-0.3254	-0.4529	-0.4062	-0.4062	-0.2551	-0.5817	-0.3845	-0.1262	-0.2636		-0.3042	0.5227
S_C02528_e	0	-0.802	-0.4964	-0.3296	-0.0452	-0.1254	-0.1114	-0.4733	-0.2675	-0.325	-0.1736	-0.1333	-0.3305	-0.0689	-0.8693	-0.3718	-0.0906	-0.0517	-0.1171	-0.1251	-0.4925	-0.1246	-0.3044	-0.3256	-0.4529	-0.4062	-0.4062	-0.2549	-0.5817	-0.3843	-0.1264	-0.2636		-0.3042	0.5227
S_c10crn_e	2	0	0	0	0	0	0	0	0	0	0	0	0	0	0	0	0	0	0	0	0	0	0	0	0	0	0	0	0	0	0	0		0	0
S_c4crn_e	2	0	0	0	0	0	0	0	0	0	0	0	0	0	0	0	0	0	0	0	0	0	0	0	0	0	0	0	0	0	0	0		0	0
S_c51crn_e	2	0	0	0	0	0	0	0	0	0	0	0	0	0	0	0	0	0	0	0	0	0	0	0	0	0	0	0	0	0	0	0		0	0
S_c5dc_e	2	0	0	0	0	0	0	0	0	0	0	0	0	0	0	0	0	0	0	0	0	0	0	0	0	0	0	0	0	0	0	0		0	0
S_c6crn_e	2	0	0	0	0	0	0	0	0	0	0	0	0	0	0	0	0	0	0	0	0	0	0	0	0	0	0	0	0	0	0	0		0	0
S_c81crn_e	2	0	0	0	0	0	0	0	0	0	0	0	0	0	0	0	0	0	0	0	0	0	0	0	0	0	0	0	0	0	0	0		0	0
S_c8crn_e	2	0	0	0	0	0	0	0	0	0	0	0	0	0	0	0	0	0	0	0	0	0	0	0	0	0	0	0	0	0	0	0		0	0
S_ca2_e	0	0.4209	0.6729	0.1829	0.6345	0.6729	0.6002	0.6729	0.98	0.6345	0.6345	0.6345	0.6729	0.6345	-0.3255	0.7369	0.8361	0.5876	0.5876	0.6098	3.0557	0.6066	0.7059	0.6061	0.7368	0.2066	0.2066	0.7751	0.5848	0.5849	4.7719	0.5292		0.7887	0.9494
S_carn_e	1	0	0	0	0	0	0	0	0	0	0	0	0	0	0	0	0	0	0	0	0	0	0	0	0	0	0	0	0	0	0	0		0	0
S_caro_e	0	-0.8023	-0.4968	-0.3296	-0.0452	-0.1252	-0.1108	-0.4733	-0.2674	-0.3252	-0.1735	-0.1334	-0.3307	-0.069	-0.8694	-0.3714	-0.0904	-0.0518	-0.1172	-0.1252	-0.4925	-0.1246	-0.3041	-0.3256	-0.4529	-0.4062	-0.4062	-0.2551	-0.5814	-0.3845	-0.1265	-0.2641		-0.3042	0.523
S_cbasp_e	0	-0.8019	-0.4964	-0.3293	-0.045	-0.1253	-0.1111	-0.4734	-0.2672	-0.3254	-0.1736	-0.1333	-0.3306	-0.0689	-0.869	-0.3718	-0.0904	-0.0514	-0.1172	-0.1251	-0.4924	-0.1245	-0.3043	-0.3253	-0.4526	-0.4063	-0.4063	-0.2548	-0.5816	-0.3844	-0.1261	-0.2634		-0.3041	0.5227
S_cdp_e	0	-0.8016	-0.4984	-0.3315	-0.0471	-0.1256	-0.1141	-0.4731	-0.2682	-0.3251	-0.1758	-0.1336	-0.3323	-0.0689	-0.869	-0.373	-0.0928	-0.052	-0.118	-0.1258	-0.4926	-0.1246	-0.3048	-0.3268	-0.453	-0.407	-0.407	-0.2561	-0.5831	-0.3866	-0.1266	-0.2637		-0.3051	0.5215
S_CE4633_e	1	0	0	0	0	0	0	0	0	0	0	0	0	0	0	0	0	0	0	0	0	0	0	0	0	0	0	0	0	0	0	0		0	0
S_cgly_e	0	-0.8036	-0.4952	-0.3293	-0.0438	-0.1228	-0.1106	-0.4714	-0.2666	-0.3245	-0.1727	-0.1316	-0.3291	-0.069	-0.8708	-0.3716	-0.0906	-0.051	-0.1182	-0.1244	11.8828	-0.1252	0.3946	-0.3258	-0.4527	-0.405	-0.405	-0.2552	-0.5797	-0.3838	14.3122	11.8069		0.9731	4.2179
S_chol_e	0	-0.2164	0.7626	0.2864	0.7256	0.7626	1.0396	0.7626	1.282	0.7256	0.7256	0.7256	0.7626	0.7256	-0.1887	1.1462	1.0523	0.581	0.581	0.7431	-2.2502	0.6391	1.4466	0.8057	0.9759	0.7331	0.7331	0.9476	1.8969	0.8533	1.1015	0.551		0.6909	1.1007
S_cholate_e	0	-0.8021	-0.4967	-0.3298	-0.0455	-0.1255	-0.1116	-0.4735	-0.2678	-0.3253	-0.1737	-0.1335	-0.3308	-0.0691	-0.8695	-0.3722	-0.0907	-0.0518	-0.1174	-0.1254	-0.493	-0.1249	-0.3049	-0.3258	-0.4532	-0.4065	-0.4065	-0.2553	-0.5819	-0.3847	-0.1265	-0.2639		-0.3045	0.5226
S_chsterol_e	2	0	0	0	0	0	0	0	0	0	0	0	0	0	0	0	0	0	0	0	0	0	0	0	0	0	0	0	0	0	0	0		0	0
S_cit_e	0	-16.0116	-5.3471	-5.058	-5.3743	-5.3471	-15.3165	-5.3471	-15.4758	-5.3743	-5.3743	-5.3743	-5.3471	-5.3743	-5.8453	-15.5795	-15.2967	-15.262	-15.3283	-1.207	-5.0127	-4.3722	-15.5136	-4.419	-5.3693	-3.4913	-3.4913	-4.8194	-15.7909	-15.5921	-2.0557	-15.4753		-8.5175	8.9655
S_cl_e	0	0.3795	0.6406	0.1506	0.6023	0.6406	0.623	0.6406	0.9466	0.6023	0.6023	0.6023	0.6406	0.6023	-0.3547	0.7377	0.7922	0.5807	0.5807	0.5481	1.0381	0.5979	0.6951	0.5948	0.715	0.2539	0.2539	0.7488	1.0643	0.5514	1.6193	0.5458		0.6205	0.3917
S_clpnd_e	0	-0.8013	-0.4951	-0.3281	-0.044	-0.1241	-0.1104	-0.4719	-0.2662	-0.3236	-0.1723	-0.1319	-0.329	-0.0673	-0.8679	-0.371	-0.0896	-0.0501	-0.1156	-0.1239	-0.492	-0.1233	-0.3029	-0.3242	-0.4518	-0.4041	-0.4041	-0.2537	-0.5801	-0.3829	6.648	-0.2618		-0.0844	1.4255
S_cmp_e	0	-0.8016	-0.4998	-0.3328	-0.0484	-0.1257	-0.1171	-0.4732	-0.2686	-0.3252	-0.1773	-0.1337	-0.3333	-0.0691	-0.8689	-0.3737	-0.0942	-0.0523	-0.1186	-0.1262	-0.4926	-0.1246	-0.305	-0.3274	-0.453	-0.4074	-0.4074	-0.2568	-0.5839	-0.3882	-0.1269	-0.2637		-0.3057	0.5209
S_co_e	0	-0.8017	-0.4964	-0.3306	-0.045	-0.1253	-0.1113	-0.473	-0.2667	-0.3247	-0.1733	-0.1331	-0.3304	-0.0685	-0.869	-0.3717	-0.09	-0.0514	-0.1168	-0.1248	-0.4922	-0.1243	-0.3041	-0.3251	-0.4524	-0.4059	-0.4059	-0.2546	-0.5814	-0.384	-0.1261	-0.2634		-0.304	0.5227
S_co2_e	0	3.9878	4.608	4.1713	4.5699	4.608	4.047	4.608	5.1039	4.5698	4.5698	4.5698	4.608	4.5699	3.6003	4.6421	4.9745	4.8951	4.8951	4.1868	4.884	4.1529	4.4488	4.4564	4.7126	1.2298	1.2298	4.7662	3.9694	4.7971	4.7537	4.753		4.3206	0.9327
S_crmp_hs_e	0	-0.802	-0.4964	-0.3296	-0.0452	-0.1253	-0.1114	-0.4731	-0.2675	-0.325	-0.1734	-0.1333	-0.3305	-0.0688	-0.869	-0.3719	-0.0906	-0.0515	-0.1171	-0.1251	-0.4927	-0.1243	-0.3044	-0.3256	-0.4529	-0.4064	-0.4064	-0.2551	-0.5819	-0.3845	-0.1264	-0.2635		-0.3042	0.5227
S_crn_e	0	-0.7985	-0.4915	-0.3245	-0.0409	-0.1203	-0.1081	-0.4688	-0.2628	-0.3199	-0.1683	-0.1286	-0.3243	-0.0634	-0.8648	-0.3681	-0.086	-0.0456	-0.1114	-0.1206	9.5571	-0.12	-0.299	-0.321	-0.4489	-0.4035	-0.4035	-0.25	-0.5776	-0.3785	13.3474	-0.2584		0.459	3.1757
S_crvnc_e	0	-1.9404	-0.4229	-1.1392	-0.46	-0.4229	-0.1166	-0.4229	-0.3735	-0.46	-0.46	-0.46	-0.4229	-0.46	-1.3674	-0.3587	-0.5836	-0.4334	-0.4334	-0.5528	-3.0393	-1.0017	-0.0754	-0.9183	-0.3577	-0.3622	-0.3622	-0.3671	0.4214	-0.1575	-0.0641	-0.9209		-0.5966	1.437
S_ctp_e	0	-0.8017	-0.4971	-0.3303	-0.0458	-0.1254	-0.111	-0.4731	-0.2679	-0.325	-0.1743	-0.1334	-0.3312	-0.0688	-0.869	-0.3723	-0.0913	-0.0517	-0.1175	-0.1254	-0.4925	-0.1246	-0.3046	-0.3261	-0.4529	-0.4066	-0.4066	-0.2554	-0.5823	-0.3851	-0.1264	-0.2636		-0.3045	0.5222
S_cyan_e	0	-0.802	-0.4964	-0.3294	-0.0452	-0.1254	-0.1114	-0.4731	-0.2675	-0.325	-0.1734	-0.1333	-0.3305	-0.0686	-0.869	-0.3718	-0.0904	-0.0515	-0.1171	-0.1251	-0.4925	-0.1246	-0.3044	-0.3254	-0.4527	-0.4062	-0.4062	-0.2549	-0.5817	-0.3843	-0.1262	-0.2635		-0.3042	0.5227
S_cys_L_e	0	-0.2097	0.7839	0.3033	0.7461	0.7839	0.6946	0.7839	1.0527	0.7461	0.7461	0.7461	0.7839	0.7461	-0.1962	0.8315	0.9098	0.6888	0.6888	0.6389	0.7854	0.5916	1.3068	0.6904	0.8744	0.9355	0.9355	0.8921	0.8879	0.6789	3.5732	0.6362		0.8083	1.1439
S_cytd_e	0	-0.8038	-0.5013	-0.3355	-0.0497	-0.1253	-0.1279	-0.4712	-0.2701	-0.3268	-0.1855	-0.1335	-0.3353	-0.07	-0.8696	-0.3765	-0.1058	-0.0535	-0.1218	-0.13	-0.4926	-0.1256	-0.307	-0.3289	-0.4514	-0.4104	-0.4104	-0.2608	-0.5884	-0.3945	-0.1274	-0.265		-0.3082	0.5203
S_dad_2_e	0	-0.8014	-0.4936	-0.3227	-0.0441	-0.1196	-0.1126	-0.4658	-0.2617	-0.3227	-0.1645	-0.1329	-0.3303	-0.0687	-0.8688	-0.3704	-0.0839	-0.0484	-0.1124	-0.121	-0.4872	-0.1228	-0.2996	-0.3248	-0.4439	-0.4063	-0.4063	-0.2516	-0.5784	-0.3828	-0.1215	-0.2586		-0.3009	0.5252
S_dag_hs_e	0	-0.7946	6.611	-0.3273	6.5627	6.611	-0.1076	6.611	12.023	6.5627	6.5627	6.5627	6.611	6.5627	4.8199	-0.3758	-0.0818	7.6832	7.6832	0.0522	-0.4903	17.1249	-0.3113	15.7242	-0.4509	-0.409	-0.409	-0.2561	-0.5839	8.7468	-0.1221	-0.2608		4.1334	6.886
S_dca_e	0	-0.8021	-0.4972	-0.3299	-0.0459	-0.1262	-0.1116	-0.4743	-0.2682	-0.3259	-0.1746	-0.134	-0.3316	-0.0698	-0.8695	-0.3728	-0.0913	-0.0523	-0.1178	-0.1257	-0.4931	-0.1249	-0.3051	-0.3259	-0.4533	-0.407	-0.407	-0.2554	-0.5825	-0.3854	-0.1268	-0.264		-0.3049	0.5222
S_dcmp_e	0	-0.8021	-0.4975	-0.3298	-0.0458	-0.1256	-0.113	-0.474	-0.269	-0.3254	-0.1738	-0.1337	-0.3309	-0.0691	-0.8697	-0.3729	-0.0914	-0.0517	-0.1173	-0.1253	-0.4942	-0.1254	-0.305	-0.3261	-0.4536	-0.4063	-0.4065	-0.2561	-0.5826	-0.3851	-0.1275	-0.2642		-0.3049	0.5222
S_dcsptn1_e	0	-0.8043	13.3615	10.3977	13.3233	13.3615	13.0121	13.3615	-0.2683	13.3233	13.3233	13.3233	13.3615	13.3233	12.3759	-0.3725	-0.0912	13.3156	13.3156	13.1473	-0.4937	10.1148	-0.3054	11.5928	12.3715	12.5415	12.5415	12.8088	-0.5823	-0.3858	11.9211	-0.2641		8.9016	11.1407
S_ddca_e	0	-1.2649	2.331	1.6162	2.2932	2.331	2.1759	2.331	1.5134	2.2932	2.2932	2.2932	2.331	2.2932	1.3561	1.2878	1.3217	2.3979	2.3979	2.1444	1.2171	1.6899	1.5385	1.8859	2.2948	1.7859	1.7859	2.3183	1.7726	2.9772	0.8001	1.7767		1.8574	3.108
S_ddeccrn_e	2	0	0	0	0	0	0	0	0	0	0	0	0	0	0	0	0	0	0	0	0	0	0	0	0	0	0	0	0	0	0	0		0	0
S_ddece1crn_e	2	0	0	0	0	0	0	0	0	0	0	0	0	0	0	0	0	0	0	0	0	0	0	0	0	0	0	0	0	0	0	0		0	0
S_decdicrn_e	2	0	0	0	0	0	0	0	0	0	0	0	0	0	0	0	0	0	0	0	0	0	0	0	0	0	0	0	0	0	0	0		0	0
S_dgchol_e	0	-0.8025	-0.4969	-0.3296	-0.0455	-0.1256	-0.1114	-0.4741	-0.2675	-0.3256	-0.1743	-0.1336	-0.3311	-0.07	-0.8696	-0.3721	-0.0907	-0.052	-0.1175	-0.1254	-0.4925	-0.1246	-0.3044	-0.3256	-0.4529	-0.4064	-0.4064	-0.2549	-0.5819	-0.3845	-0.1265	-0.2638		-0.3045	0.5229
S_dgsn_e	0	-0.802	-0.4962	-0.3295	-0.0443	-0.1243	-0.1151	-0.4723	-0.2666	-0.3246	-0.1727	-0.1327	-0.3299	-0.0688	-0.8689	-0.3721	-0.09	-0.0511	-0.1169	-0.1247	-0.4917	-0.124	-0.3033	-0.3255	-0.4539	-0.4056	-0.4056	-0.2546	-0.5821	-0.3839	-0.1253	-0.2636		-0.3039	0.523
S_dhdascb_e	0	-0.7951	-0.2263	-10.0655	-0.2633	-0.2263	1.4975	-0.2263	-10.0037	-0.2633	-0.2633	-0.2633	-0.2263	-0.2633	-1.0526	0.8872	-1.3345	0.3905	0.3905	-1.7802	-10.2291	0.8633	0.7189	-0.3571	-4.0593	2.1093	2.1093	-9.9947	1.9333	0.2022	-9.8592	-9.9963		-1.9564	4.2678
S_dheas_e	0	-3.8338	-2.4882	-2.1504	-2.5385	-2.4882	-2.9028	-2.4882	-1.3652	-2.5385	-2.5385	-2.5385	-2.4882	-2.5385	-3.6727	-1.4579	-1.9168	0.185	0.185	-0.706	1.4092	0.0571	1.4995	-1.3291	-4.9295	-1.553	-1.553	-4.8112	0.8976	-1.2668	2.4893	-0.6034		-1.6121	2.7608
S_din_e	0	-0.8021	-0.4965	-0.3294	-0.045	-0.1253	-0.1124	-0.473	-0.2675	-0.3252	-0.1735	-0.1331	-0.3304	-0.0688	-0.8692	-0.3718	-0.0907	-0.0515	-0.1171	-0.1253	-0.4926	-0.1245	-0.3045	-0.3254	-0.4532	-0.4063	-0.4065	-0.2553	-0.5817	-0.3843	-0.1262	-0.2635		-0.3043	0.5228
S_dmhptcrn_e	0	-0.8018	-0.4965	-0.3296	-0.0453	-0.1256	-0.1116	-0.4734	-0.2677	-0.325	-0.1736	-0.1334	-0.3305	-0.0686	-0.8692	-0.372	-0.0906	-0.0515	-0.1171	-0.1251	-0.4926	-0.1246	-0.3047	-0.3256	-0.453	-0.4065	-0.4065	-0.2551	-0.5817	-0.3845	-0.1264	-0.2635		-0.3043	0.5225
S_doco13ac_e	1	0	0	0	0	0	0	0	0	0	0	0	0	0	0	0	0	0	0	0	0	0	0	0	0	0	0	0	0	0	0	0		0	0
S_docosac_e	0	-0.8021	-0.4965	-0.3296	-0.0453	-0.1256	-0.1118	-0.4736	-0.2677	-0.325	-0.1736	-0.1334	-0.3307	-0.0688	-0.8694	-0.372	-0.0907	-0.0517	-0.1171	-0.1251	-0.4926	-0.1248	-0.3047	-0.3256	-0.453	-0.4063	-0.4065	-0.2553	-0.582	-0.3847	-0.1262	-0.2635		-0.3044	0.5227
S_dopa_e	0	-0.5272	0.6229	0.1763	0.5861	0.6229	0.8395	0.6229	1.1711	0.5861	0.5861	0.5861	0.6229	0.5861	-0.3268	0.9569	0.9288	0.4197	0.4197	0.5305	-1.4525	0.5087	1.7522	0.6127	0.8493	0.7088	0.7088	0.7956	1.7018	0.6527	1.0829	0.4831		0.594	1.226
S_dtdp_e	0	-0.802	-0.4964	-0.3294	-0.0452	-0.1253	-0.1114	-0.4731	-0.2675	-0.325	-0.1734	-0.1333	-0.3305	-0.0686	-0.869	-0.3718	-0.0904	-0.0515	-0.1171	-0.1249	-0.4925	-0.1245	-0.3044	-0.3254	-0.4527	-0.4061	-0.4062	-0.2549	-0.5817	-0.3843	-0.1262	-0.2635		-0.3041	0.5228
S_dtmp_e	0	-0.802	-0.4964	-0.3294	-0.0452	-0.1253	-0.1114	-0.4731	-0.2675	-0.325	-0.1734	-0.1333	-0.3305	-0.0686	-0.869	-0.3718	-0.0904	-0.0515	-0.117	-0.1249	-0.4925	-0.1245	-0.3043	-0.3254	-0.4527	-0.406	-0.4062	-0.2549	-0.5817	-0.3843	-0.1262	-0.2635		-0.3041	0.5228
S_dttp_e	0	-0.802	-0.4964	-0.3294	-0.0452	-0.1254	-0.1114	-0.4731	-0.2675	-0.325	-0.1734	-0.1333	-0.3305	-0.0686	-0.869	-0.3718	-0.0904	-0.0515	-0.1171	-0.1249	-0.4925	-0.1246	-0.3044	-0.3254	-0.4527	-0.4062	-0.4062	-0.2549	-0.5817	-0.3843	-0.1262	-0.2635		-0.3042	0.5227
S_duri_e	0	-0.7995	-0.4975	-0.3335	-0.0458	-0.1237	-0.0751	-0.4719	-0.2646	-0.3261	-0.1723	-0.1262	-0.3324	-0.0709	-0.8702	-0.3556	-0.0893	-0.0512	-0.1162	-0.1253	-0.4911	-0.1288	-0.3018	-0.3302	-0.4657	-0.3984	-0.3984	-0.2535	-0.5667	-0.3786	-0.1254	-0.2647		-0.3016	0.523
S_eicostet_e	0	7.1493	-0.4964	-0.3277	-0.046	-0.126	-0.1126	-0.4738	-0.2648	-0.3246	-0.1738	-0.1324	-0.3297	-0.0676	-0.8685	-0.3687	-0.088	-0.0508	-0.1161	-0.1249	-0.4906	-0.1243	-0.3017	-0.3241	-0.4532	-0.4047	-0.4047	-0.2551	-0.5797	-0.3832	-0.1247	-0.2613		-0.0468	7.0853
S_epoxtac_e	2	0	0	0	0	0	0	0	0	0	0	0	0	0	0	0	0	0	0	0	0	0	0	0	0	0	0	0	0	0	0	0		0	0
S_estrones_e	0	-3.8338	-2.4882	-2.1504	-2.5385	-2.4882	-2.9028	-2.4882	-1.3652	-2.5385	-2.5385	-2.5385	-2.4882	-2.5385	-3.6727	-1.4579	-1.9168	0.185	0.185	-0.706	1.4092	0.0571	1.4995	-1.3291	-4.9295	-1.553	-1.553	-4.8112	0.8976	-1.2668	2.4893	-0.6034		-1.6121	2.7608
S_etoh_e	0	-12.5009	-12.1954	-1.6075	-11.7435	-11.8244	-11.8107	-12.1711	-11.9642	-12.0238	-11.8724	-11.8322	-12.0275	-11.7677	-12.5668	-12.0699	-11.7882	-11.7497	-11.8151	-11.8279	-12.1907	-11.8242	-11.9999	-12.0269	-2.3259	-12.102	-12.102	-1.837	-12.2735	-12.0853	-11.8239	-0.3676		-10.649	3.9526
S_fe2_e	0	-11.6744	-0.2263	-10.7054	-0.2633	-0.2263	1.4975	-0.2263	-10.6431	-0.2633	-0.2633	-0.2633	-0.2263	-0.2633	-1.0526	0.8872	-1.3345	0.3905	0.3905	-1.7802	-10.8662	0.8633	0.7189	-0.3571	-4.0593	2.1093	2.1093	-10.633	1.9333	0.2022	-10.4973	-10.6358		-2.4309	10.0863
S_fe3_e	2	-11.6745	-0.2263	-10.7053	-0.2633	-0.2263	1.4975	-0.2263	-10.6431	-0.2633	-0.2633	-0.2633	-0.2263	-0.2633	-1.0526	0.8872	-1.3345	0.3905	0.3905	-1.7802	-10.8663	0.8633	0.7189	-0.3571	-4.0593	2.1093	2.1093	-10.6329	1.9333	0.2022	-10.4973	-10.6357		-2.4309	10.0863
S_fmn_e	1	0	0	0	0	0	0	0	0	0	0	0	0	0	0	0	0	0	0	0	0	0	0	0	0	0	0	0	0	0	0	0		0	0
S_fol_e	0	-0.8419	0.0419	-0.4231	0.0035	0.0419	-0.1596	0.0419	0.1154	0.0035	0.0035	0.0035	0.0419	0.0035	-0.9465	-0.1838	-0.0392	0.0411	0.0411	-0.1428	0.6446	0.2044	-0.5049	0.0307	0.0523	-0.189	-0.189	0.0964	-0.8685	0.396	1.3116	0.1629		-0.0389	0.8798
S_for_e	0	-1.2045	-0.1809	-0.6072	-0.2188	-0.1809	-0.2732	-0.1809	0.0297	-0.2188	-0.2188	-0.2188	-0.1809	-0.2188	-1.1589	-0.2084	-0.1152	-0.2342	-0.2342	-0.3193	-0.0112	-0.1528	-0.2431	-0.1768	-0.0763	-0.2723	-0.2723	-0.0634	-0.2926	0.0778	0.1583	-0.2286		-0.2483	0.966
S_fru_e	0	0.347	1.3465	0.7043	1.2982	1.3465	1.2191	1.3465	1.8151	1.2982	1.2982	1.2982	1.3465	1.2982	-0.1887	1.5765	1.6409	1.0201	1.0201	0.7431	1.4679	1.1376	1.5157	1.3634	1.5564	0.7331	0.7331	1.079	2.3797	1.4221	1.8891	0.9885		1.2271	0.9706
S_fuc13galacglcgal14acglcgalgluside_hs_e	0	-0.802	-0.4964	-0.3294	-0.0452	-0.1254	-0.1116	-0.4733	-0.2675	-0.325	-0.1734	-0.1333	-0.3305	-0.0686	-0.869	-0.3718	-0.0904	-0.0515	-0.1171	-0.1249	-0.4925	-0.1246	-0.3044	-0.3254	-0.4529	-0.4062	-0.4062	-0.2551	-0.5819	-0.3845	-0.1262	-0.2635		-0.3042	0.5227
S_fucfucfucgalacglcgal14acglcgalgluside_hs_e	0	-0.8018	-0.4965	-0.3294	-0.0452	-0.1253	-0.1116	-0.4732	-0.2679	-0.3249	-0.1731	-0.1331	-0.3304	-0.0686	-0.8692	-0.372	-0.091	-0.0514	-0.1171	-0.1248	-0.493	-0.1246	-0.3045	-0.3254	-0.4528	-0.4061	-0.4061	-0.2551	-0.582	-0.3847	-0.1261	-0.2633		-0.3042	0.5226
S_fucgal14acglcgalgluside_hs_e	0	-0.802	-0.4964	-0.3296	-0.0453	-0.1256	-0.1114	-0.4733	-0.2677	-0.325	-0.1734	-0.1334	-0.3305	-0.0686	-0.869	-0.3718	-0.0904	-0.0515	-0.1171	-0.1249	-0.4925	-0.1246	-0.3044	-0.3256	-0.4529	-0.4066	-0.4066	-0.2551	-0.5819	-0.3845	-0.1264	-0.2635		-0.3042	0.5227
S_fum_e	0	13.8759	14.6512	14.0375	14.6131	14.6512	13.9611	14.6512	15.3207	14.6131	14.6131	14.6131	14.6512	14.6131	13.6546	14.8846	15.252	14.2015	14.2015	14.4858	15.3484	14.0721	14.6872	14.3756	14.5959	14.8483	14.8483	14.6459	13.6887	14.9879	15.2181	13.8714		14.5398	0.7848
S_gal_e	0	-0.2166	0.7623	0.2862	0.7254	0.7623	1.0393	0.7623	1.5664	0.7254	0.7254	0.7254	0.7623	0.7254	-0.1889	1.1459	1.052	0.5808	0.5808	0.7429	-2.249	0.6389	1.4462	0.8054	0.9755	0.7328	0.7328	0.9473	1.8965	0.853	1.1012	0.5508		0.6999	1.1136
S_gam_e	0	-0.8027	-0.4973	-0.3305	-0.0464	-0.1262	-0.1129	-0.4745	-0.2675	-0.3254	-0.1827	-0.1339	-0.3312	-0.0694	-0.8701	-0.3723	-0.0907	-0.052	-0.1179	-0.1192	-0.4927	-0.1253	-0.3055	-0.3259	-0.4535	-0.4064	-0.4064	-0.2563	-0.5823	-0.3851	-0.127	-0.2642		-0.305	0.5227
S_gbside_hs_e	0	-0.802	-0.4969	-0.3298	-0.0455	-0.126	-0.1119	-0.4735	-0.2675	-0.3252	-0.1736	-0.1334	-0.3309	-0.0688	-0.869	-0.3718	-0.0904	-0.0517	-0.1173	-0.1251	-0.4925	-0.1248	-0.3044	-0.3256	-0.4531	-0.4062	-0.4062	-0.2554	-0.5823	-0.3845	-0.1264	-0.2635		-0.3044	0.5226
S_gdp_e	0	0	0	0	0	0	0	0	0	0	0	0	0	0	0	0	0	0	0	0	0	0	0	0	0	0	0	0	0	0	0	0		0	0
S_glc_D_e	0	-0.0003	-0.0002	-0.0001	-2.19e-05	-5.92e-05	-5.28e-05	-0.0002	2.916	-0.0001	-8.05e-05	-6.27e-05	-0.0001	-3.3e-05	-0.0003	1.8438	2.3069	-2.49e-05	-5.54e-05	-5.9e-05	2.4039	2.3344	1.8053	2.3243	2.4942	0.7591	0.7591	2.1072	1.4028	2.3212	0.0883	-0.0001		0.8343	1.3309
S_gln_L_e	0	0.2773	0.9634	0.4521	0.9257	0.9634	1.0957	0.9634	1.2277	0.9257	0.9257	0.9257	0.9634	0.9257	-0.0105	1.1402	1.0887	0.9084	0.9084	0.9073	1.171	1.1719	1.3676	1.0372	1.0564	0.9629	0.9629	1.0888	1.7392	0.9799	3.6617	1.4071		1.0672	0.9496
S_glu_L_e	0	13.5136	14.4422	13.9833	14.4047	14.4422	14.3362	14.4422	15.0544	14.4047	14.4047	14.4047	14.4422	14.4047	13.4812	14.7157	14.8485	14.1342	14.1342	14.764	15.0369	14.4497	15.4445	14.4174	14.5245	13.8671	13.8671	14.5029	14.2212	14.6227	15.2873	14.152		14.4242	0.9817
S_gluala_e	1	0	0	0	0	0	0	0	0	0	0	0	0	0	0	0	0	0	0	0	0	0	0	0	0	0	0	0	0	0	0	0		0	0
S_gly_e	0	0.0388	0.9136	0.4171	0.8759	0.9136	0.9775	0.9136	1.1673	0.8759	0.8759	0.8759	0.9136	0.8759	-0.0555	1.0481	1.0347	0.8619	0.8619	0.8272	1.0493	0.9964	2.2336	0.9609	1.0103	0.9935	0.9935	1.0251	1.4534	0.9036	1.9049	1.1613		0.9645	0.9835
S_glyb_e	0	0.0275	0.6209	0.1394	0.5837	0.6209	0.8615	0.6209	1.119	0.5837	0.5837	0.5837	0.6209	0.5837	-0.3387	0.9657	0.903	0.4283	0.4283	0.5966	-1.2629	0.4628	1.1733	0.6401	0.8238	0.5089	0.5089	0.806	1.5391	0.6921	0.4942	0.3658		0.5576	0.6961
S_glyc_e	0	1.8843	2.5307	1.9765	2.4924	2.5307	1.5291	2.5307	2.5135	2.4924	2.4924	2.4924	2.5307	2.4924	1.5116	2.0675	2.5744	2.5041	2.5041	2.3839	2.6078	1.5678	1.6878	2.1436	2.511	0.9915	0.9915	2.6224	0.6221	2.7561	2.3543	2.6278		2.178	0.6204
S_glyc_S_e	2	0	0	0	0	0	0	0	0	0	0	0	0	0	0	0	0	0	0	0	0	0	0	0	0	0	0	0	0	0	0	0		0	0
S_glyc3p_e	0	-0.8029	-0.497	-0.331	-0.045	-0.1248	-0.1114	-0.4735	-0.2677	-0.3252	-0.1733	-0.1331	-0.3307	-0.0695	-0.8695	-0.3727	-0.0907	-0.0515	-0.1171	-0.1251	-0.4947	-0.1291	-0.3046	-0.3272	-0.4531	-0.4064	-0.4064	-0.2559	-0.5814	-0.3848	-0.1256	-0.2638		-0.3047	0.5232
S_glygly_e	1	0	0	0	0	0	0	0	0	0	0	0	0	0	0	0	0	0	0	0	0	0	0	0	0	0	0	0	0	0	0	0		0	0
S_glyleu_e	1	0	0	0	0	0	0	0	0	0	0	0	0	0	0	0	0	0	0	0	0	0	0	0	0	0	0	0	0	0	0	0		0	0
S_glypro_e	1	0	0	0	0	0	0	0	0	0	0	0	0	0	0	0	0	0	0	0	0	0	0	0	0	0	0	0	0	0	0	0		0	0
S_glysar_e	1	0	0	0	0	0	0	0	0	0	0	0	0	0	0	0	0	0	0	0	0	0	0	0	0	0	0	0	0	0	0	0		0	0
S_gmp_e	0	0	0	0	0	0	0	0	0	0	0	0	0	0	0	0	0	0	0	0	0	0	0	0	0	0	0	0	0	0	0	0		0	0
S_gsn_e	0	-0.802	-0.4962	-0.3274	-0.0444	-0.1245	-0.1136	-0.4727	-0.2668	-0.3241	-0.1731	-0.1331	-0.3298	-0.0682	-0.8677	-0.3701	-0.0895	-0.0509	-0.1167	-0.1245	-0.4919	-0.1233	-0.3035	-0.3243	-0.4519	-0.4053	-0.4053	-0.2538	-0.581	-0.3835	-0.1253	-0.2628		-0.3035	0.5233
S_gt1a_hs_e	0	-0.802	-0.4964	-0.3294	-0.0452	-0.1254	-0.1113	-0.4731	-0.2677	-0.325	-0.1734	-0.1333	-0.3305	-0.0686	-0.869	-0.3719	-0.0907	-0.0515	-0.1171	-0.1251	-0.4927	-0.1246	-0.3046	-0.3256	-0.4527	-0.406	-0.406	-0.2549	-0.5817	-0.3843	-0.1262	-0.2635		-0.3042	0.5227
S_gthrd_e	0	-0.3232	1.1106	0.6717	1.0735	1.1106	1.2917	1.1106	1.5482	1.0734	1.0734	1.0734	1.1106	1.0734	0.1546	1.381	1.3252	1.1292	1.1291	0.893	0.5809	1.085	4.2107	1.1632	1.2983	1.0172	1.0172	1.2486	1.9544	1.0597	2.5354	1.2358		1.207	1.6451
S_gtp_e	1	0	0	0	0	0	0	0	0	0	0	0	0	0	0	0	0	0	0	0	0	0	0	0	0	0	0	0	0	0	0	0		0	0
S_gua_e	0	-0.7997	-0.4857	-0.3269	-0.0302	-0.1101	-0.1174	-0.4496	-0.2595	-0.3223	-0.1694	-0.1276	-0.3236	-0.0671	-0.863	-0.3795	-0.1072	-0.048	-0.1133	-0.1266	-0.4946	-0.115	-0.2971	-0.3236	-0.4555	13.8084	13.8084	-0.2549	-0.5824	-0.3924	-0.1136	-0.2622		0.6161	3.7308
S_h_e	0	-0.7546	0.4932	0.0359	0.4557	0.4932	0.7383	0.4932	0.788	0.4557	0.4557	0.4557	0.4932	0.4557	-0.4747	0.7292	0.6061	0.4063	0.4063	0.3977	0.8505	0.9076	0.7884	0.6558	0.5972	0.6818	0.6818	0.5807	1.1227	0.609	1.6666	0.0631		0.5269	1.3077
S_h2o_e	0	1.5332	2.1898	1.6258	2.1517	2.19	3.7645	2.1898	2.5501	2.1515	2.1516	2.1517	2.1899	2.1517	1.1669	3.4498	2.2235	2.1752	2.1751	2.0331	2.4353	4.7015	1.3375	3.6368	2.1599	0.7783	0.7783	2.2713	5.3863	2.4432	2.888	2.4445		2.3702	1.2617
S_h2o2_e	0	4.006	4.5646	3.8252	4.5262	4.5646	3.6085	4.5646	4.0625	4.5262	4.5262	4.5262	4.5646	4.5262	3.529	4.0318	4.5098	4.5464	4.5464	4.3878	4.6111	3.0237	3.3422	3.8059	4.3885	3.4838	3.4838	4.549	2.6746	4.7668	4.4347	4.8967		4.1743	0.5701
S_ha_e	0	0	0	0	0	0	0	0	0	0	0	0	0	0	0	0	0	0	0	0	0	0	0	0	0	0	0	0	0	0	0	0		0	0
S_ha_pre1_e	3	0	0	0	0	0	0	0	0	0	0	0	0	0	0	0	0	0	0	0	0	0	0	0	0	0	0	0	0	0	0	0		0	0
S_HC00955_e	0	-0.802	-0.4964	-0.3294	-0.0452	-0.1253	-0.1114	-0.4731	-0.2675	-0.325	-0.1734	-0.1333	-0.3305	-0.0686	-0.8693	-0.3718	-0.0904	-0.0515	-0.1171	-0.1251	-0.4925	-0.1246	-0.3044	-0.3256	-0.4529	-0.4062	-0.4062	-0.2549	-0.5817	-0.3843	-0.1264	-0.2635		-0.3042	0.5227
S_HC01440_e	0	-0.802	-0.4964	-0.3294	-0.0452	-0.1254	-0.1114	-0.4731	-0.2675	-0.325	-0.1734	-0.1333	-0.3305	-0.0686	-0.869	-0.3718	-0.0904	-0.0515	-0.1171	-0.1249	-0.4925	-0.1246	-0.3044	-0.3254	-0.4527	-0.4062	-0.4062	-0.2549	-0.5817	-0.3843	-0.1262	-0.2635		-0.3042	0.5227
S_HC01441_e	0	-0.8018	-0.4971	-0.3307	-0.0453	-0.1255	-0.1122	-0.4741	-0.2674	-0.3258	-0.1746	-0.1342	-0.3309	-0.0688	-0.8669	-0.373	-0.0905	-0.0504	-0.1169	-0.1257	-0.4902	-0.1258	-0.3045	-0.325	-0.4529	-0.4056	-0.4056	-0.2566	-0.5822	-0.3856	-0.1222	-0.2629		-0.3042	0.5225
S_HC01446_e	0	-0.802	-0.4964	-0.3294	-0.0452	-0.1254	-0.1114	-0.4731	-0.2675	-0.325	-0.1734	-0.1333	-0.3305	-0.0686	-0.869	-0.3718	-0.0904	-0.0515	-0.1171	-0.1249	-0.4925	-0.1246	-0.3044	-0.3254	-0.4527	-0.4062	-0.4062	-0.2549	-0.5817	-0.3843	-0.1262	-0.2635		-0.3042	0.5227
S_HC01577_e	0	-0.802	-0.4964	-0.3294	-0.0452	-0.1254	-0.1114	-0.4731	-0.2675	-0.325	-0.1734	-0.1333	-0.3305	-0.0686	-0.8693	-0.3718	-0.0904	-0.0515	-0.1171	-0.1251	-0.4925	-0.1246	-0.3044	-0.3256	-0.4529	-0.4062	-0.4062	-0.2549	-0.5817	-0.3843	-0.1264	-0.2635		-0.3042	0.5227
S_HC01609_e	0	-0.802	-0.4964	-0.3294	-0.0452	-0.1254	-0.1114	-0.4731	-0.2675	-0.325	-0.1734	-0.1333	-0.3305	-0.0686	-0.869	-0.3718	-0.0904	-0.0515	-0.1171	-0.1249	-0.4925	-0.1246	-0.3044	-0.3254	-0.4527	-0.4062	-0.4062	-0.2549	-0.5817	-0.3843	-0.1262	-0.2635		-0.3042	0.5227
S_HC01610_e	0	-0.802	-0.4964	-0.3294	-0.0452	-0.1254	-0.1114	-0.4731	-0.2675	-0.325	-0.1734	-0.1333	-0.3305	-0.0686	-0.869	-0.3718	-0.0904	-0.0515	-0.1171	-0.1249	-0.4925	-0.1246	-0.3044	-0.3254	-0.4527	-0.4062	-0.4062	-0.2549	-0.5817	-0.3843	-0.1262	-0.2635		-0.3042	0.5227
S_HC01700_e	0	-0.802	-0.4964	-0.3294	-0.0452	-0.1253	-0.1114	-0.4731	-0.2675	-0.325	-0.1734	-0.1333	-0.3305	-0.0686	-0.8693	-0.3718	-0.0904	-0.0515	-0.1171	-0.1251	-0.4925	-0.1246	-0.3044	-0.3256	-0.4529	-0.4062	-0.4062	-0.2549	-0.5817	-0.3843	-0.1264	-0.2635		-0.3042	0.5227
S_HC02160_e	0	-0.802	-0.4964	-0.3294	-0.0452	-0.1254	-0.1114	-0.4731	-0.2675	-0.325	-0.1734	-0.1333	-0.3305	-0.0686	-0.869	-0.3718	-0.0904	-0.0515	-0.1171	-0.1249	-0.4925	-0.1246	-0.3044	-0.3254	-0.4527	-0.4062	-0.4062	-0.2549	-0.5817	-0.3843	-0.1262	-0.2635		-0.3042	0.5227
S_HC02161_e	0	-0.802	-0.4964	-0.3294	-0.0452	-0.1254	-0.1114	-0.4731	-0.2675	-0.325	-0.1734	-0.1333	-0.3305	-0.0686	-0.869	-0.3718	-0.0904	-0.0515	-0.1171	-0.1249	-0.4925	-0.1246	-0.3044	-0.3254	-0.4527	-0.4062	-0.4062	-0.2549	-0.5817	-0.3843	-0.1262	-0.2635		-0.3042	0.5227
S_HC02199_e	0	-0.9344	0.6283	0.1699	0.5918	0.6286	0.847	0.6284	1.1628	0.5916	0.5917	0.5917	0.6284	0.5918	-0.3218	0.9823	0.9262	0.4383	0.4382	0.5654	-1.9677	0.3564	1.6234	0.6197	0.8486	0.6644	0.6644	0.8057	1.6632	0.6828	0.797	0.198		0.5388	1.5663
S_HC02200_e	0	-0.9344	0.6283	0.1699	0.5918	0.6286	0.847	0.6284	1.1628	0.5916	0.5917	0.5917	0.6284	0.5918	-0.3218	0.9823	0.9262	0.4383	0.4382	0.5654	-1.9677	0.3564	1.6234	0.6197	0.8486	0.6644	0.6644	0.8057	1.6632	0.6828	0.797	0.198		0.5388	1.5663
S_HC02201_e	0	-0.9344	0.6283	0.1699	0.5918	0.6286	0.847	0.6284	1.1628	0.5916	0.5917	0.5917	0.6284	0.5918	-0.3218	0.9823	0.9262	0.4383	0.4382	0.5654	-1.9677	0.3564	1.6234	0.6197	0.8486	0.6644	0.6644	0.8057	1.6632	0.6828	0.797	0.198		0.5388	1.5663
S_hco3_e	0	0.13	1.123	0.692	1.0853	1.123	1.259	1.123	1.4765	1.0853	1.0853	1.0853	1.123	1.0853	0.1531	1.3162	1.2774	1.2987	1.2987	0.8529	1.0923	1.2907	1.6128	1.2167	1.2679	0.8357	0.8357	1.231	1.6519	1.0136	1.2089	1.0854		1.0973	0.9894
S_hdca_e	0	-0.2165	0.7625	0.2864	0.7256	0.7625	1.0395	0.7625	1.9681	0.7256	0.7256	0.7256	0.7625	0.7256	-0.1887	1.1462	1.0592	0.581	0.581	0.7431	-2.1833	4.1341	1.4518	3.8531	0.9758	0.7331	0.7331	0.9476	1.8969	0.8533	-11.5891	0.5608		0.5176	2.5511
S_hdcea_e	0	-0.8008	-0.4959	-0.3286	-0.0445	-0.1247	-0.1103	-0.4727	-0.2671	-0.3244	-0.1733	-0.1326	-0.3301	-0.0687	-0.8681	-0.3715	-0.09	-0.051	-0.1164	-0.1244	-0.4918	-0.1238	-0.304	-0.3251	-0.452	-0.4056	-0.4056	-0.2542	-0.5814	-0.3841	-0.1255	-0.2632		-0.3036	0.5222
S_his_L_e	0	-0.4629	1.0922	0.5309	1.0546	1.0922	1.8024	1.0922	1.5724	1.0546	1.0546	1.0546	1.0922	1.0546	0.1194	1.6476	1.3264	1.079	1.079	1.3402	1.0396	1.3638	1.4179	1.3073	1.2659	3.575	3.575	1.3107	3.0701	1.2981	3.0931	1.4606		1.4017	1.9954
S_hista_e	0	-0.3476	0.3894	-0.0742	0.3525	0.3894	0.626	0.3894	0.9133	0.3525	0.3525	0.3525	0.3894	0.3525	-0.5617	0.7489	0.6797	0.2149	0.2149	0.3328	-1.578	0.1846	1.4323	0.4022	0.6054	0.3961	0.3961	0.5671	1.449	0.4504	1.4876	0.0741		0.385	0.9043
S_hom_L_e	0	0.0414	0.9582	0.4691	0.9207	0.9582	0.9694	0.9582	1.2308	0.9207	0.9207	0.9207	0.9582	0.9207	-0.0117	1.0638	1.0932	0.8871	0.8871	0.8595	0.5593	0.9296	1.4629	0.9494	1.0605	1.0944	1.0944	1.0786	1.3559	0.9183	1.1435	1.0287		0.9226	0.9036
S_hpdca_e	0	-0.802	-0.4964	-0.3296	-0.0452	-0.1254	-0.1114	-0.4733	-0.2677	-0.325	-0.1734	-0.1333	-0.3305	-0.0686	-0.869	-0.3719	-0.0904	-0.0515	-0.1171	-0.1251	-0.4925	-0.1246	-0.3044	-0.3256	-0.4529	-0.4062	-0.4064	-0.2551	-0.5817	-0.3845	-0.1264	-0.2635		-0.3042	0.5227
S_hx_e	0	-0.8017	-0.4966	-0.3293	-0.0455	-0.1254	-0.1115	-0.4732	-0.2674	-0.3249	-0.1735	-0.1333	-0.3304	-0.0688	-0.8693	-0.3718	-0.0904	-0.0517	-0.1168	-0.125	-0.4924	-0.1246	-0.3043	-0.3258	-0.4528	-0.4061	-0.4061	-0.255	-0.5816	-0.3844	-0.1259	-0.2635		-0.3042	0.5225
S_hxan_e	0	-0.8032	-0.4973	-0.3341	-0.0479	-0.1265	-0.1237	-0.4757	-0.2769	-0.3264	-0.1794	-0.1334	-0.3328	-0.0705	-0.8726	-0.3795	-0.0922	-0.0522	-0.1198	-0.1284	-0.4973	-0.1358	-0.3172	-0.3317	-0.4585	14.684	14.684	-0.2586	-0.5839	-0.3884	-0.1257	-0.2647		0.6656	3.9512
S_i_e	0	-0.143	0.8903	0.501	0.8529	0.8903	0.4319	0.8903	1.2441	0.8529	0.8529	0.8529	0.8903	0.8529	-0.0881	0.799	1.1283	0.7672	0.7672	0.809	0.6681	0.2748	1.0438	0.834	1.0849	0.1255	0.1255	1.1094	1.2893	1.1074	0.8294	3.2386		0.8314	1.0996
S_idp_e	0	-26.5552	-0.4964	-0.3294	-0.0452	-0.1253	-0.1114	-0.4731	-0.2675	-0.325	-0.1734	-0.1333	-0.3305	-0.0686	-0.869	-0.3718	-0.0904	-0.0515	-0.117	-0.1249	-0.4925	-0.1246	-0.3044	-0.3254	-0.4527	-0.4062	-0.4062	-0.2549	-0.5817	-0.3843	-0.1262	-0.2635		-1.1349	25.0215
S_ile_L_e	0	0.1632	0.8719	0.3782	0.8342	0.8719	0.8894	0.8719	1.1465	0.8342	0.8342	0.8342	0.8719	0.8342	-0.1056	0.9862	0.9981	0.7935	0.7935	0.7677	0.6291	0.8237	1.3583	0.8415	0.9638	0.9634	0.9634	0.9913	1.2943	0.8109	1.2529	0.9122		0.8476	0.7199
S_imp_e	2	0	0	0	0	0	0	0	0	0	0	0	0	0	0	0	0	0	0	0	0	0	0	0	0	0	0	0	0	0	0	0		0	0
S_inost_e	0	-0.2129	0.7643	0.2889	0.7275	0.7643	1.041	0.7643	1.2833	0.7275	0.7275	0.7275	0.7643	0.7275	-0.1853	1.1476	1.0537	0.583	0.583	0.7449	-2.2359	0.641	1.4477	0.8074	0.9774	0.7349	0.7349	0.9492	1.8978	0.855	1.1029	0.5531		0.6931	1.0984
S_ins_e	0	-2.6448	0.305	-0.0906	0.2686	0.305	0.2635	0.305	0.9426	0.2686	0.2686	0.2686	0.305	0.2686	-0.6397	0.5655	0.6721	-0.0333	-0.0333	0.1132	-1.1501	-1.1167	1.3668	0.0172	0.5693	0.638	0.638	0.4668	4.0251	0.2443	1.7137	-3.6799		0.1745	2.9946
S_ivcrn_e	2	0	0	0	0	0	0	0	0	0	0	0	0	0	0	0	0	0	0	0	0	0	0	0	0	0	0	0	0	0	0	0		0	0
S_k_e	0	0.3269	1.8404	1.371	1.8026	1.8404	1.7084	1.8404	2.3975	1.8026	1.8026	1.8026	1.8404	1.8026	0.8734	2.0685	2.2123	1.5592	1.5592	2.1614	2.9546	1.9485	2.7454	1.8366	1.8919	1.1488	1.1488	1.8884	1.562	2.0076	4.3368	1.7223		1.8646	1.6281
S_ksi_e	3	0	0	0	0	0	0	0	0	0	0	0	0	0	0	0	0	0	0	0	0	0	0	0	0	0	0	0	0	0	0	0		0	0
S_ksii_core2_e	3	0	0	0	0	0	0	0	0	0	0	0	0	0	0	0	0	0	0	0	0	0	0	0	0	0	0	0	0	0	0	0		0	0
S_ksii_core4_e	3	0	0	0	0	0	0	0	0	0	0	0	0	0	0	0	0	0	0	0	0	0	0	0	0	0	0	0	0	0	0	0		0	0
S_lac_D_e	0	0.8461	1.8432	1.1589	1.8053	1.8432	2.0826	1.8432	1.849	1.8053	1.8053	1.8053	1.8432	1.8053	0.8845	1.9572	1.7971	1.8036	1.8036	1.6543	1.7499	1.9423	1.9645	1.7768	1.78	2.3711	2.3711	1.7594	2.1746	1.8556	1.7954	1.3497		1.7783	0.9594
S_lac_L_e	0	0.4574	1.3714	0.8212	1.3336	1.3714	1.5924	1.3714	1.4108	1.3336	1.3336	1.3336	1.3714	1.3336	0.4088	1.4537	1.3402	1.4461	1.4461	1.2037	1.3579	1.5732	1.4258	1.4143	1.3814	1.8355	1.8355	1.3475	1.6959	1.43	1.1244	1.1004		1.3308	0.8974
S_lcts_e	0	-0.8017	-0.4971	-0.3306	-0.0453	-0.1255	-0.1122	-0.4742	-0.2673	-0.3258	-0.1746	-0.1342	-0.331	-0.0688	-0.8669	-0.373	-0.0906	-0.0504	-0.1169	-0.1257	-0.4901	-0.1258	-0.3046	-0.325	-0.4529	-0.4056	-0.4056	-0.2566	-0.5822	-0.3856	-0.1222	-0.2629		-0.3042	0.5223
S_Lcystin_e	1	0	0	0	0	0	0	0	0	0	0	0	0	0	0	0	0	0	0	0	0	0	0	0	0	0	0	0	0	0	0	0		0	0
S_leu_L_e	0	0.2024	0.8935	0.4098	0.8563	0.8935	0.9084	0.8935	1.1616	0.8563	0.8563	0.8563	0.8935	0.8563	-0.065	1.0029	1.0158	0.8172	0.8172	0.7889	0.7587	0.8877	1.3753	0.8641	0.9823	0.9861	0.9861	1.0099	1.2962	0.8311	1.5061	1.0029		0.8839	0.72
S_leugly_e	1	0	0	0	0	0	0	0	0	0	0	0	0	0	0	0	0	0	0	0	0	0	0	0	0	0	0	0	0	0	0	0		0	0
S_leuleu_e	1	0	0	0	0	0	0	0	0	0	0	0	0	0	0	0	0	0	0	0	0	0	0	0	0	0	0	0	33.667	0	0	0		1.086	6.0405
S_lgnc_e	0	-0.1998	0.7999	0.2982	0.763	0.7999	1.0465	0.7999	1.282	0.763	0.763	0.763	0.7999	0.763	-0.1562	1.1527	1.0523	0.6586	0.6586	0.7517	-2.2502	1.0618	1.4466	1.1592	0.9832	0.7418	0.7418	0.9551	1.9008	0.9771	-5.6454	0.551		0.522	1.4837
S_lnlc_e	0	0	0	0	0	0	0	0	0	0	0	0	0	0	0	0	0	0	0	0	0	0	0	0	0	0	0	0	0	0	0	0		0	0
S_lnlnca_e	0	-0.8025	-0.4964	-0.3287	-0.0452	-0.1251	-0.1105	-0.4735	-0.2666	-0.3245	-0.1729	-0.1331	-0.33	-0.0694	-0.8693	-0.3718	-0.0899	-0.0512	-0.1167	-0.1246	-0.4917	-0.1235	-0.3037	-0.3243	-0.4521	-0.4057	-0.4057	-0.2542	-0.581	-0.3845	-0.1257	-0.2626		-0.3038	0.5236
S_lpchol_hs_e	0	-0.8031	-0.4963	-0.3298	-0.0452	-0.1254	-0.1111	-0.4736	-0.269	-0.3249	-0.1736	-0.1331	-0.3305	-0.0688	-0.8694	-0.3727	-0.0924	-0.0517	-0.1173	-0.1253	-0.4936	-0.1245	-0.3057	-0.3252	-0.4532	-0.4065	-0.4065	-0.2551	-0.582	-0.3849	-0.1267	-0.2635		-0.3045	0.5235
S_lys_L_e	0	-2.92	-1.4087	-1.8894	-1.4456	-1.4087	-1.3778	-1.4087	-1.2039	-1.4456	-1.4456	-1.4456	-1.4087	-1.4456	-2.3537	-1.3526	-1.3254	-1.4808	-1.4808	-1.5277	-0.5319	-1.3149	-0.9672	-1.4099	-1.3426	-0.6134	-0.6134	-1.3181	-0.623	-1.4886	1.5253	-1.3112		-1.2834	1.7244
S_mag_hs_e	0	-0.8028	6.6119	-0.3296	6.568	6.615	-0.1118	6.6121	12.0138	6.5654	6.5667	6.5671	6.6132	6.5677	4.8382	-0.372	-0.0903	7.6805	7.6802	0.1914	-0.4926	-0.1227	-0.3047	-0.3256	-0.453	-0.4069	-0.4069	-0.2553	-0.5822	8.7399	-0.1265	-0.2635		3.064	5.3812
S_mal_L_e	0	1.6172	3.1869	2.6239	3.1491	3.1869	3.3004	3.1869	3.3971	3.1491	3.1491	3.1491	3.1869	3.1491	2.2248	3.3063	3.2701	2.8683	2.8683	2.9415	3.3064	3.2372	3.2504	3.1323	3.2119	3.3307	3.3307	3.133	3.367	3.0154	3.3712	2.4412		3.0658	1.4499
S_malt_e	0	-0.8018	-0.4952	-0.3266	-0.0432	-0.1234	-0.1088	-0.4705	-0.2688	-0.3235	-0.1693	-0.1309	-0.3283	-0.0661	-0.8643	-0.3732	-0.0919	-0.0492	-0.1151	-0.1199	-0.4937	-0.1254	-0.3048	-0.3279	-0.4557	-0.4055	-0.4055	-0.2563	-0.5818	-0.3857	-0.1235	-0.2609		-0.3031	0.5237
S_malthp_e	0	-0.8019	-0.4966	-0.3295	-0.0452	-0.1254	-0.1113	-0.4732	-0.2686	-0.3249	-0.1735	-0.1333	-0.3304	-0.0686	-0.8693	-0.373	-0.0909	-0.0514	-0.117	-0.125	-0.4931	-0.1245	-0.3043	-0.3291	-0.4536	-0.4065	-0.4065	-0.2551	-0.5818	-0.3846	-0.1262	-0.2634		-0.3044	0.5225
S_malthx_e	0	-0.8019	-0.4966	-0.3295	-0.0452	-0.1254	-0.1113	-0.4732	-0.2686	-0.3249	-0.1735	-0.1333	-0.3304	-0.0686	-0.8693	-0.373	-0.0909	-0.0514	-0.117	-0.125	-0.4931	-0.1245	-0.3043	-0.3291	-0.4536	-0.4065	-0.4065	-0.2551	-0.5818	-0.3846	-0.1262	-0.2634		-0.3044	0.5225
S_maltpt_e	0	-0.8019	-0.4966	-0.3295	-0.0452	-0.1254	-0.1113	-0.4732	-0.2686	-0.3249	-0.1735	-0.1333	-0.3304	-0.0686	-0.8693	-0.373	-0.0909	-0.0514	-0.117	-0.125	-0.4931	-0.1245	-0.3043	-0.3291	-0.4536	-0.4065	-0.4065	-0.2551	-0.5818	-0.3846	-0.1262	-0.2634		-0.3044	0.5225
S_malttr_e	0	-0.8019	-0.4966	-0.3295	-0.0452	-0.1254	-0.1113	-0.4732	-0.2686	-0.3249	-0.1735	-0.1333	-0.3304	-0.0686	-0.8693	-0.373	-0.0909	-0.0514	-0.117	-0.125	-0.4931	-0.1245	-0.3043	-0.3291	-0.4536	-0.4065	-0.4065	-0.2551	-0.5818	-0.3846	-0.1262	-0.2634		-0.3044	0.5225
S_maltttr_e	0	-0.8019	-0.4966	-0.3295	-0.0452	-0.1254	-0.1113	-0.4732	-0.2686	-0.3249	-0.1735	-0.1333	-0.3304	-0.0686	-0.8693	-0.373	-0.0909	-0.0514	-0.117	-0.125	-0.4931	-0.1245	-0.3043	-0.3291	-0.4536	-0.4065	-0.4065	-0.2551	-0.5818	-0.3846	-0.1262	-0.2634		-0.3044	0.5225
S_man_e	0	-0.2164	0.7626	0.2864	0.7256	0.7626	1.0396	0.7626	1.282	0.7256	0.7256	0.7256	0.7626	0.7256	-0.1887	1.1462	1.0523	0.581	0.581	0.7431	-2.2502	0.6391	1.4466	0.8057	0.9759	0.7331	0.7331	0.9476	1.8969	0.8533	1.1015	0.551		0.6909	1.1007
S_met_L_e	0	0.2415	0.8767	0.3826	0.839	0.8767	0.8926	0.8767	1.1501	0.839	0.839	0.839	0.8767	0.839	-0.1014	0.9894	1.0018	0.7992	0.7992	0.7723	0.7687	0.8814	1.3599	0.847	0.9678	0.9655	0.9655	0.9959	1.3034	0.8166	1.5259	1.0171		0.8724	0.6766
S_n2m2nmasn_e	0	0	0	0	0	0	0	0	0	0	0	0	0	0	0	0	0	0	0	0	0	0	0	0	0	0	0	0	0	0	0	0		0	0
S_na1_e	0	0.3412	1.0734	0.5718	1.036	1.0734	1.2913	1.0734	1.5114	1.036	1.036	1.036	1.0734	1.036	0.1126	1.3605	1.3189	0.9586	0.9586	1.0955	1.7163	1.1659	1.5265	1.1411	1.2279	0.8635	0.8635	1.2296	2.0516	1.1318	3.2043	1.105		1.1684	0.9497
S_nac_e	0	-0.7994	-0.4949	-0.3277	-0.0442	-0.1237	-0.1108	-0.472	-0.2677	-0.3234	-0.1725	-0.1317	-0.3284	-0.0669	-0.8684	-0.3713	-0.091	-0.0498	-0.1154	-0.1243	-0.4928	-0.1235	-0.3027	-0.3243	-0.4522	-0.4055	-0.4055	-0.2531	-0.5793	-0.3824	12.56	-0.2619		0.1062	2.4449
S_ncam_e	2	0	0	0	0	0	0	0	0	0	0	0	0	0	0	0	0	0	0	0	0	0	0	0	0	0	0	0	0	0	0	0		0	0
S_nh4_e	0	-0.447	0.6197	0.1246	0.5813	0.6197	0.5791	0.6197	0.9032	0.5813	0.5813	0.5813	0.6197	0.5813	-0.3798	0.6876	0.7631	0.5569	0.5569	0.5343	0.863	0.5901	0.5591	0.5701	0.6835	0.157	0.157	0.7273	0.6903	0.5242	1.3529	0.5491		0.5383	1.0085
S_nrpphr_e	0	-0.2862	0.7933	0.3169	0.7563	0.7933	1.0735	0.7933	1.303	0.7563	0.7563	0.7563	0.7933	0.7563	-0.1586	1.1733	1.0751	0.6316	0.6316	0.7664	-1.6206	0.7056	1.6847	0.8471	1.003	0.7453	0.7453	0.9759	1.924	0.8795	0.8251	0.652		0.737	1.153
S_nrvnc_e	0	-0.2164	0.7626	0.2864	0.7256	0.7626	1.0396	0.7626	1.282	0.7256	0.7256	0.7256	0.7626	0.7256	-0.1887	1.1462	1.0523	0.581	0.581	0.7431	-2.2502	0.6391	1.4466	0.8057	0.9759	0.7331	0.7331	0.9476	1.8969	0.8533	1.1015	0.551		0.6909	1.1007
S_o2_e	0	-1.4603	-0.3957	-0.6959	-0.4337	-0.3957	-0.5122	-0.3957	0.049	-0.4337	-0.4337	-0.4337	-0.3957	-0.4337	-1.3876	-0.4133	-0.2453	-0.3642	-0.3642	-0.6261	-0.2224	-0.2919	-0.4127	-0.2515	-0.1616	-0.5067	-0.5067	-0.2058	-0.5442	-0.3641	-0.0527	0.7769		-0.4037	1.0861
S_o2s_e	0	-1.7177	0.0311	-0.3566	-0.0069	0.0311	-0.2522	0.0311	0.3557	-0.0069	-0.0069	-0.0069	0.0311	-0.0069	-0.9103	-0.0659	0.1728	0.0288	0.0288	-0.1815	0.0766	-0.1777	-0.0701	-0.0054	0.1907	-0.2486	-0.2486	0.1819	-0.324	0.1049	0.0105	0.4734		-0.0918	1.6179
S_ocdca_e	0	-0.2164	0.7626	0.2864	0.7256	0.7626	1.0396	0.7626	1.282	0.7256	0.7256	0.7256	0.7626	0.7256	-0.1887	1.1462	1.0523	0.581	0.581	0.7431	-2.2502	0.6391	1.4466	0.8057	0.9759	0.7331	0.7331	0.9476	1.8969	0.8533	-11.5818	0.551		0.2818	2.315
S_ocdcea_e	0	10.4595	13.3633	10.3994	13.325	13.3633	13.0139	13.3633	-0.2667	13.325	13.325	13.325	13.3633	13.325	12.3776	-0.3736	-0.0911	13.3173	13.3173	13.1491	-0.4932	10.1166	-0.3045	11.5945	12.3733	12.5432	12.5432	12.8105	-0.5831	-0.3852	11.9228	-0.266		9.2662	5.851
S_octa_e	0	-0.8018	-0.4966	-0.3297	-0.0452	-0.1254	-0.1113	-0.4732	-0.2678	-0.3252	-0.1736	-0.1332	-0.3307	-0.0688	-0.8692	-0.3721	-0.0907	-0.0517	-0.1173	-0.1251	-0.4929	-0.1246	-0.3048	-0.3257	-0.4529	-0.4064	-0.4064	-0.2552	-0.5816	-0.3844	-0.1264	-0.2636		-0.3043	0.5225
S_oh1_e	0	-0.7002	0.3707	0.9494	0.3331	0.3707	-0.0579	0.3707	2.2233	0.3331	0.3331	0.3331	0.3707	0.3331	-0.6503	0.5293	1.568	0.2943	0.2943	1.1137	1.6042	0.6093	-0.9369	0.8739	1.2325	1.7476	1.7476	1.1877	-1.2019	0.6198	1.6731	0.9447		0.6069	1.495
S_orn_e	0	-1.1407	0.4552	-0.0607	0.417	0.4552	0.4053	0.4552	0.5921	0.417	0.417	0.417	0.4552	0.417	-0.5385	0.4449	0.501	0.4524	0.4524	1.0793	0.5751	0.5167	0.8479	0.4234	0.4921	1.1205	1.1205	0.5447	0.9612	0.331	1.2047	0.5028		0.4753	1.6248
S_orot_e	0	-0.8022	-0.4967	-0.3299	-0.0456	-0.1255	-0.1116	-0.4732	-0.2683	-0.3257	-0.1742	-0.1337	-0.3308	-0.0691	-0.8696	-0.3722	-0.0912	-0.0518	-0.1179	-0.1257	-0.4928	-0.1247	-0.3049	-0.3258	-0.4536	-0.4081	-0.4081	-0.2555	-0.5826	-0.3848	-0.1265	-0.2638		-0.3047	0.5225
S_oxa_e	0	0.5423	0.8764	0.4189	0.8387	0.8764	1.0127	0.8764	1.2491	0.8387	0.8387	0.8387	0.8764	0.8387	-0.0973	1.0729	1.0618	0.8987	0.8987	0.6615	0.5776	0.8856	0.6578	0.9173	1.0357	0.5431	0.5431	1.0154	1.1953	0.7955	-0.8205	0.7053		0.7571	0.4353
S_pchol_hs_e	0	0	0	0	0	0	0	0	0	0	0	0	0	0	0	0	0	0	0	0	0	0	0	0	0	0	0	0	0	0	0	0		0	0
S_pe_hs_e	0	6.1914	6.1914	6.1914	6.1914	6.1914	6.1914	6.1914	6.1914	6.1914	6.1914	6.1914	6.1914	6.1914	6.1914	6.1914	6.1914	6.1914	6.1914	6.1914	6.1914	6.1914	6.1914	6.1914	6.1914	6.1914	6.1914	6.1914	6.1914	6.1914	6.1914	6.1914		6.1914	5.8e-06
S_pglyc_hs_e	0	-0.8016	-0.4969	-0.3298	-0.0452	-0.1249	-0.1126	-0.4742	-0.2677	-0.3254	-0.174	-0.1333	-0.3307	-0.0697	-0.8694	-0.3731	-0.0903	-0.0517	-0.1173	-0.1254	-0.4926	-0.1245	-0.3043	-0.3254	-0.4528	-0.4063	-0.4063	-0.2551	-0.582	-0.3843	-0.1262	-0.2639		-0.3044	0.5222
S_phe_L_e	0	0.1168	0.9076	0.4138	0.87	0.9076	0.8957	0.9076	1.1549	0.87	0.87	0.87	0.9076	0.87	-0.0653	0.9888	1.0132	0.8397	0.8397	0.7872	0.8198	0.8922	1.4115	0.8629	0.9824	1.0365	1.0365	1.0134	1.3109	0.8221	1.6019	0.9099		0.8924	0.8098
S_pheacgln_e	0	-0.802	-0.4965	-0.3295	-0.0452	-0.1254	-0.1113	-0.4732	-0.2673	-0.3249	-0.1722	-0.1334	-0.3306	-0.0689	-0.8691	-0.3717	-0.0902	-0.0517	-0.1173	-0.1257	-0.4926	-0.1246	-0.3044	-0.3255	-0.4528	-0.4065	-0.4065	-0.255	-0.5815	-0.3844	-0.1263	-0.2638		-0.3042	0.5227
S_pheme_e	2	0	0	0	0	0	0	0	0	0	0	0	0	0	0	0	0	0	0	0	0	0	0	0	0	0	0	0	0	0	0	0		0	0
S_phyQ_e	0	0	0	0	0	0	0	0	0	0	0	0	0	0	0	0	0	0	0	0	0	0	0	0	0	0	0	0	0	0	0	0		0	0
S_phyt_e	0	-0.8018	-0.4965	-0.3296	-0.0453	-0.1256	-0.1116	-0.4734	-0.2677	-0.325	-0.1736	-0.1334	-0.3305	-0.0686	-0.8692	-0.372	-0.0906	-0.0515	-0.1171	-0.1251	-0.4926	-0.1246	-0.3047	-0.3256	-0.453	-0.4065	-0.4065	-0.2551	-0.5817	-0.3845	-0.1264	-0.2635		-0.3043	0.5225
S_pi_e	0	-0.1189	0.8119	0.3557	0.7767	0.8122	4.0172	0.8119	1.316	0.7764	0.7766	0.7766	0.812	0.7767	-0.0929	3.4544	1.0926	0.6376	0.6375	0.7934	-1.879	0.6933	1.4766	0.8537	1.0182	0.7836	0.7836	0.991	5.8517	0.8996	1.1404	0.6086		1.0466	1.7093
S_pnto_R_e	0	-0.8012	-0.4946	-0.3276	-0.044	-0.1234	-0.1107	-0.4721	-0.2644	-0.3236	-0.1726	-0.1319	-0.3286	-0.0674	-0.8683	-0.3711	-0.0892	-0.0501	-0.1155	-0.1241	-0.4917	-0.1234	-0.3016	-0.3242	-0.4517	-0.406	-0.406	-0.253	-0.58	-0.3821	12.5593	-0.2621		0.1064	2.4454
S_ppa_e	0	-1.2056	-0.1815	-0.608	-0.2194	-0.1814	-0.2738	-0.1815	0.0293	-0.2194	-0.2194	-0.2194	-0.1815	-0.2194	-1.16	-0.209	-0.1158	-0.2347	-0.2347	-0.3199	-0.0117	-0.1534	-0.2436	-0.1774	-0.0768	-0.273	-0.273	-0.0639	-0.2932	0.0773	0.1578	-0.2292		-0.2489	0.9665
S_pro_D_e	0	-2.6448	0.305	-0.0906	0.2686	0.305	0.2635	0.305	0.9426	0.2686	0.2686	0.2686	0.305	0.2686	-0.6397	0.5655	0.6721	-0.0333	-0.0333	0.1132	-1.1501	-1.1167	1.3668	0.0172	0.5693	0.638	0.638	0.4668	0.931	0.2443	1.7137	-3.6799		0.0747	2.825
S_pro_L_e	0	-0.4274	0.2266	-0.2273	0.1891	0.2266	0.2147	0.2266	0.5507	0.1891	0.1891	0.1891	0.2266	0.1891	-0.7355	0.3333	0.3816	-0.0059	-0.0059	0.0896	0.1968	0.1784	0.8044	0.2069	0.3438	0.0395	0.0395	0.315	0.4458	0.1505	0.1712	-0.0734		0.1561	0.6255
S_progly_e	1	0	0	0	0	0	0	0	0	0	0	0	0	0	0	0	0	0	0	0	0	0	0	0	0	0	0	0	0	0	0	0		0	0
S_prostgd2_e	0	0.2957	0.8172	0.3702	0.7801	0.8172	1.0168	0.8172	1.2838	0.7801	0.7801	0.7801	0.8172	0.7801	-0.1372	1.1176	1.0571	0.7752	0.7752	0.6544	0.7032	0.7352	1.8269	0.8569	1.0143	0.7574	0.7574	0.9684	1.7356	0.804	2.3376	0.1426		0.8715	0.72
S_prostge2_e	0	-9.54	1.972	1.5634	1.9344	1.972	2.0796	1.972	2.2927	1.9344	1.9344	1.9344	1.972	1.9344	1.0096	2.1215	2.0848	2.2024	2.2024	1.521	1.3866	2.145	3.3114	2.0735	2.1232	1.7413	1.7413	2.0582	2.4873	1.7659	1.6838	1.5395		1.5856	10.9574
S_prostgh2_e	0	0.2957	0.8172	0.3702	0.7801	0.8172	1.0168	0.8172	1.2838	0.7801	0.7801	0.7801	0.8172	0.7801	-0.1372	1.1176	1.0571	0.7752	0.7752	0.6544	0.7032	0.7352	1.8269	0.8569	1.0143	0.7574	0.7574	0.9684	1.7356	0.804	2.3376	0.1426		0.8715	0.72
S_prostgi2_e	0	-11.055	0.8172	0.3702	0.7801	0.8172	1.0168	0.8172	1.2838	0.7801	0.7801	0.7801	0.8172	0.7801	-0.1372	1.1176	1.0571	0.7752	0.7752	0.6544	0.7032	0.7352	1.8269	0.8569	1.0143	0.7574	0.7574	0.9684	1.7356	0.804	2.3376	0.1426		0.5054	11.3873
S_ps_hs_e	0	-0.8031	-0.4973	-0.3296	-0.0462	-0.1256	-0.1114	-0.4742	-0.2693	-0.3252	-0.1736	-0.1334	-0.3309	-0.0692	-0.8694	-0.3724	-0.0918	-0.0517	-0.1173	-0.1253	-0.4934	-0.124	-0.305	-0.3254	-0.4532	-0.4065	-0.4065	-0.256	-0.582	-0.3847	-0.1269	-0.2639		-0.3047	0.5233
S_ptdca_e	0	-0.802	-0.4964	-0.3294	-0.0452	-0.1254	-0.1114	-0.4731	-0.2675	-0.325	-0.1734	-0.1333	-0.3305	-0.0686	-0.869	-0.3718	-0.0904	-0.0515	-0.1171	-0.1251	-0.4925	-0.1246	-0.3044	-0.3254	-0.4529	-0.4062	-0.4062	-0.2551	-0.5817	-0.3845	-0.1262	-0.2635		-0.3042	0.5227
S_ptrc_e	0	-0.7989	-0.493	-0.3268	-0.0419	-0.122	-0.1079	-0.4699	-0.2647	-0.3219	-0.1705	-0.13	-0.3272	-0.0661	-0.8679	-0.3688	-0.0883	-0.0481	-0.1137	-0.122	-0.4902	-0.1217	-0.3027	-0.3231	-0.45	-0.4038	-0.4038	-0.2519	-0.5785	-0.3813	-0.1233	-0.2602		-0.3013	0.5227
S_pydam_e	0	-0.8021	-0.4966	-0.3296	-0.0453	-0.1256	-0.1116	-0.4732	-0.2677	-0.3252	-0.1736	-0.1334	-0.3307	-0.0689	-0.8692	-0.3721	-0.0907	-0.0517	-0.1173	-0.1252	-0.4927	-0.1248	-0.3046	-0.3255	-0.4531	-0.4064	-0.4066	-0.2552	-0.5818	-0.3846	-0.1264	-0.2689		-0.3045	0.5225
S_pydx_e	0	-0.8018	-0.4957	-0.3289	-0.0443	-0.1243	-0.1108	-0.4723	-0.2677	-0.3241	-0.1725	-0.1325	-0.3298	-0.0682	-0.8678	-0.3726	-0.0898	-0.0508	-0.1165	-0.124	-0.4924	-0.124	-0.3038	-0.3249	-0.4526	-0.4055	-0.4055	-0.2544	-0.5809	-0.3838	-0.1248	18.3081		0.2955	3.4616
S_pydx5p_e	0	-0.8034	-0.4966	-0.3295	-0.0444	-0.1236	-0.1113	-0.471	-0.2685	-0.3247	-0.1725	-0.133	-0.33	-0.069	-0.8678	-0.375	-0.0903	-0.0515	-0.1172	-0.1242	-0.4923	-0.1237	-0.3036	-0.3253	-0.4543	-0.4064	-0.4064	-0.2548	-0.5818	-0.3841	-0.1237	-0.2625		-0.304	0.5243
S_pydxn_e	0	-0.8022	-0.4963	-0.3295	-0.045	-0.1251	-0.1114	-0.4728	-0.2673	-0.3249	-0.1732	-0.1332	-0.3304	-0.0689	-0.8691	-0.372	-0.0904	-0.0515	-0.1171	-0.1249	-0.4922	-0.1244	-0.3042	-0.3255	-0.453	-0.4063	-0.4063	-0.2548	-0.5817	-0.3844	-0.126	-0.3089		-0.3056	0.5217
S_pyr_e	0	0.5317	1.6999	1.4809	1.6626	1.6999	1.2247	1.6999	2.2991	1.6626	1.6626	1.6626	1.6999	1.6626	0.7284	1.6403	2.0319	1.6505	1.6505	1.6707	2.0171	1.4073	1.7332	1.6469	1.9751	0.9194	0.9194	1.9762	1.2351	1.5202	2.0798	2.0109		1.5956	1.1014
S_q10h2_e	0	-0.8017	-0.4961	-0.3291	-0.0449	-0.1251	-0.1111	-0.4728	-0.2672	-0.3247	-0.1731	-0.133	-0.3302	-0.0685	-0.869	-0.3715	-0.0901	-0.0512	-0.1168	-0.1248	-0.4922	-0.1242	-0.304	-0.3253	-0.4524	-0.4059	-0.4059	-0.2546	-0.5812	-0.384	-0.1261	-0.2634		-0.3039	0.5227
S_rbt_e	2	0	0	0	0	0	0	0	0	0	0	0	0	0	0	0	0	0	0	0	0	0	0	0	0	0	0	0	0	0	0	0		0	0
S_retfa_e	0	0	0	0	0	0	0	0	0	0	0	0	0	0	0	0	0	0	0	0	0	0	0	0	0	0	0	0	0	0	0	0		0	0
S_retinol_e	0	0	0	0	0	0	0	0	0	0	0	0	0	0	0	0	0	0	0	0	0	0	0	0	0	0	0	0	0	0	0	0		0	0
S_retn_e	0	-0.3961	0.5624	0.1396	0.5244	0.5624	0.4835	0.5624	0.7522	0.5244	0.5244	0.5244	0.5624	0.5244	-0.4175	0.5388	0.6228	0.5224	0.5224	0.4362	0.8242	0.6449	0.4204	0.5918	0.668	0.4163	0.4163	0.6866	0.4716	0.8292	1.1442	0.5988		0.5093	0.9228
S_rib_D_e	0	-0.8017	-0.4934	-0.3263	-0.043	-0.1224	-0.1095	-0.4708	-0.2655	-0.3219	-0.1711	-0.1304	-0.3268	-0.0655	-0.8667	-0.3699	-0.0882	-0.0484	-0.1137	-0.1229	10.3144	-0.1208	-0.3009	-0.3231	-0.4513	-0.405	-0.405	-0.252	-0.5792	-0.3807	13.1782	-0.2651		0.4759	3.234
S_ribflv_e	0	-0.8018	-0.4965	-0.33	-0.0447	-0.1251	-0.1114	-0.473	-0.266	-0.325	-0.1736	-0.1198	-0.3307	-0.0688	-0.8694	-0.3722	-0.0904	-0.0515	-0.1548	-0.1249	-0.4924	-0.1249	-0.3048	-0.3258	-0.4303	-0.4065	-0.4065	-0.2549	-0.5815	-0.3843	-0.1262	-0.2637		-0.3042	0.5221
S_Rtotal_e	0	-0.7993	7.6085	-0.3249	7.5624	7.61	-0.0996	7.6085	13.0154	7.5611	7.5617	7.5619	7.6091	7.5622	5.8261	-0.3636	-0.086	8.6789	8.6787	0.4548	-0.4843	17.1172	-0.2966	16.2838	-0.446	-0.4049	-0.4049	-0.2504	-0.5787	9.7403	-0.1151	-0.2621		4.6169	7.442
S_s2l2fn2m2masn_e	1	0	0	0	0	0	0	0	0	0	0	0	0	0	0	0	0	0	0	0	0	0	0	0	0	0	0	0	0	0	0	0		0	0
S_sarcs_e	1	0	0	0	0	0	0	0	0	0	0	0	0	0	0	0	0	0	0	0	0	0	0	0	0	0	0	0	0	0	0	0		0	0
S_ser_L_e	0	0.6626	1.8931	1.3498	1.8548	1.8931	1.8383	1.8931	2.0228	1.8548	1.8548	1.8548	1.8931	1.8548	0.8916	1.9033	1.9352	1.9608	1.9608	1.8113	1.9086	1.8483	2.2155	1.8187	1.9192	2.238	2.238	2.0012	1.8763	1.7458	2.3024	1.7031		1.8387	1.184
S_slfcys_e	0	-11.6359	-11.3324	-11.1629	-10.8812	-10.9623	-0.6149	-11.309	-11.1024	-11.1602	-11.0103	-10.9689	-11.1657	-10.9027	-11.7023	-2.077	-10.9242	-10.8874	-10.953	0.8164	-11.3274	-10.9581	-4.376	-11.1594	-11.2872	2.2328	2.2328	-11.0898	0.8417	-11.2205	-10.9596	-11.0966		-8.6485	5.5368
S_so4_e	0	0	0	0	0	0	0	0	0	0	0	0	0	0	0	0	0	0	0	0	0	0	0	0	0	0	0	0	0	0	0	0		0	0
S_spc_hs_e	0	-0.802	-0.4964	-0.3298	-0.0453	-0.1256	-0.1114	-0.4733	-0.268	-0.325	-0.1736	-0.1333	-0.3305	-0.0688	-0.8693	-0.3719	-0.091	-0.0515	-0.1171	-0.1251	-0.4929	-0.1248	-0.3048	-0.3257	-0.4529	-0.4066	-0.4066	-0.2552	-0.5819	-0.3847	-0.1264	-0.2636		-0.3044	0.5226
S_sph1p_e	0	-0.8017	-0.4959	-0.3289	-0.0447	-0.1246	-0.1108	-0.4724	-0.2663	-0.3247	-0.1733	-0.1328	-0.33	-0.0685	-0.8687	-0.3709	-0.0897	-0.0511	-0.1167	-0.1248	-0.4918	-0.1242	-0.3036	-0.3251	-0.4522	-0.4061	-0.4061	-0.2544	-0.5812	-0.3838	-0.1256	-0.263		-0.3037	0.5229
S_sphs1p_e	0	-0.802	-0.4964	-0.3298	-0.0452	-0.1254	-0.1116	-0.4733	-0.268	-0.325	-0.1736	-0.1334	-0.3305	-0.0688	-0.8693	-0.3723	-0.091	-0.0515	-0.1171	-0.1253	-0.4931	-0.1253	-0.3046	-0.3259	-0.4533	-0.4064	-0.4066	-0.2554	-0.5819	-0.3849	-0.1264	-0.2636		-0.3044	0.5225
S_spmd_e	0	-0.8018	-0.4963	-0.3293	-0.045	-0.1253	-0.1113	-0.473	-0.2675	-0.3249	-0.1733	-0.1331	-0.3304	-0.0686	-0.8692	-0.3714	-0.0901	-0.0512	-0.1168	-0.1249	-0.4926	-0.1245	-0.3043	-0.3254	-0.4526	-0.4063	-0.4063	-0.2549	-0.5813	-0.3842	-0.1261	-0.2628		-0.304	0.5227
S_strdnc_e	0	7.1502	-0.4947	-0.3278	-0.0437	-0.1239	-0.1096	-0.4721	-0.2657	-0.3224	-0.1711	-0.1317	-0.3279	-0.0672	-0.8674	-0.3718	-0.0907	-0.0489	-0.1148	-0.1226	-0.4928	9.841	-0.3031	-0.3237	-0.4515	-0.4048	-0.4048	-0.2522	-0.5806	-0.3821	-0.1272	-0.2613		0.2753	7.0017
S_tacr_e	0	-0.8018	-0.4969	-0.3298	-0.0458	-0.1259	-0.1116	-0.4732	-0.2683	-0.325	-0.174	-0.1334	-0.3307	-0.0688	-0.8694	-0.3722	-0.0912	-0.0517	-0.1173	-0.1253	-0.4928	-0.1248	-0.3048	-0.3256	-0.453	-0.4067	-0.4067	-0.2554	-0.582	-0.3849	-0.1272	-0.264		-0.3045	0.5223
S_tag_hs_e	0	0	0	0	0	0	0	0	0	0	0	0	0	0	0	0	0	0	0	0	0	43.6705	0	42.2698	0	0	0	0	0	0	0	0		2.7723	10.8931
S_taur_e	0	0.6481	1.1119	0.5871	1.0747	1.1119	1.5448	1.1119	1.5586	1.0747	1.0747	1.0747	1.1119	1.0747	0.1568	1.5619	1.355	1.0134	1.0134	1.1831	-0.1731	1.4126	1.5227	1.316	1.295	0.823	0.823	1.3102	2.4741	1.2832	2.3438	1.5176		1.1739	0.7126
S_tcynt_e	2	0	0	0	0	0	0	0	0	0	0	0	0	0	0	0	0	0	0	0	0	0	0	0	0	0	0	0	0	0	0	0		0	0
S_tetdece1crn_e	2	0	0	0	0	0	0	0	0	0	0	0	0	0	0	0	0	0	0	0	0	0	0	0	0	0	0	0	0	0	0	0		0	0
S_tethex3_e	0	-0.8018	-0.4965	-0.3293	-0.0452	-0.1253	-0.1113	-0.4732	-0.2675	-0.325	-0.1736	-0.1333	-0.3305	-0.0688	-0.8694	-0.3718	-0.0904	-0.0517	-0.1173	-0.1253	-0.4926	-0.1245	-0.3043	-0.3256	-0.4528	-0.4061	-0.4061	-0.2553	-0.5813	-0.3843	-0.1262	-0.2635		-0.3042	0.5226
S_tetpent3_e	0	-0.8014	-0.4961	-0.329	-0.0446	-0.125	-0.1112	-0.4727	-0.2675	-0.3244	-0.1729	-0.1327	-0.3299	-0.068	-0.8685	-0.3714	-0.0898	-0.0509	-0.1166	-0.1243	-0.4919	-0.1243	-0.3042	-0.3252	-0.4524	-0.4058	-0.4058	-0.2545	-0.5813	-0.3839	-0.1259	-0.2638		-0.3037	0.5226
S_thf_e	0	-0.8012	-0.4957	-0.3282	-0.0444	-0.1249	-0.1108	-0.4726	-0.2666	-0.3242	-0.1727	-0.1327	-0.3299	-0.068	-0.8683	-0.3709	-0.089	-0.0509	-0.1165	-0.1241	-0.4922	-0.1238	-0.3035	-0.3247	-0.4516	-0.4058	-0.4058	-0.254	-0.5804	-0.3838	-0.1263	-0.2632		-0.3034	0.5227
S_thm_e	0	-0.8055	-0.4985	-0.3307	-0.0455	-0.1238	16.0504	-0.4729	-0.2654	-0.3265	-0.1713	-0.1318	-0.3314	-0.0718	-0.872	15.4824	-0.0885	-0.0514	-0.1163	-0.1256	-0.4911	-0.1229	-0.3025	-0.3245	-0.4515	-0.4053	-0.4053	-0.2535	-0.5799	-0.3837	-0.1246	-0.2689		0.7287	4.2241
S_thmmp_e	0	-0.8022	-0.4965	-0.3297	-0.0456	-0.1259	16.0502	-0.474	-0.2676	-0.3253	-0.1734	-0.1334	-0.3308	-0.0689	-0.8693	15.4821	-0.0904	-0.0518	-0.1171	-0.1254	-0.4926	-0.1249	-0.3044	-0.3257	-0.453	-0.4065	-0.4065	-0.255	-0.5813	-0.3846	-0.1263	-0.2639		0.7284	4.2228
S_thr_L_e	0	0.1348	0.9006	0.4131	0.8631	0.9006	0.8926	0.9006	1.1501	0.8631	0.8631	0.8631	0.9006	0.8631	-0.066	0.9876	1.0123	0.8299	0.8299	0.7902	0.9874	0.864	1.377	0.8698	0.9829	0.9997	0.9997	1.013	1.2986	0.8306	3.5216	0.9716		0.9551	0.9606
S_thym_e	0	-0.783	-0.4764	-0.3106	-0.026	-0.1063	-0.0932	-0.4555	-0.249	-0.3058	-0.1558	-0.1138	-0.3117	-0.0507	-0.8508	-0.3507	-0.0719	-0.0321	-0.0977	-0.1066	-0.4752	-0.1071	-0.2844	-0.3082	-0.4341	-0.3878	-0.3878	-0.2352	-0.5636	-0.3665	-0.1086	-0.2452		-0.2855	0.5224
S_thymd_e	1	0	0	0	0	0	0	0	0	0	0	0	0	0	0	0	0	0	0	0	0	0	0	0	0	0	0	0	0	0	0	0		0	0
S_thyox_L_e	0	-0.0125	1.1067	0.8388	1.0684	1.1067	-3.9718	1.1067	1.1689	1.0684	1.0684	1.0684	1.1067	1.0684	0.0865	-0.2582	1.2633	1.0671	1.0671	0.9269	1.2759	-0.3789	0.803	0.8866	1.2726	-2.622	-2.622	1.3754	-0.1714	1.4951	1.6838	3.7792		0.604	1.5326
S_tmndnc_e	0	-0.8014	12.0766	10.6231	12.039	12.0766	12.4456	12.0766	9.3762	12.039	12.039	12.039	12.0766	12.039	11.147	10.9962	9.5225	12.3186	12.3186	11.6679	10.0745	9.024	11.1707	-0.3281	11.7481	12.3185	12.3185	11.7975	11.9432	12.4195	11.1967	10.6201		10.7232	11.5709
S_trp_L_e	0	0.1584	0.9383	0.4436	0.9006	0.9383	0.9077	0.9383	1.1691	0.9006	0.9006	0.9006	0.9383	0.9006	-0.0403	1.0021	1.0375	0.8775	0.8775	0.8211	0.8104	0.9001	1.4011	0.9027	1.0118	1.0449	1.0449	1.0466	1.2941	0.8578	1.392	1.0168		0.9108	0.7812
S_tsul_e	0	-0.8017	-0.4961	-0.3293	-0.0449	-0.1251	-0.1111	-0.4728	-0.2672	-0.3247	-0.1731	-0.133	-0.3302	-0.0685	-0.869	-0.3715	-0.0901	-0.0512	-0.1168	-0.1248	-0.4922	-0.1243	-0.3041	-0.3253	-0.4526	-0.4059	-0.4059	-0.2548	-0.5814	-0.384	-0.1259	-0.2634		-0.3039	0.5227
S_ttdca_e	0	-0.8021	-0.4964	-0.3296	-0.0452	-0.1254	-0.1114	-0.4732	-0.2675	-0.325	-0.1736	-0.1332	-0.3307	-0.0688	-0.8692	-0.3719	-0.0904	-0.0517	-0.1171	-0.1251	-0.4927	-0.1246	-0.3046	-0.3255	-0.4529	-0.4062	-0.4062	-0.255	-0.5816	-0.3844	-0.1264	-0.2636		-0.3042	0.5228
S_ttdcrn_e	2	0	0	0	0	0	0	0	0	0	0	0	0	0	0	0	0	0	0	0	0	0	0	0	0	0	0	0	0	0	0	0		0	0
S_tyr_L_e	0	0.0168	0.9561	0.5432	0.9182	0.9561	0.2884	0.9561	1.1193	0.9182	0.9182	0.9182	0.9561	0.9182	-0.0339	0.6426	1.0701	0.8986	0.8986	0.8055	0.8957	0.4761	0.9611	0.84	1.0564	0.5162	0.5162	1.1141	0.4406	1.0289	0.9216	2.4174		0.8338	0.8913
S_udp_e	0	0	0	0	0	0	0	0	0	0	0	0	0	0	0	0	0	0	0	0	0	0	0	0	0	0	0	0	0	0	0	0		0	0
S_ump_e	0	0	0	0	0	0	0	0	0	0	0	0	0	0	0	0	0	0	0	0	0	0	0	0	0	0	0	0	0	0	0	0		0	0
S_ura_e	0	-0.8342	-0.5266	-0.3604	-0.0591	-0.1271	-0.0889	-0.4628	-0.2959	-0.3501	-0.2072	-0.1409	-0.3548	-0.1004	-0.8928	-0.4055	-0.1494	-0.0752	-0.1567	-0.1596	-0.5194	-0.1481	-0.3406	-0.3602	-0.4864	-0.4153	-0.4155	-0.2962	-0.6143	-0.4216	-0.1244	-0.2849		-0.3282	0.5309
S_urate_e	2	0	0	0	0	0	0	0	0	0	0	0	0	0	0	0	0	0	0	0	0	0	0	0	0	0	0	0	0	0	0	0		0	0
S_uri_e	0	-0.8031	-0.4944	-0.326	-0.0459	-0.1251	-0.1097	-0.4717	-0.2693	-0.326	-0.174	-0.1333	-0.3298	-0.0683	-0.8694	-0.372	-0.0924	-0.0518	-0.1171	-0.1253	-0.493	-0.1238	-0.3056	-0.325	-0.454	-0.4067	-0.4067	-0.2554	-0.5826	-0.3842	-0.1273	-0.2644		-0.3043	0.5236
S_utp_e	0	-0.8017	-0.4972	-0.3323	-0.0466	-0.1267	-0.11	-0.476	-0.2688	-0.3269	-0.175	-0.1339	-0.3319	-0.0693	-0.8713	-0.3745	-0.0955	-0.0524	-0.1178	-0.1273	-0.4945	-0.1272	-0.3074	-0.3284	-0.4548	-0.4109	-0.4109	-0.2561	-0.5832	-0.3868	-0.1283	-0.2642		-0.3061	0.5209
S_vacc_e	1	0	0	0	0	0	0	0	0	0	0	0	0	0	0	0	0	0	0	0	0	0	0	0	0	0	0	0	0	0	0	0		0	0
S_val_L_e	0	1.0144	0.8222	0.3285	0.7845	0.8222	0.8396	0.8222	1.0967	0.7845	0.7845	0.7845	0.8222	0.7845	-0.1553	0.9365	0.9484	0.7437	0.7437	0.718	0.5793	0.7739	1.3085	0.7918	0.914	0.9136	0.9136	0.9416	1.2446	0.7611	1.2032	0.8625		0.8269	0.3141
S_vitd3_e	2	0	0	0	0	0	0	0	0	0	0	0	0	0	0	0	0	0	0	0	0	0	0	0	0	0	0	0	0	0	0	0		0	0
S_xmp_e	0	-0.8022	-0.4954	-0.339	-0.0422	-0.1151	-0.1121	-0.4596	-0.2558	-0.3254	-0.1718	-0.1334	-0.3305	-0.0689	-0.8666	-0.3723	-0.0901	-0.052	-0.1173	-0.1253	-0.4866	-0.1224	-0.2956	-0.3243	-0.4523	-0.4099	-0.4099	-0.2544	-0.5817	-0.3891	-0.1249	-0.2659		-0.303	0.5241
S_xylt_e	0	2.713	2.8376	2.6977	2.724	2.8376	-2.2168	2.8376	4.5374	2.724	2.724	2.724	2.8376	2.724	-0.8891	2.5912	4.3097	2.3411	2.3411	1.7958	4.1545	-8.3604	1.0262	2.4766	3.7789	0.475	0.475	1.3357	3.0964	4.0364	3.0965	4.1431		2.0944	2.4648
S_10fthf7glu_c_l_m	0	0	0	0	0	0	0	0	0	0	0	0	0	0	0	0	0	0	0	0	0	0	0	0	0	0	0	0	0	0	0	0		0	0
S_17ahprgnlone_r	3	0	0	0	0	0	0	0	0	0	0	0	0	0	0	0	0	0	0	0	0	0	0	0	0	0	0	0	0	0	0	0		0	0
S_2mcit_c	2	10.7346	13.3657	13.557	13.3276	13.3657	13.465	13.3657	14.434	13.3276	13.3276	13.3276	13.3657	13.3276	12.3657	13.6843	13.8396	12.7995	12.7995	13.4711	13.9031	13.9606	14.1154	13.868	13.9994	10.7376	10.7376	14.0236	13.8101	13.1405	13.8942	13.6923		13.2624	2.6139
S_3ohdcoa_x	3	0	0	0	0	0	0	0	0	0	0	0	0	0	0	0	0	0	0	0	0	0	0	0	0	0	0	0	0	0	0	0		0	0
S_4izp_c	3	0	0	0	0	0	37.0003	0	0	0	0	0	0	0	0	0	0	0	0	0	0	33.347	0	0	0	41.5562	41.5562	0	39.4419	0	0	0		6.2226	15.4639
S_4mptnl_c_m	0	-0.802	-0.4964	-0.3294	-0.045	-0.1253	-0.1111	-0.4731	-0.2675	-0.3248	-0.1734	-0.1333	-0.3305	-0.0686	-0.869	-0.3718	-0.0903	-0.0514	-0.117	-0.1249	-0.4925	-0.1245	-0.3044	-0.3254	-0.4527	-0.4062	-0.4062	-0.2549	-0.5817	-0.3843	-0.1262	-0.2635		-0.3041	0.5228
S_4pyrdx_c	3	0	0	0	0	0	0	0	0	0	0	0	0	0	0	0	0	0	0	0	0	0	0	0	0	0	0	0	0	0	0	44.8631		1.4472	8.0493
S_5adtststerone_c_r	0	-0.802	-0.4964	-0.3292	-0.0452	-0.1253	-0.1114	-0.4731	-0.267	-0.325	-0.1734	-0.1333	-0.3305	-0.0686	-0.869	-0.3718	-0.0903	-0.0515	-0.1171	-0.1249	-0.4923	-0.1241	-0.3043	-0.3256	-0.4527	-0.4062	-0.4062	-0.2547	-0.5817	-0.3841	-0.1262	-0.2635		-0.3041	0.5228
S_5forthf_c	3	0	0	0	0	0	37.0003	0	0	0	0	0	0	0	0	0	0	0	0	0	0	33.347	0	0	0	41.5562	41.5562	0	39.4419	0	0	0		6.2226	15.4639
S_5fthf_m	3	-42.8464	-42.8464	-42.8464	-42.8464	-42.8464	-42.8464	-42.8464	-42.8464	-42.8464	-42.8464	-42.8464	-42.8464	-42.8464	-42.8464	-42.8464	-42.8464	-42.8464	-42.8464	-42.8464	-42.8464	-42.8464	-42.8464	-42.8464	-42.8464	-42.8464	-42.8464	-42.8464	-42.8464	-42.8464	-42.8464	-42.8464		-42.8464	0
S_5homeprazole_c	2	-0.802	-0.4964	-0.3296	-0.0452	-0.1254	-0.1114	-0.4731	-0.2675	-0.325	-0.1734	-0.1333	-0.3305	-0.0686	-0.869	-0.3718	-0.0904	-0.0515	-0.1171	-0.1249	-0.4925	-0.1246	-0.3044	-0.3254	-0.4529	-0.4062	-0.4062	-0.2549	-0.5817	-0.3843	-0.1262	-0.2636		-0.3042	0.5227
S_7dhf_c_l_m	0	0	0	0	0	0	0	0	0	0	0	0	0	0	0	0	0	0	0	0	0	0	0	0	0	0	0	0	0	0	0	0		0	0
S_7thf_c_l_m	0	0	0	0	0	0	0	0	0	0	0	0	0	0	0	0	0	0	0	0	0	0	0	0	0	0	0	0	0	0	0	0		0	0
S_acglcgalacglcgal14acglcgalgluside_hs_g	3	0	0	0	0	0	0	0	0	0	0	0	0	0	0	0	0	0	0	0	0	0	0	0	0	0	0	0	0	0	0	0		0	0
S_acmanap_c	3	0	0	0	0	0	0	0	0	0	0	0	0	0	0	0	0	0	0	0	0	0	0	0	0	0	0	0	0	0	0	0		0	0
S_acnamp_c	3	0	0	0	0	0	0	0	0	0	0	0	0	0	0	0	0	0	0	0	0	0	0	0	0	0	0	0	0	0	0	0		0	0
S_am4n9cs_c	2	-0.8018	-0.4965	-0.3296	-0.0453	-0.1256	-0.1116	-0.4734	-0.2677	-0.325	-0.1736	-0.1334	-0.3305	-0.0688	-0.8692	-0.372	-0.0907	-0.0515	-0.1171	-0.1251	-0.4928	-0.1246	-0.3047	-0.3256	-0.453	-0.4065	-0.4065	-0.2551	-0.582	-0.3845	-0.1262	-0.2635		-0.3043	0.5225
S_am4ncs_c	2	-0.8018	-0.4965	-0.3296	-0.0453	-0.1256	-0.1116	-0.4734	-0.2677	-0.325	-0.1736	-0.1334	-0.3305	-0.0688	-0.8692	-0.372	-0.0907	-0.0515	-0.1171	-0.1251	-0.4928	-0.1246	-0.3047	-0.3256	-0.453	-0.4065	-0.4065	-0.2551	-0.582	-0.3845	-0.1262	-0.2635		-0.3043	0.5225
S_am9csa_c	1	-0.8018	-0.4965	-0.3296	-0.0453	-0.1256	-0.1116	-0.4734	-0.2677	-0.325	-0.1736	-0.1334	-0.3305	-0.0688	-0.8692	-0.372	-0.0907	-0.0515	-0.1171	-0.1251	-0.4928	-0.1246	-0.3047	-0.3256	-0.453	-0.4065	-0.4065	-0.2551	-0.582	-0.3845	-0.1262	-0.2635		-0.3043	0.5225
S_anth_c	0	-0.802	-0.4964	-0.3296	-0.0452	-0.1254	-0.1114	-0.4733	-0.2677	-0.325	-0.1734	-0.1334	-0.3305	-0.0688	-0.8693	-0.3719	-0.0906	-0.0515	-0.1171	-0.1251	-0.4927	-0.1246	-0.3044	-0.3256	-0.4529	-0.4062	-0.4064	-0.2551	-0.5817	-0.3845	-0.1264	-0.2636		-0.3043	0.5227
S_apnnox_c	2	-0.802	-0.4964	-0.3296	-0.0452	-0.1254	-0.1114	-0.4731	-0.2675	-0.325	-0.1734	-0.1333	-0.3305	-0.0686	-0.869	-0.3718	-0.0904	-0.0515	-0.1171	-0.1249	-0.4925	-0.1246	-0.3044	-0.3254	-0.4529	-0.4062	-0.4062	-0.2549	-0.5817	-0.3843	-0.1262	-0.2636		-0.3042	0.5227
S_appnn_c	1	-0.802	-0.4964	-0.3296	-0.0452	-0.1254	-0.1114	-0.4731	-0.2675	-0.325	-0.1734	-0.1333	-0.3305	-0.0686	-0.869	-0.3718	-0.0904	-0.0515	-0.1171	-0.1249	-0.4925	-0.1246	-0.3044	-0.3254	-0.4529	-0.4062	-0.4062	-0.2549	-0.5817	-0.3843	-0.1262	-0.2636		-0.3042	0.5227
S_carveol_c	2	-0.802	-0.4964	-0.3296	-0.0452	-0.1254	-0.1114	-0.4731	-0.2675	-0.325	-0.1734	-0.1333	-0.3305	-0.0686	-0.869	-0.3718	-0.0904	-0.0515	-0.1171	-0.1249	-0.4925	-0.1246	-0.3044	-0.3254	-0.4529	-0.4062	-0.4062	-0.2549	-0.5817	-0.3843	-0.1262	-0.2636		-0.3042	0.5227
S_CE2416_x	0	-0.802	-0.4964	-0.3294	-0.0452	-0.1254	-0.1114	-0.4731	-0.2675	-0.325	-0.1734	-0.1333	-0.3305	-0.0686	-0.869	-0.3718	-0.0904	-0.0515	-0.1171	-0.1249	-0.4925	-0.1246	-0.3044	-0.3254	-0.4527	-0.4062	-0.4062	-0.2549	-0.5817	-0.3843	-0.1262	-0.2635		-0.3042	0.5227
S_CE5125_x	0	-0.802	-0.4964	-0.3294	-0.0452	-0.1254	-0.1114	-0.4731	-0.2675	-0.325	-0.1734	-0.1333	-0.3305	-0.0686	-0.869	-0.3718	-0.0904	-0.0515	-0.1171	-0.1249	-0.4925	-0.1246	-0.3044	-0.3254	-0.4527	-0.4062	-0.4062	-0.2549	-0.5817	-0.3843	-0.1262	-0.2635		-0.3042	0.5227
S_CE5126_x	0	-0.802	-0.4964	-0.3294	-0.0452	-0.1254	-0.1114	-0.4731	-0.2675	-0.325	-0.1734	-0.1333	-0.3305	-0.0686	-0.869	-0.3718	-0.0904	-0.0515	-0.1171	-0.1249	-0.4925	-0.1246	-0.3044	-0.3254	-0.4527	-0.4062	-0.4062	-0.2549	-0.5817	-0.3843	-0.1262	-0.2635		-0.3042	0.5227
S_CE5166_x	1	-0.802	-0.4966	-0.3296	-0.0452	-0.1254	-0.1116	-0.4733	-0.2677	-0.325	-0.1736	-0.1334	-0.3305	-0.0688	-0.8693	-0.3719	-0.0906	-0.0515	-0.1171	-0.1251	-0.4925	-0.1246	-0.3044	-0.3256	-0.4529	-0.4064	-0.4064	-0.2551	-0.5817	-0.3845	-0.1264	-0.2638		-0.3043	0.5226
S_cholcoas_x	3	0	0	0	0	0	0	0	0	0	0	0	0	0	0	0	0	0	0	0	0	0	0	0	0	0	0	0	0	0	0	0		0	0
S_chsterols_c	2	-0.802	-0.4964	-0.3296	-0.0452	-0.1254	-0.1114	-0.4731	-0.2675	-0.325	-0.1734	-0.1333	-0.3305	-0.0688	-0.8693	-0.3718	-0.0904	-0.0515	-0.1171	-0.1251	-0.4925	-0.1246	-0.3044	-0.3256	-0.4529	-0.4062	-0.4064	-0.2551	-0.5817	-0.3843	-0.1264	-0.2635		-0.3042	0.5227
S_creat_c_m	0	-0.5512	0.7775	0.311	0.7397	0.7775	0.6437	0.7775	-0.2035	0.7397	0.7397	0.7397	0.7775	0.7397	-0.1967	0.1182	0.0419	0.7435	0.7435	0.6173	0.06	0.7498	0.0778	0.7298	0.8044	0.63	0.63	0.7925	0.2934	-0.0776	0.3687	0.29		0.4653	1.0517
S_csa_c	1	-0.8018	-0.4965	-0.3296	-0.0453	-0.1256	-0.1116	-0.4734	-0.2677	-0.325	-0.1736	-0.1334	-0.3305	-0.0688	-0.8692	-0.372	-0.0907	-0.0515	-0.1171	-0.1251	-0.4928	-0.1246	-0.3047	-0.3256	-0.453	-0.4065	-0.4065	-0.2551	-0.582	-0.3845	-0.1262	-0.2635		-0.3043	0.5225
S_estradiolglc_c	1	-0.8026	-0.4968	-0.3297	-0.0456	-0.1259	-0.1116	-0.4743	-0.2677	-0.3257	-0.1744	-0.1337	-0.3312	-0.0698	-0.87	-0.3723	-0.0909	-0.0521	-0.1176	-0.1257	-0.4927	-0.1248	-0.3048	-0.3257	-0.4531	-0.4066	-0.4066	-0.2552	-0.582	-0.3848	-0.1267	-0.264		-0.3047	0.5229
S_f26bp_c	3	0	0	0	0	0	0	0	0	0	0	0	0	0	0	0	0	0	0	0	0	0	0	0	0	0	0	0	0	0	0	0		0	0
S_forglu_c	3	0	0	0	0	0	37.0003	0	0	0	0	0	0	0	0	0	0	0	0	0	0	33.347	0	0	0	41.5562	41.5562	0	39.4419	0	0	0		6.2226	15.4639
S_fucfucgalacglcgalacglcgal14acglcgalgluside_hs_g	3	0	0	0	0	0	0	0	0	0	0	0	0	0	0	0	0	0	0	0	0	0	0	0	0	0	0	0	0	0	0	0		0	0
S_fucgalgbside_hs_c_g	0	-0.802	-0.4964	-0.3296	-0.0452	-0.1254	-0.1116	-0.4733	-0.2675	-0.325	-0.1734	-0.1333	-0.3305	-0.0688	-0.869	-0.3718	-0.0904	-0.0515	-0.1171	-0.1251	-0.4925	-0.1246	-0.3044	-0.3254	-0.4529	-0.4062	-0.4062	-0.2551	-0.5817	-0.3843	-0.1264	-0.2635		-0.3042	0.5227
S_galacglcgalacglcgal14acglcgalgluside_hs_g	3	0	0	0	0	0	0	0	0	0	0	0	0	0	0	0	0	0	0	0	0	0	0	0	0	0	0	0	0	0	0	0		0	0
S_galgalfucfucgalacglcgalacglcgal14acglcgalgluside_hs_c_g	0	-0.802	-0.4966	-0.3296	-0.0453	-0.1256	-0.1116	-0.4733	-0.2677	-0.325	-0.1736	-0.1334	-0.3307	-0.0688	-0.8693	-0.3719	-0.0907	-0.0517	-0.1171	-0.1251	-0.4927	-0.1248	-0.3046	-0.3256	-0.4529	-0.4064	-0.4064	-0.2551	-0.5819	-0.3845	-0.1264	-0.2635		-0.3043	0.5226
S_galgbside_hs_g	3	0	0	0	0	0	0	0	0	0	0	0	0	0	0	0	0	0	0	0	0	0	0	0	0	0	0	0	0	0	0	0		0	0
S_gchola_c	0	-3.8338	-2.4882	-2.1504	-2.5385	-2.4882	-2.9028	-2.4882	-1.3652	-2.5385	-2.5385	-2.5385	-2.4882	-2.5385	-3.6727	-1.4579	-1.9168	0.185	0.185	-0.706	1.4092	0.0571	1.4995	-1.3291	-4.9295	-1.553	-1.553	-4.8112	0.8976	-1.2668	2.4893	-0.6034		-1.6121	2.7608
S_glu5p_m	3	-42.1668	-42.1668	-42.1668	-42.1668	-42.1668	-42.1668	-42.1668	-42.1668	-42.1668	-42.1668	-42.1668	-42.1668	-42.1668	-42.1668	-42.1668	-42.1668	-42.1668	-42.1668	-42.1668	-42.1668	-42.1668	-42.1668	-42.1668	-42.1668	-42.1668	-42.1668	-42.1668	-42.1668	-42.1668	-42.1668	-42.1668		-42.1668	2.97e-14
S_glyphe_c	2	-0.8018	-0.4965	-0.3296	-0.0453	-0.1256	-0.1116	-0.4734	-0.2677	-0.325	-0.1733	-0.1334	-0.3305	-0.0688	-0.8692	-0.372	-0.0906	-0.0517	-0.1171	-0.1253	-0.4926	-0.1246	-0.3045	-0.3254	-0.453	-0.4065	-0.4065	-0.2551	-0.5817	-0.3845	-0.1262	-0.2637		-0.3043	0.5225
S_HC00250_c	2	-11.6344	-11.3287	-11.1615	-10.8771	-10.9572	-0.6149	-11.3051	-11.0991	-11.1572	-11.0057	-10.9652	-11.1624	-10.9009	-11.7009	-2.077	-10.9222	-10.8852	-10.9505	0.8164	-11.3247	-10.9558	-4.376	-11.1574	-11.285	2.2328	2.2328	-11.087	0.8417	-11.2167	-10.9585	-11.0961		-8.6464	5.5361
S_HC01501_c	3	-37.3876	-37.3876	-37.3876	-37.3876	-37.3876	-0.6149	-37.3876	-37.3876	-37.3876	-37.3876	-37.3876	-37.3876	-37.3876	-37.3876	-2.077	-37.3876	-37.3876	-37.3876	0.8164	-37.3876	-37.3876	-4.376	-37.3876	-37.3876	2.2328	2.2328	-37.3876	0.8417	-37.3876	-37.3876	-37.3876		-28.9757	17.6049
S_HC02025_r	3	0	0	0	0	0	0	0	0	0	0	0	0	0	0	0	0	0	0	0	0	0	0	0	0	0	0	0	0	0	0	0		0	0
S_HC02129_c	3	0	0	0	0	0	0	0	0	0	0	0	0	0	0	0	0	0	0	0	0	0	0	0	0	0	0	0	0	0	0	0		0	0
S_HC02172_c	3	13.2879	0	0	0	0	0	0	0	0	0	0	0	0	0	0	0	0	0	0	36.8676	0	0	0	0	0	0	0	0	0	39.7314	15.6097		3.4031	13.7167
S_HC02228_c	3	0	0	0	0	0	0	0	0	0	0	0	0	0	0	0	0	0	0	0	0	0	0	0	0	0	0	0	0	0	0	0		0	0
S_HC10856_m	0	9.4583	-0.4964	-0.33	-0.0455	-0.1257	-0.1114	-0.4735	-0.2679	-0.325	-0.1736	-0.1333	-0.3305	-0.0685	-0.869	-0.3721	-0.0907	-0.0514	-0.117	-0.1249	-0.4929	8.8388	-0.3044	-0.3239	-0.4531	-0.4066	-0.4066	-0.2552	-0.5819	-0.3862	-0.1259	-0.264		0.3158	9.144
S_HC10857_m	0	9.4583	-0.4964	-0.33	-0.0455	-0.1257	-0.1114	-0.4735	-0.2679	-0.325	-0.1736	-0.1333	-0.3305	-0.0685	-0.869	-0.3721	-0.0907	-0.0514	-0.117	-0.1249	-0.4929	8.8388	-0.3044	-0.3239	-0.4531	-0.4066	-0.4066	-0.2552	-0.5819	-0.3862	-0.1259	-0.264		0.3158	9.144
S_HC10858_m	0	9.4583	-0.4964	-0.33	-0.0455	-0.1257	-0.1114	-0.4735	-0.2679	-0.325	-0.1736	-0.1333	-0.3305	-0.0685	-0.869	-0.3721	-0.0907	-0.0514	-0.117	-0.1249	-0.4929	8.8388	-0.3044	-0.3239	-0.4531	-0.4066	-0.4066	-0.2552	-0.5819	-0.3862	-0.1259	-0.264		0.3158	9.144
S_hxdcal_c	3	0	0	0	0	0	0	0	0	0	0	0	0	0	0	0	0	0	0	0	0	0	0	0	0	0	0	0	0	0	0	0		0	0
S_lcts_g	3	0	0	0	0	0	0	0	0	0	0	0	0	0	0	0	0	0	0	0	0	0	0	0	0	0	0	0	0	0	0	0		0	0
S_Lfmkynr_c	1	0	0	0	0	0	0	0	0	0	0	0	0	0	0	0	0	0	0	0	0	0	0	0	0	0	0	0	0	0	0	0		0	0
S_limnen_c	1	-0.8017	-0.4961	-0.3293	-0.0449	-0.1251	-0.1111	-0.4728	-0.2674	-0.3247	-0.1731	-0.133	-0.3302	-0.0683	-0.8687	-0.3717	-0.0901	-0.0512	-0.1168	-0.1246	-0.4922	-0.1243	-0.3041	-0.3253	-0.4526	-0.4059	-0.4059	-0.2548	-0.5814	-0.3842	-0.1261	-0.2639		-0.3039	0.5227
S_mercppyr_c	1	-11.6344	-11.3289	-11.1615	-10.8773	-10.9572	-0.6149	-11.3051	-11.0992	-11.1574	-11.0062	-10.9653	-11.1624	-10.9009	-11.7009	-2.077	-10.9224	-10.8855	-10.9505	0.8164	-11.3247	-10.9559	-4.376	-11.1574	-11.2852	2.2328	2.2328	-11.0871	0.8417	-11.2167	-10.9585	-11.0962		-8.6465	5.5361
S_mi13p_c	3	0	0	0	0	0	0	0	0	0	0	0	0	0	0	0	0	0	0	0	0	0	0	0	0	0	0	0	0	0	0	0		0	0
S_nformanth_c	2	-0.802	-0.4964	-0.3296	-0.0452	-0.1254	-0.1114	-0.4733	-0.2677	-0.325	-0.1734	-0.1334	-0.3305	-0.0688	-0.8693	-0.3719	-0.0906	-0.0515	-0.1171	-0.1251	-0.4927	-0.1246	-0.3044	-0.3256	-0.4529	-0.4062	-0.4064	-0.2551	-0.5817	-0.3845	-0.1264	-0.2636		-0.3043	0.5227
S_omeprazole_c	1	-0.802	-0.4964	-0.3296	-0.0452	-0.1254	-0.1114	-0.4731	-0.2675	-0.325	-0.1734	-0.1333	-0.3305	-0.0686	-0.869	-0.3718	-0.0904	-0.0515	-0.1171	-0.1249	-0.4925	-0.1246	-0.3044	-0.3254	-0.4529	-0.4062	-0.4062	-0.2549	-0.5817	-0.3843	-0.1262	-0.2636		-0.3042	0.5227
S_pcreat_c_m	0	-0.5512	0.7775	0.311	0.7397	0.7775	0.6437	0.7775	-0.2035	0.7397	0.7397	0.7397	0.7775	0.7397	-0.1967	0.1182	0.0419	0.7435	0.7435	0.6173	0.06	0.7498	0.0778	0.7298	0.8044	0.63	0.63	0.7925	0.2934	-0.0776	0.3687	0.29		0.4653	1.0517
S_perillyl_c	2	-0.802	-0.4964	-0.3296	-0.0452	-0.1254	-0.1114	-0.4731	-0.2675	-0.325	-0.1734	-0.1333	-0.3305	-0.0686	-0.869	-0.3718	-0.0904	-0.0515	-0.1171	-0.1249	-0.4925	-0.1246	-0.3044	-0.3254	-0.4529	-0.4062	-0.4062	-0.2549	-0.5817	-0.3843	-0.1262	-0.2636		-0.3042	0.5227
S_prgnlone_c_m_r	0	-0.802	-0.4964	-0.3294	-0.0451	-0.1253	-0.1112	-0.4731	-0.2675	-0.3249	-0.1734	-0.1333	-0.3305	-0.0686	-0.8691	-0.3718	-0.0903	-0.0514	-0.117	-0.125	-0.4925	-0.1245	-0.3044	-0.3254	-0.4528	-0.4062	-0.4063	-0.2549	-0.5817	-0.3843	-0.1262	-0.2635		-0.3041	0.5228
S_prgnlones_c	2	-0.802	-0.4964	-0.3296	-0.0452	-0.1254	-0.1114	-0.4731	-0.2675	-0.325	-0.1734	-0.1333	-0.3305	-0.0688	-0.8693	-0.3718	-0.0904	-0.0515	-0.1171	-0.1251	-0.4925	-0.1246	-0.3044	-0.3256	-0.4529	-0.4062	-0.4064	-0.2551	-0.5817	-0.3843	-0.1264	-0.2635		-0.3042	0.5227
S_rnam_c	1	-0.8018	-0.4965	-0.3296	-0.0452	-0.1254	-0.1114	-0.4734	-0.2677	-0.325	-0.1735	-0.1334	-0.3307	-0.0689	-0.8694	-0.372	-0.0907	-0.0517	-0.1173	-0.1251	-0.4926	-0.1246	-0.3047	-0.3256	-0.4528	-0.4065	-0.4065	16.893	-0.582	-0.3845	-0.1264	-0.2637		0.2488	3.2107
S_srtn_c	0	0.1762	-0.977	-1.4569	-1.0139	-0.977	-0.9401	-0.977	-0.0834	-1.0139	-1.0139	-1.0139	-0.977	-1.0139	-1.8687	-0.3353	-0.3145	-1.4393	-1.4393	0.0322	-0.9157	0.0448	0.9214	-0.5599	-1.0727	-3.0192	-3.0192	-1.1125	-0.4007	-0.278	0.9896	-0.0502		-0.8103	1.2896
S_tchola_c	0	-3.8338	-2.4882	-2.1504	-2.5385	-2.4882	-2.9028	-2.4882	-1.3652	-2.5385	-2.5385	-2.5385	-2.4882	-2.5385	-3.6727	-1.4579	-1.9168	0.185	0.185	-0.706	1.4092	0.0571	1.4995	-1.3291	-4.9295	-1.553	-1.553	-4.8112	0.8976	-1.2668	2.4893	-0.6034		-1.6121	2.7608
S_tdchola_c_x	0	-0.8018	-0.4964	-0.3294	-0.0451	-0.1253	-0.1114	-0.4731	-0.2675	-0.3249	-0.1734	-0.1332	-0.3304	-0.0685	-0.8689	-0.3717	-0.0903	-0.0514	-0.117	-0.1249	-0.4924	-0.1245	-0.3044	-0.3253	-0.4527	-0.4062	-0.4062	-0.2548	-0.5816	-0.3843	-0.1261	-0.2634		-0.3041	0.5227
S_tmtrdcoa_x	3	0	0	0	0	0	0	0	0	0	0	0	0	0	0	0	0	0	0	0	0	0	0	0	0	0	0	0	0	0	0	0		0	0
S_tmuncoa_x	3	0	0	0	0	0	0	0	0	0	0	0	0	0	0	0	0	0	0	0	0	0	0	0	0	0	0	0	0	0	0	0		0	0
S_tststerone_c_r	0	-0.802	-0.4964	-0.3292	-0.0452	-0.1253	-0.1114	-0.4731	-0.267	-0.325	-0.1734	-0.1333	-0.3305	-0.0686	-0.869	-0.3718	-0.0903	-0.0515	-0.1171	-0.1249	-0.4923	-0.1241	-0.3043	-0.3256	-0.4527	-0.4062	-0.4062	-0.2547	-0.5817	-0.3841	-0.1262	-0.2635		-0.3041	0.5228
S_ttdca_c	1	-0.8021	-0.4964	-0.3296	-0.0452	-0.1254	-0.1114	-0.4732	-0.2675	-0.325	-0.1736	-0.1332	-0.3307	-0.0688	-0.8692	-0.3719	-0.0904	-0.0517	-0.1171	-0.1251	-0.4927	-0.1246	-0.3046	-0.3255	-0.4529	-0.4062	-0.4062	-0.255	-0.5816	-0.3844	-0.1264	-0.2636		-0.3042	0.5228
S_urcan_c	3	0	0	0	0	0	37.0003	0	0	0	0	0	0	0	0	0	0	0	0	0	0	33.347	0	0	0	41.5562	41.5562	0	39.4419	0	0	0		6.2226	15.4639
S_xol24oh_r	3	0	0	0	0	0	0	0	0	0	0	0	0	0	0	0	0	0	0	0	0	0	0	0	0	0	0	0	0	0	0	0		0	0
S_xoltri24_c_r	0	-0.8027	-0.4972	-0.3307	-0.0458	-0.1268	-0.1111	-0.4738	-0.2695	-0.3263	-0.1747	-0.134	-0.3318	-0.0695	-0.8695	-0.3744	-0.0915	-0.0524	-0.118	-0.1258	-0.4943	-0.1261	-0.3072	-0.3267	-0.4541	-0.4076	-0.4076	-0.2563	-0.5833	-0.3868	-0.1269	-0.2642		-0.3054	0.5224
S_xu1p_D_c	2	-0.8023	-0.4964	-0.3296	-0.0452	-0.1252	-0.1112	-0.4731	-0.2678	-0.325	-0.1735	-0.1334	-0.3305	-0.069	-0.8688	-0.372	-0.0907	-0.0517	-0.1172	-0.1249	-0.4927	-0.1244	-0.3041	-0.3256	-0.4529	-0.4059	-0.4059	-0.2548	-0.5816	-0.3845	-0.1263	-0.2635		-0.3042	0.523
S_2mcit_e	0	10.7346	13.3657	13.557	13.3276	13.3657	13.465	13.3657	14.434	13.3276	13.3276	13.3276	13.3657	13.3276	12.3657	13.6843	13.8396	12.7995	12.7995	13.4711	13.9031	13.9606	14.1154	13.868	13.9994	10.7376	10.7376	14.0236	13.8101	13.1405	13.8942	13.6923		13.2624	2.6139
S_35cgmp_e	2	0	0	0	0	0	0	0	0	0	0	0	0	0	0	0	0	0	0	0	0	0	0	0	0	0	0	0	0	0	0	0		0	0
S_4mptnl_e	0	-0.802	-0.4964	-0.3294	-0.045	-0.1253	-0.1111	-0.4731	-0.2675	-0.3248	-0.1734	-0.1333	-0.3305	-0.0686	-0.869	-0.3718	-0.0903	-0.0514	-0.117	-0.1249	-0.4925	-0.1245	-0.3044	-0.3254	-0.4527	-0.4062	-0.4062	-0.2549	-0.5817	-0.3843	-0.1262	-0.2635		-0.3041	0.5228
S_4pyrdx_e	2	0	0	0	0	0	0	0	0	0	0	0	0	0	0	0	0	0	0	0	0	0	0	0	0	0	0	0	0	0	0	44.8631		1.4472	8.0493
S_5adtststerone_e	0	-0.802	-0.4964	-0.3292	-0.0452	-0.1253	-0.1114	-0.4731	-0.267	-0.325	-0.1734	-0.1333	-0.3305	-0.0686	-0.869	-0.3718	-0.0903	-0.0515	-0.1171	-0.1249	-0.4923	-0.1241	-0.3043	-0.3256	-0.4527	-0.4062	-0.4062	-0.2547	-0.5817	-0.3841	-0.1262	-0.2635		-0.3041	0.5228
S_5homeprazole_e	0	-0.802	-0.4964	-0.3296	-0.0452	-0.1254	-0.1114	-0.4731	-0.2675	-0.325	-0.1734	-0.1333	-0.3305	-0.0686	-0.869	-0.3718	-0.0904	-0.0515	-0.1171	-0.1249	-0.4925	-0.1246	-0.3044	-0.3254	-0.4529	-0.4062	-0.4062	-0.2549	-0.5817	-0.3843	-0.1262	-0.2636		-0.3042	0.5227
S_am4n9cs_e	0	-0.8018	-0.4965	-0.3296	-0.0453	-0.1256	-0.1116	-0.4734	-0.2677	-0.325	-0.1736	-0.1334	-0.3305	-0.0688	-0.8692	-0.372	-0.0907	-0.0515	-0.1171	-0.1251	-0.4928	-0.1246	-0.3047	-0.3256	-0.453	-0.4065	-0.4065	-0.2551	-0.582	-0.3845	-0.1262	-0.2635		-0.3043	0.5225
S_am4ncs_e	0	-0.8018	-0.4965	-0.3296	-0.0453	-0.1256	-0.1116	-0.4734	-0.2677	-0.325	-0.1736	-0.1334	-0.3305	-0.0688	-0.8692	-0.372	-0.0907	-0.0515	-0.1171	-0.1251	-0.4928	-0.1246	-0.3047	-0.3256	-0.453	-0.4065	-0.4065	-0.2551	-0.582	-0.3845	-0.1262	-0.2635		-0.3043	0.5225
S_am9csa_e	0	-0.8018	-0.4965	-0.3296	-0.0453	-0.1256	-0.1116	-0.4734	-0.2677	-0.325	-0.1736	-0.1334	-0.3305	-0.0688	-0.8692	-0.372	-0.0907	-0.0515	-0.1171	-0.1251	-0.4928	-0.1246	-0.3047	-0.3256	-0.453	-0.4065	-0.4065	-0.2551	-0.582	-0.3845	-0.1262	-0.2635		-0.3043	0.5225
S_apnnox_e	0	-0.802	-0.4964	-0.3296	-0.0452	-0.1254	-0.1114	-0.4731	-0.2675	-0.325	-0.1734	-0.1333	-0.3305	-0.0686	-0.869	-0.3718	-0.0904	-0.0515	-0.1171	-0.1249	-0.4925	-0.1246	-0.3044	-0.3254	-0.4529	-0.4062	-0.4062	-0.2549	-0.5817	-0.3843	-0.1262	-0.2636		-0.3042	0.5227
S_appnn_e	0	-0.802	-0.4964	-0.3296	-0.0452	-0.1254	-0.1114	-0.4731	-0.2675	-0.325	-0.1734	-0.1333	-0.3305	-0.0686	-0.869	-0.3718	-0.0904	-0.0515	-0.1171	-0.1249	-0.4925	-0.1246	-0.3044	-0.3254	-0.4529	-0.4062	-0.4062	-0.2549	-0.5817	-0.3843	-0.1262	-0.2636		-0.3042	0.5227
S_camp_e	2	0	0	0	0	0	0	0	0	0	0	0	0	0	0	0	0	0	0	0	0	0	0	0	0	0	0	0	0	0	0	0		0	0
S_carveol_e	0	-0.802	-0.4964	-0.3296	-0.0452	-0.1254	-0.1114	-0.4731	-0.2675	-0.325	-0.1734	-0.1333	-0.3305	-0.0686	-0.869	-0.3718	-0.0904	-0.0515	-0.1171	-0.1249	-0.4925	-0.1246	-0.3044	-0.3254	-0.4529	-0.4062	-0.4062	-0.2549	-0.5817	-0.3843	-0.1262	-0.2636		-0.3042	0.5227
S_CE0074_e	1	0	0	0	0	0	0	0	0	0	0	0	0	0	0	0	0	0	0	0	0	0	0	0	0	0	0	0	0	0	0	0		0	0
S_csa_e	0	-0.8018	-0.4965	-0.3296	-0.0453	-0.1256	-0.1116	-0.4734	-0.2677	-0.325	-0.1736	-0.1334	-0.3305	-0.0688	-0.8692	-0.372	-0.0907	-0.0515	-0.1171	-0.1251	-0.4928	-0.1246	-0.3047	-0.3256	-0.453	-0.4065	-0.4065	-0.2551	-0.582	-0.3845	-0.1262	-0.2635		-0.3043	0.5225
S_estradiolglc_e	2	-0.8026	-0.4968	-0.3297	-0.0456	-0.1259	-0.1116	-0.4743	-0.2677	-0.3257	-0.1744	-0.1337	-0.3312	-0.0698	-0.87	-0.3723	-0.0909	-0.0521	-0.1176	-0.1257	-0.4927	-0.1248	-0.3048	-0.3257	-0.4531	-0.4066	-0.4066	-0.2552	-0.582	-0.3848	-0.1267	-0.264		-0.3047	0.5229
S_fuc_L_e	2	0	0	0	0	0	0	0	0	0	0	0	0	0	0	0	0	0	0	0	0	0	0	0	0	0	0	0	0	0	0	0		0	0
S_fucgalgbside_hs_e	0	-0.802	-0.4964	-0.3296	-0.0452	-0.1254	-0.1116	-0.4733	-0.2675	-0.325	-0.1734	-0.1333	-0.3305	-0.0688	-0.869	-0.3718	-0.0904	-0.0515	-0.1171	-0.1251	-0.4925	-0.1246	-0.3044	-0.3254	-0.4529	-0.4062	-0.4062	-0.2551	-0.5817	-0.3843	-0.1264	-0.2635		-0.3042	0.5227
S_galgalfucfucgalacglcgalacglcgal14acglcgalgluside_hs_e	0	-0.802	-0.4966	-0.3296	-0.0453	-0.1256	-0.1116	-0.4733	-0.2677	-0.325	-0.1736	-0.1334	-0.3307	-0.0688	-0.8693	-0.3719	-0.0907	-0.0517	-0.1171	-0.1251	-0.4927	-0.1248	-0.3046	-0.3256	-0.4529	-0.4064	-0.4064	-0.2551	-0.5819	-0.3845	-0.1264	-0.2635		-0.3043	0.5226
S_gchola_e	0	-3.8338	-2.4882	-2.1504	-2.5385	-2.4882	-2.9028	-2.4882	-1.3652	-2.5385	-2.5385	-2.5385	-2.4882	-2.5385	-3.6727	-1.4579	-1.9168	0.185	0.185	-0.706	1.4092	0.0571	1.4995	-1.3291	-4.9295	-1.553	-1.553	-4.8112	0.8976	-1.2668	2.4893	-0.6034		-1.6121	2.7608
S_glyphe_e	1	0	0	0	0	0	0	0	0	0	0	0	0	0	0	0	0	0	0	0	0	0	0	0	0	0	0	0	0	0	0	0		0	0
S_HC00250_e	0	-11.6344	-11.3287	-11.1615	-10.8771	-10.9572	-0.6149	-11.3051	-11.0991	-11.1572	-11.0057	-10.9652	-11.1624	-10.9009	-11.7009	-2.077	-10.9222	-10.8852	-10.9505	0.8164	-11.3247	-10.9558	-4.376	-11.1574	-11.285	2.2328	2.2328	-11.087	0.8417	-11.2167	-10.9585	-11.0961		-8.6464	5.5361
S_HC00342_e	0	-0.8022	-0.4959	-0.3295	-0.0446	-0.1251	-0.1105	-0.4728	-0.2673	-0.3246	-0.1736	-0.1323	-0.3303	-0.0692	-0.8699	-0.3713	-0.0899	-0.0509	-0.1165	-0.1252	-0.4945	-0.1251	-0.3044	-0.3262	-0.4524	-0.4059	-0.4059	-0.2559	-0.5811	-0.3846	-0.1279	-0.2631		-0.3041	0.5231
S_HC02172_e	3	13.2879	0	0	0	0	0	0	0	0	0	0	0	0	0	0	0	0	0	0	36.8676	0	0	0	0	0	0	0	0	0	39.7314	15.6097		3.4031	13.7167
S_limnen_e	0	-0.8017	-0.4961	-0.3293	-0.0449	-0.1251	-0.1111	-0.4728	-0.2674	-0.3247	-0.1731	-0.133	-0.3302	-0.0683	-0.8687	-0.3717	-0.0901	-0.0512	-0.1168	-0.1246	-0.4922	-0.1243	-0.3041	-0.3253	-0.4526	-0.4059	-0.4059	-0.2548	-0.5814	-0.3842	-0.1261	-0.2639		-0.3039	0.5227
S_mthgxl_e	2	1.4744	2.2497	1.6307	2.2117	2.2497	2.0228	2.2497	2.1982	2.2117	2.2117	2.2117	2.2497	2.2117	1.2632	2.1471	2.2715	2.2662	2.2662	2.0456	2.2602	1.9462	1.9923	2.0448	2.206	2.0705	2.0705	2.2585	1.8897	2.4602	2.2153	2.1426		2.1032	0.6557
S_omeprazole_e	0	-0.802	-0.4964	-0.3296	-0.0452	-0.1254	-0.1114	-0.4731	-0.2675	-0.325	-0.1734	-0.1333	-0.3305	-0.0686	-0.869	-0.3718	-0.0904	-0.0515	-0.1171	-0.1249	-0.4925	-0.1246	-0.3044	-0.3254	-0.4529	-0.4062	-0.4062	-0.2549	-0.5817	-0.3843	-0.1262	-0.2636		-0.3042	0.5227
S_perillyl_e	0	-0.802	-0.4964	-0.3296	-0.0452	-0.1254	-0.1114	-0.4731	-0.2675	-0.325	-0.1734	-0.1333	-0.3305	-0.0686	-0.869	-0.3718	-0.0904	-0.0515	-0.1171	-0.1249	-0.4925	-0.1246	-0.3044	-0.3254	-0.4529	-0.4062	-0.4062	-0.2549	-0.5817	-0.3843	-0.1262	-0.2636		-0.3042	0.5227
S_prostgf2_e	0	-0.802	-0.4964	-0.3296	-0.0452	-0.1254	-0.1116	-0.4733	-0.2675	-0.325	-0.1734	-0.1333	-0.3305	-0.0686	-0.8693	-0.3719	-0.0904	-0.0515	-0.1171	-0.1251	-0.4925	-0.1246	-0.3044	-0.3256	-0.4529	-0.4064	-0.4064	-0.2551	-0.5817	-0.3845	-0.1264	-0.2635		-0.3042	0.5227
S_q10_e	0	-0.8017	-0.4964	-0.3293	-0.0452	-0.1254	-0.1113	-0.473	-0.2676	-0.3249	-0.1733	-0.1333	-0.3304	-0.0685	-0.869	-0.3718	-0.0904	-0.0514	-0.1168	-0.1248	-0.4924	-0.1245	-0.3043	-0.3253	-0.4526	-0.4061	-0.4063	-0.255	-0.5816	-0.3844	-0.1261	-0.2634		-0.3041	0.5225
S_s2l2n2m2masn_e	3	0	0	0	0	0	0	0	0	0	0	0	0	0	0	0	0	0	0	0	0	0	0	0	0	0	0	0	0	0	0	0		0	0
S_srtn_e	0	0.1762	-0.977	-1.4569	-1.0139	-0.977	-0.9401	-0.977	-0.0834	-1.0139	-1.0139	-1.0139	-0.977	-1.0139	-1.8687	-0.3353	-0.3145	-1.4393	-1.4393	0.0322	-0.9157	0.0448	0.9214	-0.5599	-1.0727	-3.0192	-3.0192	-1.1125	-0.4007	-0.278	0.9896	-0.0502		-0.8103	1.2896
S_tchola_e	0	-3.8338	-2.4882	-2.1504	-2.5385	-2.4882	-2.9028	-2.4882	-1.3652	-2.5385	-2.5385	-2.5385	-2.4882	-2.5385	-3.6727	-1.4579	-1.9168	0.185	0.185	-0.706	1.4092	0.0571	1.4995	-1.3291	-4.9295	-1.553	-1.553	-4.8112	0.8976	-1.2668	2.4893	-0.6034		-1.6121	2.7608
S_tdchola_e	0	-0.802	-0.4964	-0.3294	-0.0452	-0.1254	-0.1114	-0.4731	-0.2675	-0.325	-0.1734	-0.1333	-0.3305	-0.0686	-0.869	-0.3718	-0.0904	-0.0515	-0.1171	-0.1249	-0.4925	-0.1246	-0.3044	-0.3254	-0.4527	-0.4062	-0.4062	-0.2549	-0.5817	-0.3843	-0.1262	-0.2635		-0.3042	0.5227
S_thmtp_e	2	0	0	0	0	0	0	0	0	0	0	0	0	0	0	0	0	0	0	0	0	0	0	0	0	0	0	0	0	0	0	0		0	0
S_tststerone_e	0	-0.802	-0.4964	-0.3292	-0.0452	-0.1253	-0.1114	-0.4731	-0.267	-0.325	-0.1734	-0.1333	-0.3305	-0.0686	-0.869	-0.3718	-0.0903	-0.0515	-0.1171	-0.1249	-0.4923	-0.1241	-0.3043	-0.3256	-0.4527	-0.4062	-0.4062	-0.2547	-0.5817	-0.3841	-0.1262	-0.2635		-0.3041	0.5228
S_urea_e	1	0	0	0	0	0	0	0	0	0	0	0	0	0	0	0	0	0	0	0	0	0	0	0	0	0	0	0	0	0	0	0		0	0
S_xoltri24_e	0	-0.8027	-0.4972	-0.3307	-0.0458	-0.1268	-0.1111	-0.4738	-0.2695	-0.3263	-0.1747	-0.134	-0.3318	-0.0695	-0.8695	-0.3744	-0.0915	-0.0524	-0.118	-0.1258	-0.4943	-0.1261	-0.3072	-0.3267	-0.4541	-0.4076	-0.4076	-0.2563	-0.5833	-0.3868	-0.1269	-0.2642		-0.3054	0.5224
S_pyr_c	0	0.1181	1.1934	0.709	1.1556	1.1934	1.0889	1.1934	1.3678	1.1556	1.1556	1.1556	1.1934	1.1556	0.2182	1.1676	1.2683	1.226	1.226	1.1107	1.2525	1.0979	1.1772	1.1197	1.259	1.1446	1.1446	1.2526	1.0963	1.1325	1.1676	1.1648		1.0988	0.9848
S_akg_m	0	-0.436	0.7138	0.2336	0.676	0.7138	0.6563	0.7138	1.0248	0.6759	0.6759	0.6759	0.7138	0.676	-0.2637	0.8091	0.8908	0.8613	0.8613	0.5986	0.9043	0.6926	0.775	0.6862	0.7931	0.6878	0.6878	0.766	0.7221	0.6784	1.0021	0.589		0.6599	1.1013
S_glu_L_m	0	-1.1452	0.1079	-0.3829	0.07	0.1079	0.0568	0.1079	0.4247	0.07	0.07	0.07	0.1079	0.07	-0.8718	0.2119	0.2927	0.066	0.066	-0.2542	0.3056	0.0789	0.1772	0.0726	0.1796	0.055	0.055	0.1543	0.1291	0.0863	0.1381	-0.1936		0.0156	1.1643
S_pyr_m	0	-1.1508	-0.1139	-0.6158	-0.1517	-0.1139	-0.1018	-0.1139	-0.1144	-0.1517	-0.1517	-0.1517	-0.1139	-0.1517	-1.0863	-0.1855	-0.1974	-0.046	-0.046	-0.2407	-0.2013	-0.1229	-0.2041	-0.1633	-0.0475	-0.1274	-0.1274	-0.081	-0.0656	-0.2253	-0.9335	-0.3455		-0.2466	0.9201
S_accoa_m	0	-3.643	-2.2812	-2.4939	-2.319	-2.2811	-2.3039	-2.2812	-1.1228	-2.3191	-2.319	-2.319	-2.2812	-2.319	-3.2612	-1.569	-1.4032	-2.2168	-2.2168	-2.3412	-1.4162	-1.8957	-1.5141	-1.9809	-2.0131	-2.5548	-2.5548	-2.1233	-2.0357	-1.7529	-1.8115	-2.3311		-2.1702	1.5071
S_cit_m	0	-2.8375	-0.6389	-1.1493	-0.6768	-0.6389	-0.6953	-0.6389	-0.3404	-0.6768	-0.6768	-0.6768	-0.6389	-0.6768	-1.6152	-0.5479	-0.4684	1.8119	1.8119	-0.6417	-0.4019	-0.7233	-0.7255	-0.7438	-0.5883	-0.6688	-0.6688	-0.6059	-0.7064	-0.5862	-0.5034	1.3703		-0.5214	2.3928
S_icit_m	0	-0.3823	1.2593	0.8025	1.2216	1.2593	1.1579	1.2593	1.3949	1.2216	1.2216	1.2216	1.2593	1.2216	0.2867	1.2247	1.2962	2.8906	2.8906	1.3305	1.326	1.2283	1.0925	1.2291	1.3504	1.1602	1.1602	1.3241	1.1552	1.1507	1.7052	2.4658		1.3027	1.7343
S_succoa_m	0	0.6958	1.526	1.0545	1.4882	1.526	1.4663	1.526	1.9136	1.4882	1.4882	1.4882	1.526	1.4882	0.5505	1.6563	1.7536	1.5602	1.5602	1.3396	1.7725	1.5178	1.6568	1.5125	1.615	1.4681	1.4681	1.5862	1.5405	1.4746	1.6873	1.3195		1.4747	0.7993
S_mal_L_c	0	-1.0076	0.3316	-0.1472	0.2938	0.3316	0.2389	0.3316	0.4174	0.2938	0.2938	0.2938	0.3316	0.2938	-0.6441	0.2583	0.3281	0.422	0.422	0.1023	0.3421	0.2427	0.2187	0.2525	0.4088	0.2545	0.2545	0.3895	0.2041	0.2231	0.3372	0.2524		0.2118	1.2159
S_mal_L_m	0	-0.9839	0.3553	-0.1235	0.3175	0.3553	0.2626	0.3553	0.4411	0.3175	0.3175	0.3175	0.3553	0.3175	-0.6204	0.2821	0.3518	0.4916	0.4916	0.126	0.3658	0.2665	0.2424	0.2763	0.4326	0.2783	0.2783	0.4132	0.2278	0.2469	0.3609	0.2761		0.2385	1.2192
S_gln_L_c	0	0.3513	1.0046	0.5105	0.968	1.0046	1.1333	1.0046	1.262	6.0889	6.0889	0.968	1.0046	0.968	0.0694	1.1767	1.1265	0.9511	0.9511	5.7932	1.2067	1.2076	1.3988	1.0764	1.0951	3.8678	3.8678	1.1266	1.7634	1.0206	3.668	1.4374		1.7794	2.1354
S_oaa_m	0	-5.9048	-1.7493	-2.2624	-1.7872	-1.7493	-1.7725	-1.7493	-1.3527	-1.7872	-1.7872	-1.7872	-1.7493	-1.7872	-2.7221	-1.5958	-1.5127	-3.6554	-3.6554	-1.611	-1.3879	-1.8586	-1.9637	-1.9083	-1.6983	-1.6446	-1.6446	-1.7215	-1.834	-1.5922	-1.3907	-3.7971		-2.078	3.8181
S_fum_m	0	-0.5512	0.5996	0.1272	0.5618	0.5996	0.511	0.5996	0.7614	0.5618	0.5618	0.5618	0.5996	0.5618	-0.3762	0.5724	0.6539	0.6789	0.6789	0.2654	0.6627	0.5382	0.5904	0.5508	0.6816	0.5618	0.5618	0.6613	0.5338	0.4679	0.6154	0.4499		0.4969	1.0514
S_lac_L_c	0	-0.2408	0.7973	0.2153	0.7595	0.7973	0.9649	0.7973	0.7743	0.7595	0.7595	0.7595	0.7973	0.7595	-0.1783	0.7836	0.6963	0.8508	0.8508	0.638	0.7067	0.875	0.7591	0.7161	0.7855	1.1675	1.1675	0.7718	1.0007	0.7566	0.9801	0.5433		0.7281	0.9831
S_succ_m	0	-0.1679	0.7869	0.3063	0.7491	0.7869	0.7189	0.7869	1.1088	0.7491	0.7491	0.7491	0.7869	0.7491	-0.1904	0.878	0.9682	0.9308	0.9308	0.4694	0.9789	0.7642	0.8741	0.7629	0.8674	0.6886	0.6886	0.8415	0.779	0.723	0.854	0.6463		0.7198	0.9019
S_HC00342_m	0	-1.3988	0.3466	-0.1649	0.3087	0.3466	0.2761	0.3466	0.5984	0.3087	0.3087	0.3087	0.3466	0.3087	-0.6324	0.4097	0.4876	2.4287	2.4287	0.1985	0.5194	0.2712	0.3257	0.2647	0.3966	0.238	0.238	0.381	0.291	0.3494	0.3352	2.03		0.4259	1.9035
S_tyr_L_c	0	0.0168	0.9561	0.5432	0.9182	0.9561	0.2884	0.9561	1.1193	0.9182	0.9182	0.9182	0.9561	0.9182	-0.0339	0.6426	1.0701	0.8986	0.8986	0.8055	0.8957	0.4761	0.9611	0.84	1.0564	0.5162	0.5162	1.1141	0.4406	1.0289	0.9216	2.4174		0.8338	0.8913
S_glu_L_c_m	0	-0.5436	0.6939	0.1948	0.6561	0.6939	0.6354	0.6939	1.0564	1.7961	1.7961	0.6561	1.3848	0.6561	-0.2841	0.8299	0.9204	0.6735	0.6735	2.8631	0.9561	0.6641	1.0959	0.6557	0.7574	1.026	1.026	0.7337	0.7057	0.7147	0.7882	0.3986		0.8248	1.4468
