# Supplementary material for: Oncogene inference optimization using constraint-based modelling incorporated with protein expression in normal and tumour tissues
Source: R Soc Open Sci. 2020 Mar 18;7(3):191241. doi: 10.1098/rsos.191241 (PMC7137941; doi:10.1098/rsos.191241)
Supplement: Protein-protein interactions [file rsos191241supp5.xlsx]

## Sheet: PPI
Table S5. Protein-protein interactions with different number of clusters.
	overall					Proteins input to String Database	one-hit oncogene	two-hit oncogenes
						BCAT2	PTEN	(PTEN, IREB2)
						BPGM	PIKFYVE	(G6PC, ATP2B1)
						DGAT1	PIK3CA	(G6PC, LIPF))
						DGAT2	PIP5K1->PIP5K1A, B, C	(G6PC, GSS)
						ENTPD1	PI4KA/B	(BCAT2, GFPT1/2)
						ENTPD2	TPK1	(DGAT1/2, G6PC)
						ENTPD3	GNPDA1/2	(FLAD1, G6PC)
						ENTPD5	PGAM1/2	(PPAT, G6PC)
						ENTPD6	GFPT1/2	(RFK, IREB2)
						FLAD1	RFK	(G6PC, PFAS)
						G6PC	THTPA	(AOX1, IREB2)
						G6PC3	OPLAH	(TPK1, G6PC)
						GFPT1	G6PC	(NMRK1, G6PC)
						GFPT2		(NNT, G6PC)
						GNPDA1		(G6PC, ENTPD1)
						GNPDA2		(PAFAH2, G6PC)
						LIPC		(G6PC, PGAM1/2)
						LIPF
						LIPG
						LPL
						NMRK1
						NNT
						PAFAH1B1
						PAFAH1B2
						PAFAH1B3
						PAFAH2
						PFAS
						PGAM1
						PGAM2
						PI4K2A
						PI4KA
						PI4KB
						PNLIP
						PNLIPRP1
						PPAT
						PTEN
						RFK
						THTPA
						TPK1
						AOX1
						G6PC2
						ATP2B1
						ATP2B2
						ATP2B3
						ATP2B4
						GSS
						OPLAH
						IREB2
						ACO1
						PIKFYVE
						PIK3CA
						PIP5K1A
						PIP5K1B
						PIP5K1C
	3clusters					ACLY
						TP53
						AKT1
						AKT2
						IGF1
						IGF2
						GSK3
						GLUT4
						PEPCK
						MTOR
	4clusters
	5clusters
	6clusters
	7clusters
